# Supplementary material for: Gene family expansions in Antarctic winged midge as a strategy for adaptation to cold environments
Source: Sci Rep. 2022 Oct 29;12:18263. doi: 10.1038/s41598-022-23268-9 (PMC9617917; doi:10.1038/s41598-022-23268-9)
Supplement: Supplementary file 2 — Supplementary Information 2. [file 41598_2022_23268_MOESM2_ESM.xls]

## Sheet: genes
Supplementary Data 1. List of 12,461 genes for Parochlus steinenii. Results obtained using MAKER 2 (gray), MCSanX (red), eggNOG (orange), blastP (yellow), cuffdiff (blue) are organized based on gene name.
num	gene name	sequence name (protein, cds, transcript)	AED	duplication type	Orthovenn Group	seed_ortholog	evalue	score	eggNOG_OGs	narr_OG_name	narr_OG_cat	narr_OG_desc	best_OG_name	best_OG_cat	best_OG_desc	Preferred_name	GOs	EC	KEGG_ko	KEGG_Pathway	KEGG_Module	KEGG_Reaction	KEGG_rclass	BRITE	KEGG_TC	CAZy	BiGG_Reaction	PFAMs	id	Def	access	len	bitscore	score	evalue	qfrom	qto	hfrom	hto	identity	positive	gap	align	Def02	Score02	Def03	Score03	Def04	Score04
1	PS_00001	augustus-ctg000440_np12-processed-gene-0.9-mRNA-1	0.01	WGD or segmental	726	7159.AAEL005631-PA	6.4e-124	451.4	KOG1019@1|root,KOG1019@2759|Eukaryota,38GZG@33154|Opisthokonta,3BBBK@33208|Metazoa,3CS5S@33213|Bilateria,41TVG@6656|Arthropoda,3SH8P@50557|Insecta,4506P@7147|Diptera,45DS1@7148|Nematocera	45DS1@7148|Nematocera	BDT	DIRP	3BBBK@33208|Metazoa	BDT	Lin-9 DREAM MuvB core complex component	LIN9	GO:0000003,GO:0000122,GO:0000226,GO:0000228,GO:0000280,GO:0000785,GO:0000790,GO:0002064,GO:0002065,GO:0002066,GO:0003006,GO:0003674,GO:0003676,GO:0003677,GO:0005488,GO:0005515,GO:0005575,GO:0005622,GO:0005623,GO:0005634,GO:0005654,GO:0005694,GO:0005700,GO:0005737,GO:0006139,GO:0006259,GO:0006277,GO:0006325,GO:0006351,GO:0006352,GO:0006355,GO:0006357,GO:0006725,GO:0006807,GO:0006996,GO:0007010,GO:…	451.4	ko:K21773	ko04218,map04218	-	-	-	ko00000,ko00001	-	-	-	DIRP,NUDIX,TIL	CRL02506.1	CLUMA_CG015251, isoform A [Clunio marinus]	CRL02506.1	633	495.4	1274	5e-136	8	589	19	623	294	389	40	613	AAEL005631-PA [Aedes aegypti]	1170	protein lin-9 homolog [Aedes aegypti]	1167	conserved hypothetical protein [Culex quinquefasciatus] &gt;EDS37930.1 conserved hypothetical protein [Culex quinquefasciatus]	1149
2	PS_00002	maker-ctg000440_np12-augustus-gene-0.34-mRNA-1	0.02	WGD or segmental	3348	7159.AAEL015077-PA	7.8e-163	580.9	KOG1334@1|root,KOG1310@2759|Eukaryota,KOG1334@2759|Eukaryota,38DRT@33154|Opisthokonta,3BAYB@33208|Metazoa,3CSGZ@33213|Bilateria,41UGP@6656|Arthropoda,3SFXC@50557|Insecta,452ET@7147|Diptera,45F91@7148|Nematocera	45F91@7148|Nematocera	S	WD and tetratricopeptide	3BAYB@33208|Metazoa	S	Ddb1 and cul4 associated factor 6	DCAF6	GO:0000151,GO:0003674,GO:0003712,GO:0003713,GO:0005575,GO:0005622,GO:0005623,GO:0005634,GO:0005654,GO:0005737,GO:0005829,GO:0005912,GO:0005924,GO:0005925,GO:0006355,GO:0006357,GO:0006464,GO:0006807,GO:0008150,GO:0008152,GO:0009889,GO:0009891,GO:0009893,GO:0009987,GO:0010468,GO:0010556,GO:0010557,GO:0010604,GO:0010628,GO:0019219,GO:0019222,GO:0019538,GO:0030054,GO:0030055,GO:0030374,GO:0031323,GO:…	580.9	ko:K11795	-	-	-	-	ko00000,ko04121	-	-	-	WD40,XendoU	XP_031625414.1	DDB1- and CUL4-associated factor 6-like [Contarinia nasturtii] &gt;XP_031625415.1 DDB1- and CUL4-associated factor 6-like [Contarinia nasturtii]	XP_031625414.1	743	599	1543	3.6e-167	2	631	6	669	345	446	71	682	DDB1- and CUL4-associated factor 6-like [Aedes albopictus]	1469	hypothetical protein RP20_CCG026647 [Aedes albopictus]	1464	DDB1- and CUL4-associated factor 6 [Aedes aegypti] &gt;EAT32700.1 AAEL015077-PA [Aedes aegypti]	1437
3	PS_00003	maker-ctg000440_np12-augustus-gene-0.32-mRNA-1	0.04	WGD or segmental	661	43151.ADAC005892-PA	1.2e-155	557	KOG2031@1|root,KOG2031@2759|Eukaryota,38CZE@33154|Opisthokonta,3BEY4@33208|Metazoa,3CU7Q@33213|Bilateria,41V9H@6656|Arthropoda,3SK0S@50557|Insecta,44Z0K@7147|Diptera,45E31@7148|Nematocera	45E31@7148|Nematocera	L	Tyrosyl-dna phosphodiesterase	3BEY4@33208|Metazoa	L	Tyrosyl-DNA phosphodiesterase 1	TDP1	GO:0000012,GO:0003674,GO:0003676,GO:0003677,GO:0003690,GO:0003697,GO:0003824,GO:0005488,GO:0005575,GO:0005622,GO:0005623,GO:0005634,GO:0006139,GO:0006259,GO:0006281,GO:0006302,GO:0006725,GO:0006807,GO:0006950,GO:0006974,GO:0007163,GO:0007275,GO:0007399,GO:0007417,GO:0008081,GO:0008150,GO:0008152,GO:0009987,GO:0016787,GO:0016788,GO:0017005,GO:0032501,GO:0032502,GO:0033554,GO:0034641,GO:0035088,GO:…	557	ko:K10862	-	-	-	-	ko00000,ko01000,ko03400	-	-	-	COG7,Peptidase_C48,Tyr-DNA_phospho,zf-CCHH	XP_029713735.1	LOW QUALITY PROTEIN: probable tyrosyl-DNA phosphodiesterase [Aedes albopictus]	XP_029713735.1	662	604.7	1558	6.6e-169	1	671	1	661	321	431	23	677	hypothetical protein RP20_CCG005070 [Aedes albopictus]	1554	probable tyrosyl-DNA phosphodiesterase isoform X1 [Aedes aegypti]	1516	CLUMA_CG020207, isoform A [Clunio marinus]	1489
4	PS_00004	maker-ctg000440_np12-augustus-gene-0.37-mRNA-1	0.06	WGD or segmental	1132	43151.ADAC002589-PA	6.5e-97	360.5	KOG4671@1|root,KOG4671@2759|Eukaryota,38FTF@33154|Opisthokonta,3BN2K@33208|Metazoa,3D0WF@33213|Bilateria,41X5J@6656|Arthropoda,3SKDY@50557|Insecta,4514J@7147|Diptera,45E4E@7148|Nematocera	45E4E@7148|Nematocera	S	PMP-22/EMP/MP20/Claudin family	3BN2K@33208|Metazoa	S	desmosome organization	-	GO:0002376,GO:0003674,GO:0005488,GO:0005515,GO:0005575,GO:0005911,GO:0005918,GO:0006950,GO:0006952,GO:0006955,GO:0007155,GO:0007163,GO:0008150,GO:0009605,GO:0009607,GO:0009617,GO:0009987,GO:0022610,GO:0030054,GO:0042742,GO:0043207,GO:0043296,GO:0045087,GO:0050829,GO:0050896,GO:0051704,GO:0051707,GO:0070160,GO:0098542,GO:0098609	360.5	-	-	-	-	-	-	-	-	-	Ank_2,Ank_4,PMP22_Claudin	XP_001659307.2	transmembrane protein 47 isoform X2 [Aedes aegypti]	XP_001659307.2	262	361.7	927	3.8e-96	11	263	8	262	194	216	7	257	transmembrane protein 47-like isoform X2 [Aedes albopictus] &gt;XP_029717421.1 transmembrane protein 47-like isoform X2 [Aedes albopictus]	923	transmembrane protein 47 isoform X1 [Aedes aegypti] &gt;XP_021700804.1 transmembrane protein 47 isoform X1 [Aedes aegypti] &gt;XP_021700808.1 transmembrane protein 47 isoform X1 [Aedes aegypti] &gt;XP_021700817.1 transmembrane protein 47 isoform X1 [Aedes aegypti] &gt;XP_021700821.1 transmembrane protein 47 isoform X1 [Aedes aegypti] &gt;XP_021700825.1 transmembrane protein 47 isoform X1 [Aedes a…	910	transmembrane protein 47-like isoform X1 [Aedes albopictus] &gt;XP_019553394.1 transmembrane protein 47-like isoform X1 [Aedes albopictus] &gt;XP_029717410.1 transmembrane protein 47-like isoform X1 [Aedes albopictus] &gt;XP_029717411.1 transmembrane protein 47-like isoform X1 [Aedes albopictus] &gt;XP_029717416.1 transmembrane protein 47-like isoform X1 [Aedes albopictus] &gt;XP_029717417.1 tran…	906
5	PS_00005	maker-ctg000440_np12-augustus-gene-0.36-mRNA-1	0.12	WGD or segmental	10434	7159.AAEL013555-PA	1.2e-131	476.9	COG2124@1|root,KOG0157@2759|Eukaryota,38NFB@33154|Opisthokonta,3CNH8@33208|Metazoa,3E4N1@33213|Bilateria,42AF8@6656|Arthropoda,3SZWC@50557|Insecta,4594V@7147|Diptera,45EYS@7148|Nematocera	45EYS@7148|Nematocera	Q	cytochrome P450	3CNH8@33208|Metazoa	Q	Cytochrome P450	-	-	476.9	ko:K15001	-	-	-	-	ko00000,ko00199,ko01000	-	-	-	p450	XP_001649682.2	probable cytochrome P450 4ac1 [Aedes aegypti] &gt;EAT34185.1 AAEL013555-PA [Aedes aegypti]	XP_001649682.2	511	462.2	1188	4.1e-126	4	514	3	508	242	334	6	511	AAEL014830-PA [Aedes aegypti]	1182	hypothetical protein RP20_CCG027555 [Aedes albopictus]	1172	probable cytochrome P450 4ac1 [Aedes albopictus]	1168
6	PS_00007	augustus_masked-ctg000440_np12-processed-gene-0.21-mRNA-1	0	WGD or segmental	8026	7165.AGAP004929-PA	3.4e-12	77.8	COG0625@1|root,KOG0867@2759|Eukaryota,39RSU@33154|Opisthokonta,3BKH5@33208|Metazoa,3CW45@33213|Bilateria,421R0@6656|Arthropoda,3SPES@50557|Insecta,453P6@7147|Diptera,45I9T@7148|Nematocera	45I9T@7148|Nematocera	O	Glutathione S-transferase, C-terminal domain	3BKH5@33208|Metazoa	O	positive regulation of DNA damage response, signal transduction by p53 class mediator	EEF1E1	GO:0003674,GO:0003676,GO:0003723,GO:0003746,GO:0003824,GO:0004364,GO:0005488,GO:0005575,GO:0005622,GO:0005623,GO:0005634,GO:0005654,GO:0005730,GO:0005737,GO:0005829,GO:0006082,GO:0006139,GO:0006399,GO:0006412,GO:0006414,GO:0006418,GO:0006518,GO:0006520,GO:0006575,GO:0006725,GO:0006749,GO:0006790,GO:0006807,GO:0008135,GO:0008150,GO:0008152,GO:0008285,GO:0009058,GO:0009059,GO:0009966,GO:0009967,GO:…	77.8	ko:K15439	-	-	-	-	ko00000,ko03016	-	-	-	GST_C,GST_C_2,GST_C_3	XP_315016.4	AGAP004929-PA [Anopheles gambiae str. PEST] &gt;EAA10445.4 AGAP004929-PA [Anopheles gambiae str. PEST]	XP_315016.4	180	78.2	191	3.4e-11	1	101	1	123	47	67	23	123	conserved hypothetical protein [Culex quinquefasciatus] &gt;EDS26219.1 conserved hypothetical protein [Culex quinquefasciatus]	185	AGAP004929-PA-like protein [Anopheles sinensis]	177	hypothetical protein AND_002411 [Anopheles darlingi]	174
7	PS_00008	maker-ctg000440_np12-augustus-gene-0.42-mRNA-1	0.03	WGD or segmental	629	7176.CPIJ008176-PA	6.6e-48	197.6	2BVFR@1|root,2S27Q@2759|Eukaryota,3ARIK@33154|Opisthokonta,3C2SK@33208|Metazoa,3DI93@33213|Bilateria,4236N@6656|Arthropoda,3SN01@50557|Insecta,454PQ@7147|Diptera	454PQ@7147|Diptera	S	Domain of unknown function (DUF4773)	3C2SK@33208|Metazoa	S	Domain of unknown function (DUF4773)	-	-	197.6	-	-	-	-	-	-	-	-	-	DUF4773	CRK90250.1	CLUMA_CG003961, isoform A [Clunio marinus]	CRK90250.1	238	248.4	633	4.2e-62	38	211	28	200	106	138	0	173	uncharacterized protein BDFB_009110 [Asbolus verrucosus]	505	conserved hypothetical protein [Culex quinquefasciatus] &gt;EDS30911.1 conserved hypothetical protein [Culex quinquefasciatus]	504	uncharacterized protein LOC110674366 [Aedes aegypti]	502
8	PS_00009	maker-ctg000440_np12-augustus-gene-0.39-mRNA-1	0.03	WGD or segmental	3125	7213.XP_004537524.1	2.7e-79	302.8	KOG2724@1|root,KOG2724@2759|Eukaryota,3969S@33154|Opisthokonta,3BFRC@33208|Metazoa,3CXNI@33213|Bilateria,41YGZ@6656|Arthropoda,3SFT6@50557|Insecta,452V8@7147|Diptera	452V8@7147|Diptera	U	Nucleoporin	3BFRC@33208|Metazoa	U	Nuclear pore complex protein	NUP50	GO:0001838,GO:0001841,GO:0002009,GO:0003674,GO:0005488,GO:0005515,GO:0005575,GO:0005622,GO:0005623,GO:0005634,GO:0005635,GO:0005643,GO:0005654,GO:0006403,GO:0006405,GO:0006406,GO:0006606,GO:0006611,GO:0006810,GO:0006886,GO:0006913,GO:0007275,GO:0007399,GO:0008104,GO:0008150,GO:0008152,GO:0008536,GO:0009653,GO:0009790,GO:0009792,GO:0009888,GO:0010467,GO:0012505,GO:0015031,GO:0015833,GO:0015931,GO:…	302.8	ko:K14295	ko03013,map03013	M00427	-	-	ko00000,ko00001,ko00002,ko03019	1.l.1	-	-	CN_hydrolase,HIT,NUP50,Ran_BP1	CRL02505.1	CLUMA_CG015225, isoform A [Clunio marinus]	CRL02505.1	431	320.1	819	2.1e-83	2	439	3	430	217	274	71	468	nuclear pore complex protein Nup50 [Bactrocera dorsalis]	722	nuclear pore complex protein Nup50 [Ceratitis capitata] &gt;XP_004537525.1 nuclear pore complex protein Nup50 [Ceratitis capitata]	715	PREDICTED: nuclear pore complex protein Nup50 [Bactrocera latifrons]	690
9	PS_00010	maker-ctg000440_np12-augustus-gene-0.38-mRNA-1	0.09	WGD or segmental	1156	7159.AAEL001819-PA	2.3e-84	318.9	KOG4619@1|root,KOG4619@2759|Eukaryota,38CNT@33154|Opisthokonta,3BJAI@33208|Metazoa,3CSC7@33213|Bilateria,41YHI@6656|Arthropoda,3SH5Q@50557|Insecta,45146@7147|Diptera,45IGF@7148|Nematocera	45IGF@7148|Nematocera	S	Transmembrane protein 65	3BJAI@33208|Metazoa	T	regulation of cardiac conduction	TMEM65	GO:0003205,GO:0003231,GO:0005575,GO:0005622,GO:0005623,GO:0005737,GO:0005739,GO:0005740,GO:0005743,GO:0005886,GO:0005911,GO:0007275,GO:0007507,GO:0008016,GO:0008150,GO:0014704,GO:0016020,GO:0019866,GO:0023051,GO:0030054,GO:0031090,GO:0031966,GO:0031967,GO:0031975,GO:0032501,GO:0032502,GO:0043226,GO:0043227,GO:0043229,GO:0043231,GO:0044057,GO:0044291,GO:0044422,GO:0044424,GO:0044429,GO:0044444,GO:…	318.9	-	-	-	-	-	-	-	-	-	TMEM65	XP_021702419.1	uncharacterized protein LOC5572431 isoform X1 [Aedes aegypti] &gt;EAT47034.1 AAEL001819-PA [Aedes aegypti]	XP_021702419.1	338	320.9	821	7.7e-84	42	267	96	322	158	188	2	227	uncharacterized protein LOC109420624 isoform X1 [Aedes albopictus]	812	AGAP009021-PA, partial [Anopheles gambiae str. PEST] &gt;EAA15146.4 AGAP009021-PA, partial [Anopheles gambiae str. PEST]	788	CLUMA_CG005014, isoform A, partial [Clunio marinus]	788
10	PS_00011	maker-ctg000440_np12-augustus-gene-0.40-mRNA-1	0.17	WGD or segmental	9611	69319.XP_008545063.1	5.9e-86	325.1	COG1028@1|root,KOG1205@2759|Eukaryota,38DQR@33154|Opisthokonta,3BJDJ@33208|Metazoa,3CUQ1@33213|Bilateria,41ZE3@6656|Arthropoda,3SM7H@50557|Insecta,46M30@7399|Hymenoptera	46M30@7399|Hymenoptera	Q	Dehydrogenase reductase SDR family member	3BJDJ@33208|Metazoa	Q	17-beta-hydroxysteroid dehydrogenase (NADP+) activity	DHRS11	GO:0000253,GO:0003674,GO:0003824,GO:0004303,GO:0006629,GO:0006694,GO:0008150,GO:0008152,GO:0008202,GO:0008610,GO:0009058,GO:0016229,GO:0016491,GO:0016614,GO:0016616,GO:0033764,GO:0044238,GO:0055114,GO:0071704,GO:0072555,GO:0072582,GO:1901360,GO:1901362,GO:1901576	325.1	-	-	-	-	-	-	-	-	-	Exo_endo_phos_2,adh_short,adh_short_C2	CRL06496.1	CLUMA_CG019608, isoform A [Clunio marinus]	CRL06496.1	1256	413.3	1061	2.1e-111	1	510	253	747	227	337	22	513	uncharacterized protein LOC113370299 [Ctenocephalides felis]	979	adh short, KR, NAD binding 10, and/or Epimerase domain containing protein, partial [Asbolus verrucosus]	935	adh short, KR, Epimerase, and/or NAD binding 10 domain containing protein [Asbolus verrucosus]	928
11	PS_00012	maker-ctg000440_np12-augustus-gene-0.41-mRNA-1	0.24	WGD or segmental	4523	7220.FBpp0135494	2.3e-07	62	2B269@1|root,2S0C1@2759|Eukaryota,3A86G@33154|Opisthokonta,3BU73@33208|Metazoa,3DSRS@33213|Bilateria,4216R@6656|Arthropoda,3SPBY@50557|Insecta,45A8E@7147|Diptera,45U9N@7214|Drosophilidae	45U9N@7214|Drosophilidae	S	Lissencephaly type-1-like homology motif	3BU73@33208|Metazoa	S	Lissencephaly type-1-like homology motif	FOPNL	-	62	ko:K16535	-	-	-	-	ko00000,ko03036	-	-	-	FOP_dimer,LisH	XP_001863148.1	predicted protein [Culex quinquefasciatus] &gt;EDS38137.1 predicted protein [Culex quinquefasciatus]	XP_001863148.1	142	67.8	164	5.6e-08	5	127	8	139	47	69	18	136	PREDICTED: uncharacterized protein LOC108056160 [Drosophila takahashii]	158	uncharacterized protein LOC6553033 [Drosophila erecta]	143	uncharacterized protein Dere_GG16948 [Drosophila erecta]	143
12	PS_03077	augustus_masked-ctg000220_np12-processed-gene-5.24-mRNA-1	0.43	WGD or segmental	17	7176.CPIJ012385-PA	6.2e-27	127.9	KOG4012@1|root,KOG4012@2759|Eukaryota,38FHA@33154|Opisthokonta,3BSPC@33208|Metazoa,3CY9X@33213|Bilateria,420RJ@6656|Arthropoda,3SNNM@50557|Insecta,458ZU@7147|Diptera,45IK1@7148|Nematocera	45IK1@7148|Nematocera	B	Histone H1	3BSPC@33208|Metazoa	B	Histone H1	-	GO:0005575,GO:0005622,GO:0005623,GO:0005634,GO:0005694,GO:0043226,GO:0043227,GO:0043228,GO:0043229,GO:0043231,GO:0043232,GO:0044424,GO:0044464	127.9	ko:K11275	-	-	-	-	ko00000,ko03036	-	-	-	Linker_histone	CRL07051.1	CLUMA_CG020042, isoform A [Clunio marinus] &gt;CRL07055.1 CLUMA_CG020043, isoform A [Clunio marinus] &gt;CRL07060.1 CLUMA_CG020044, isoform A [Clunio marinus] &gt;CRL07072.1 CLUMA_CG020039, isoform A [Clunio marinus] &gt;CRL07076.1 CLUMA_CG020040, isoform A [Clunio marinus]	CRL07051.1	224	140.6	353	1.2e-29	1	116	1	115	84	93	6	118	CLUMA_CG020041, isoform A [Clunio marinus]	353	histone H1 [Clunio marinus]	347	histone H1 [Rhynchosciara americana]	321
13	PS_03079	augustus-ctg000220_np12-processed-gene-5.42-mRNA-1	0.44	WGD or segmental	17	7176.CPIJ012385-PA	6.2e-27	127.9	KOG4012@1|root,KOG4012@2759|Eukaryota,38FHA@33154|Opisthokonta,3BSPC@33208|Metazoa,3CY9X@33213|Bilateria,420RJ@6656|Arthropoda,3SNNM@50557|Insecta,458ZU@7147|Diptera,45IK1@7148|Nematocera	45IK1@7148|Nematocera	B	Histone H1	3BSPC@33208|Metazoa	B	Histone H1	-	GO:0005575,GO:0005622,GO:0005623,GO:0005634,GO:0005694,GO:0043226,GO:0043227,GO:0043228,GO:0043229,GO:0043231,GO:0043232,GO:0044424,GO:0044464	127.9	ko:K11275	-	-	-	-	ko00000,ko03036	-	-	-	Linker_histone	CRL07051.1	CLUMA_CG020042, isoform A [Clunio marinus] &gt;CRL07055.1 CLUMA_CG020043, isoform A [Clunio marinus] &gt;CRL07060.1 CLUMA_CG020044, isoform A [Clunio marinus] &gt;CRL07072.1 CLUMA_CG020039, isoform A [Clunio marinus] &gt;CRL07076.1 CLUMA_CG020040, isoform A [Clunio marinus]	CRL07051.1	224	140.6	353	1.2e-29	1	116	1	115	84	93	6	118	CLUMA_CG020041, isoform A [Clunio marinus]	353	histone H1 [Clunio marinus]	347	histone H1 [Rhynchosciara americana]	321
14	PS_03080	augustus-ctg000220_np12-processed-gene-5.41-mRNA-1	0.47	WGD or segmental	19	69319.XP_008545618.1	5.9e-48	196.8	KOG1744@1|root,KOG1744@2759|Eukaryota,3A1HW@33154|Opisthokonta,3BQEI@33208|Metazoa,3D7NQ@33213|Bilateria,41ZBP@6656|Arthropoda,3SQBI@50557|Insecta,46IDR@7399|Hymenoptera	46IDR@7399|Hymenoptera	B	Histone H2B	3BQEI@33208|Metazoa	B	protein heterodimerization activity	-	GO:0000228,GO:0000785,GO:0000786,GO:0000788,GO:0000790,GO:0003674,GO:0003676,GO:0003677,GO:0005488,GO:0005575,GO:0005622,GO:0005623,GO:0005634,GO:0005694,GO:0006323,GO:0006325,GO:0006333,GO:0006334,GO:0006996,GO:0008150,GO:0009987,GO:0016043,GO:0022607,GO:0031497,GO:0031974,GO:0031981,GO:0032991,GO:0032993,GO:0034622,GO:0034728,GO:0043226,GO:0043227,GO:0043228,GO:0043229,GO:0043231,GO:0043232,GO:…	196.8	ko:K11252,ko:K11275	ko05034,ko05203,ko05322,map05034,map05203,map05322	-	-	-	ko00000,ko00001,ko03036,ko04147	-	-	-	Histone,Linker_histone	CAB3370572.1	Hypothetical predicted protein [Cloeon dipterum]	CAB3370572.1	196	170.2	430	7.6e-39	1	125	1	124	117	118	0	124	Hypothetical predicted protein [Cloeon dipterum] &gt;CAB3375706.1 Hypothetical predicted protein [Cloeon dipterum] &gt;CAB3380722.1 Hypothetical predicted protein [Cloeon dipterum] &gt;CAB3380726.1 Hypothetical predicted protein [Cloeon dipterum] &gt;CAB3386518.1 Hypothetical predicted protein [Cloeon dipterum]	430	Histone H2B.3 [Orchesella cincta]	427	Histone H2B.1/H2B.2 [Orchesella cincta]	427
15	PS_03106	augustus_masked-ctg000220_np12-processed-gene-5.69-mRNA-1	0.44	WGD or segmental	60	10029.XP_003502222.1	2e-65	255	COG2036@1|root,KOG1745@2759|Eukaryota,39ZTV@33154|Opisthokonta,3BPDH@33208|Metazoa,3D6BK@33213|Bilateria,48E1W@7711|Chordata,49B7M@7742|Vertebrata,3JGKY@40674|Mammalia,35PSM@314146|Euarchontoglires,4Q54X@9989|Rodentia	4Q54X@9989|Rodentia	B	Core histone H2A/H2B/H3/H4	3BPDH@33208|Metazoa	B	nucleosomal DNA binding	HIST2H3A	GO:0000122,GO:0000183,GO:0000228,GO:0000785,GO:0000786,GO:0000788,GO:0000790,GO:0002682,GO:0003674,GO:0003676,GO:0003677,GO:0003682,GO:0005488,GO:0005575,GO:0005576,GO:0005622,GO:0005623,GO:0005634,GO:0005654,GO:0005694,GO:0005700,GO:0006323,GO:0006325,GO:0006333,GO:0006334,GO:0006335,GO:0006342,GO:0006355,GO:0006357,GO:0006807,GO:0006950,GO:0006996,GO:0007154,GO:0007165,GO:0007166,GO:0007596,GO:…	255	ko:K11253,ko:K11254	ko05034,ko05202,ko05203,ko05322,map05034,map05202,map05203,map05322	-	-	-	ko00000,ko00001,ko03036,ko04147	-	-	-	Histone	XP_027717609.1	histone H3-like [Vombatus ursinus] &gt;XP_027717610.1 histone H3-like [Vombatus ursinus] &gt;XP_027717630.1 histone H3-like [Vombatus ursinus] &gt;XP_027717631.1 histone H3-like [Vombatus ursinus]	XP_027717609.1	181	254.2	648	4.4e-64	1	137	46	181	136	136	0	136	uncharacterized protein LOC111188870 [Astyanax mexicanus]	648	histone H3 [Acyrthosiphon pisum] &gt;XP_008190048.2 histone H3 [Acyrthosiphon pisum]	648	hypothetical protein HST_G00111010 [Hippoglossus stenolepis]	648
16	PS_03108	augustus_masked-ctg000220_np12-processed-gene-5.73-mRNA-1	0.44	WGD or segmental	60	10029.XP_003502222.1	2e-65	255	COG2036@1|root,KOG1745@2759|Eukaryota,39ZTV@33154|Opisthokonta,3BPDH@33208|Metazoa,3D6BK@33213|Bilateria,48E1W@7711|Chordata,49B7M@7742|Vertebrata,3JGKY@40674|Mammalia,35PSM@314146|Euarchontoglires,4Q54X@9989|Rodentia	4Q54X@9989|Rodentia	B	Core histone H2A/H2B/H3/H4	3BPDH@33208|Metazoa	B	nucleosomal DNA binding	HIST2H3A	GO:0000122,GO:0000183,GO:0000228,GO:0000785,GO:0000786,GO:0000788,GO:0000790,GO:0002682,GO:0003674,GO:0003676,GO:0003677,GO:0003682,GO:0005488,GO:0005575,GO:0005576,GO:0005622,GO:0005623,GO:0005634,GO:0005654,GO:0005694,GO:0005700,GO:0006323,GO:0006325,GO:0006333,GO:0006334,GO:0006335,GO:0006342,GO:0006355,GO:0006357,GO:0006807,GO:0006950,GO:0006996,GO:0007154,GO:0007165,GO:0007166,GO:0007596,GO:…	255	ko:K11253,ko:K11254	ko05034,ko05202,ko05203,ko05322,map05034,map05202,map05203,map05322	-	-	-	ko00000,ko00001,ko03036,ko04147	-	-	-	Histone	XP_027717609.1	histone H3-like [Vombatus ursinus] &gt;XP_027717610.1 histone H3-like [Vombatus ursinus] &gt;XP_027717630.1 histone H3-like [Vombatus ursinus] &gt;XP_027717631.1 histone H3-like [Vombatus ursinus]	XP_027717609.1	181	254.2	648	4.4e-64	1	137	46	181	136	136	0	136	uncharacterized protein LOC111188870 [Astyanax mexicanus]	648	histone H3 [Acyrthosiphon pisum] &gt;XP_008190048.2 histone H3 [Acyrthosiphon pisum]	648	hypothetical protein HST_G00111010 [Hippoglossus stenolepis]	648
17	PS_03110	augustus_masked-ctg000220_np12-processed-gene-5.68-mRNA-1	0.45	WGD or segmental	7	103372.F4WQG3	2.5e-59	234.6	COG5262@1|root,KOG1756@2759|Eukaryota,3A1K0@33154|Opisthokonta,3BPSK@33208|Metazoa,3D6YF@33213|Bilateria,41Z03@6656|Arthropoda,3SM7I@50557|Insecta,46M3N@7399|Hymenoptera	46M3N@7399|Hymenoptera	B	Histone H2A	3BPSK@33208|Metazoa	B	protein heterodimerization activity	-	GO:0000228,GO:0000785,GO:0000786,GO:0000788,GO:0000790,GO:0003674,GO:0003676,GO:0003677,GO:0005488,GO:0005575,GO:0005622,GO:0005623,GO:0005634,GO:0005694,GO:0006325,GO:0006996,GO:0008150,GO:0009987,GO:0016043,GO:0031974,GO:0031981,GO:0032991,GO:0032993,GO:0043226,GO:0043227,GO:0043228,GO:0043229,GO:0043231,GO:0043232,GO:0043233,GO:0044422,GO:0044424,GO:0044427,GO:0044428,GO:0044446,GO:0044454,GO:…	234.6	ko:K11251	ko04217,ko05034,ko05322,map04217,map05034,map05322	-	-	-	ko00000,ko00001,ko03036,ko04147	-	-	-	Histone,Histone_H2A_C	KAB0801795.1	hypothetical protein PPYR_03981 [Photinus pyralis] &gt;KAB0801796.1 hypothetical protein PPYR_03982 [Photinus pyralis]	KAB0801795.1	257	235	598	2.5e-58	1	125	1	124	124	124	0	124	histone H2A [Athalia rosae] &gt;XP_012265341.1 histone H2A [Athalia rosae] &gt;XP_015514796.1 PREDICTED: histone H2A [Neodiprion lecontei] &gt;XP_015518889.1 PREDICTED: histone H2A [Neodiprion lecontei] &gt;XP_015519170.1 PREDICTED: histone H2A [Neodiprion lecontei] &gt;XP_015519702.1 PREDICTED: histone H2A [Neodiprion lecontei] &gt;XP_015591766.1 histone H2A [Cephus cinctus] &gt;XP_015591826.1 h…	598	histone H2A [Drosophila melanogaster] &gt;NP_001027301.1 histone H2A [Drosophila melanogaster] &gt;NP_001027306.1 histone H2A [Drosophila melanogaster] &gt;NP_001027311.1 histone H2A [Drosophila melanogaster] &gt;NP_001027316.1 histone H2A [Drosophila melanogaster] &gt;NP_001027321.1 histone H2A [Drosophila melanogaster] &gt;NP_001027326.1 histone H2A [Drosophila melanogaster] &gt;NP_001027331.1 …	595	histone H2A-like [Zootermopsis nevadensis]	595
18	PS_03186	augustus_masked-ctg000220_np12-processed-gene-9.27-mRNA-1	0.48	WGD or segmental	17	7176.CPIJ012385-PA	6.2e-27	127.9	KOG4012@1|root,KOG4012@2759|Eukaryota,38FHA@33154|Opisthokonta,3BSPC@33208|Metazoa,3CY9X@33213|Bilateria,420RJ@6656|Arthropoda,3SNNM@50557|Insecta,458ZU@7147|Diptera,45IK1@7148|Nematocera	45IK1@7148|Nematocera	B	Histone H1	3BSPC@33208|Metazoa	B	Histone H1	-	GO:0005575,GO:0005622,GO:0005623,GO:0005634,GO:0005694,GO:0043226,GO:0043227,GO:0043228,GO:0043229,GO:0043231,GO:0043232,GO:0044424,GO:0044464	127.9	ko:K11275	-	-	-	-	ko00000,ko03036	-	-	-	Linker_histone	CRL07051.1	CLUMA_CG020042, isoform A [Clunio marinus] &gt;CRL07055.1 CLUMA_CG020043, isoform A [Clunio marinus] &gt;CRL07060.1 CLUMA_CG020044, isoform A [Clunio marinus] &gt;CRL07072.1 CLUMA_CG020039, isoform A [Clunio marinus] &gt;CRL07076.1 CLUMA_CG020040, isoform A [Clunio marinus]	CRL07051.1	224	140.6	353	1.2e-29	1	116	1	115	84	93	6	118	CLUMA_CG020041, isoform A [Clunio marinus]	353	histone H1 [Clunio marinus]	347	histone H1 [Rhynchosciara americana]	321
19	PS_03189	augustus-ctg000220_np12-processed-gene-9.7-mRNA-1	0.49	WGD or segmental	19	69319.XP_008545618.1	5.9e-48	196.8	KOG1744@1|root,KOG1744@2759|Eukaryota,3A1HW@33154|Opisthokonta,3BQEI@33208|Metazoa,3D7NQ@33213|Bilateria,41ZBP@6656|Arthropoda,3SQBI@50557|Insecta,46IDR@7399|Hymenoptera	46IDR@7399|Hymenoptera	B	Histone H2B	3BQEI@33208|Metazoa	B	protein heterodimerization activity	-	GO:0000228,GO:0000785,GO:0000786,GO:0000788,GO:0000790,GO:0003674,GO:0003676,GO:0003677,GO:0005488,GO:0005575,GO:0005622,GO:0005623,GO:0005634,GO:0005694,GO:0006323,GO:0006325,GO:0006333,GO:0006334,GO:0006996,GO:0008150,GO:0009987,GO:0016043,GO:0022607,GO:0031497,GO:0031974,GO:0031981,GO:0032991,GO:0032993,GO:0034622,GO:0034728,GO:0043226,GO:0043227,GO:0043228,GO:0043229,GO:0043231,GO:0043232,GO:…	196.8	ko:K11252,ko:K11275	ko05034,ko05203,ko05322,map05034,map05203,map05322	-	-	-	ko00000,ko00001,ko03036,ko04147	-	-	-	Histone,Linker_histone	CAB3370572.1	Hypothetical predicted protein [Cloeon dipterum]	CAB3370572.1	196	170.2	430	7.6e-39	1	125	1	124	117	118	0	124	Hypothetical predicted protein [Cloeon dipterum] &gt;CAB3375706.1 Hypothetical predicted protein [Cloeon dipterum] &gt;CAB3380722.1 Hypothetical predicted protein [Cloeon dipterum] &gt;CAB3380726.1 Hypothetical predicted protein [Cloeon dipterum] &gt;CAB3386518.1 Hypothetical predicted protein [Cloeon dipterum]	430	Histone H2B.3 [Orchesella cincta]	427	Histone H2B.1/H2B.2 [Orchesella cincta]	427
20	PS_03204	augustus_masked-ctg000220_np12-processed-gene-9.2-mRNA-1	0.53	WGD or segmental	17	7176.CPIJ012385-PA	6.2e-27	127.9	KOG4012@1|root,KOG4012@2759|Eukaryota,38FHA@33154|Opisthokonta,3BSPC@33208|Metazoa,3CY9X@33213|Bilateria,420RJ@6656|Arthropoda,3SNNM@50557|Insecta,458ZU@7147|Diptera,45IK1@7148|Nematocera	45IK1@7148|Nematocera	B	Histone H1	3BSPC@33208|Metazoa	B	Histone H1	-	GO:0005575,GO:0005622,GO:0005623,GO:0005634,GO:0005694,GO:0043226,GO:0043227,GO:0043228,GO:0043229,GO:0043231,GO:0043232,GO:0044424,GO:0044464	127.9	ko:K11275	-	-	-	-	ko00000,ko03036	-	-	-	Linker_histone	CRL07051.1	CLUMA_CG020042, isoform A [Clunio marinus] &gt;CRL07055.1 CLUMA_CG020043, isoform A [Clunio marinus] &gt;CRL07060.1 CLUMA_CG020044, isoform A [Clunio marinus] &gt;CRL07072.1 CLUMA_CG020039, isoform A [Clunio marinus] &gt;CRL07076.1 CLUMA_CG020040, isoform A [Clunio marinus]	CRL07051.1	224	140.6	353	1.2e-29	1	116	1	115	84	93	6	118	CLUMA_CG020041, isoform A [Clunio marinus]	353	histone H1 [Clunio marinus]	347	histone H1 [Rhynchosciara americana]	321
21	PS_03224	augustus_masked-ctg000220_np12-processed-gene-9.15-mRNA-1	0.47	WGD or segmental	60	10029.XP_003502222.1	2e-65	255	COG2036@1|root,KOG1745@2759|Eukaryota,39ZTV@33154|Opisthokonta,3BPDH@33208|Metazoa,3D6BK@33213|Bilateria,48E1W@7711|Chordata,49B7M@7742|Vertebrata,3JGKY@40674|Mammalia,35PSM@314146|Euarchontoglires,4Q54X@9989|Rodentia	4Q54X@9989|Rodentia	B	Core histone H2A/H2B/H3/H4	3BPDH@33208|Metazoa	B	nucleosomal DNA binding	HIST2H3A	GO:0000122,GO:0000183,GO:0000228,GO:0000785,GO:0000786,GO:0000788,GO:0000790,GO:0002682,GO:0003674,GO:0003676,GO:0003677,GO:0003682,GO:0005488,GO:0005575,GO:0005576,GO:0005622,GO:0005623,GO:0005634,GO:0005654,GO:0005694,GO:0005700,GO:0006323,GO:0006325,GO:0006333,GO:0006334,GO:0006335,GO:0006342,GO:0006355,GO:0006357,GO:0006807,GO:0006950,GO:0006996,GO:0007154,GO:0007165,GO:0007166,GO:0007596,GO:…	255	ko:K11253,ko:K11254	ko05034,ko05202,ko05203,ko05322,map05034,map05202,map05203,map05322	-	-	-	ko00000,ko00001,ko03036,ko04147	-	-	-	Histone	XP_027717609.1	histone H3-like [Vombatus ursinus] &gt;XP_027717610.1 histone H3-like [Vombatus ursinus] &gt;XP_027717630.1 histone H3-like [Vombatus ursinus] &gt;XP_027717631.1 histone H3-like [Vombatus ursinus]	XP_027717609.1	181	254.2	648	4.4e-64	1	137	46	181	136	136	0	136	uncharacterized protein LOC111188870 [Astyanax mexicanus]	648	histone H3 [Acyrthosiphon pisum] &gt;XP_008190048.2 histone H3 [Acyrthosiphon pisum]	648	hypothetical protein HST_G00111010 [Hippoglossus stenolepis]	648
22	PS_03229	augustus_masked-ctg000220_np12-processed-gene-9.81-mRNA-1	0.47	WGD or segmental	60	10029.XP_003502222.1	2e-65	255	COG2036@1|root,KOG1745@2759|Eukaryota,39ZTV@33154|Opisthokonta,3BPDH@33208|Metazoa,3D6BK@33213|Bilateria,48E1W@7711|Chordata,49B7M@7742|Vertebrata,3JGKY@40674|Mammalia,35PSM@314146|Euarchontoglires,4Q54X@9989|Rodentia	4Q54X@9989|Rodentia	B	Core histone H2A/H2B/H3/H4	3BPDH@33208|Metazoa	B	nucleosomal DNA binding	HIST2H3A	GO:0000122,GO:0000183,GO:0000228,GO:0000785,GO:0000786,GO:0000788,GO:0000790,GO:0002682,GO:0003674,GO:0003676,GO:0003677,GO:0003682,GO:0005488,GO:0005575,GO:0005576,GO:0005622,GO:0005623,GO:0005634,GO:0005654,GO:0005694,GO:0005700,GO:0006323,GO:0006325,GO:0006333,GO:0006334,GO:0006335,GO:0006342,GO:0006355,GO:0006357,GO:0006807,GO:0006950,GO:0006996,GO:0007154,GO:0007165,GO:0007166,GO:0007596,GO:…	255	ko:K11253,ko:K11254	ko05034,ko05202,ko05203,ko05322,map05034,map05202,map05203,map05322	-	-	-	ko00000,ko00001,ko03036,ko04147	-	-	-	Histone	XP_027717609.1	histone H3-like [Vombatus ursinus] &gt;XP_027717610.1 histone H3-like [Vombatus ursinus] &gt;XP_027717630.1 histone H3-like [Vombatus ursinus] &gt;XP_027717631.1 histone H3-like [Vombatus ursinus]	XP_027717609.1	181	254.2	648	4.4e-64	1	137	46	181	136	136	0	136	uncharacterized protein LOC111188870 [Astyanax mexicanus]	648	histone H3 [Acyrthosiphon pisum] &gt;XP_008190048.2 histone H3 [Acyrthosiphon pisum]	648	hypothetical protein HST_G00111010 [Hippoglossus stenolepis]	648
23	PS_03230	augustus_masked-ctg000220_np12-processed-gene-9.14-mRNA-1	0.48	WGD or segmental	7	103372.F4WQG3	2.5e-59	234.6	COG5262@1|root,KOG1756@2759|Eukaryota,3A1K0@33154|Opisthokonta,3BPSK@33208|Metazoa,3D6YF@33213|Bilateria,41Z03@6656|Arthropoda,3SM7I@50557|Insecta,46M3N@7399|Hymenoptera	46M3N@7399|Hymenoptera	B	Histone H2A	3BPSK@33208|Metazoa	B	protein heterodimerization activity	-	GO:0000228,GO:0000785,GO:0000786,GO:0000788,GO:0000790,GO:0003674,GO:0003676,GO:0003677,GO:0005488,GO:0005575,GO:0005622,GO:0005623,GO:0005634,GO:0005694,GO:0006325,GO:0006996,GO:0008150,GO:0009987,GO:0016043,GO:0031974,GO:0031981,GO:0032991,GO:0032993,GO:0043226,GO:0043227,GO:0043228,GO:0043229,GO:0043231,GO:0043232,GO:0043233,GO:0044422,GO:0044424,GO:0044427,GO:0044428,GO:0044446,GO:0044454,GO:…	234.6	ko:K11251	ko04217,ko05034,ko05322,map04217,map05034,map05322	-	-	-	ko00000,ko00001,ko03036,ko04147	-	-	-	Histone,Histone_H2A_C	KAB0801795.1	hypothetical protein PPYR_03981 [Photinus pyralis] &gt;KAB0801796.1 hypothetical protein PPYR_03982 [Photinus pyralis]	KAB0801795.1	257	235	598	2.5e-58	1	125	1	124	124	124	0	124	histone H2A [Athalia rosae] &gt;XP_012265341.1 histone H2A [Athalia rosae] &gt;XP_015514796.1 PREDICTED: histone H2A [Neodiprion lecontei] &gt;XP_015518889.1 PREDICTED: histone H2A [Neodiprion lecontei] &gt;XP_015519170.1 PREDICTED: histone H2A [Neodiprion lecontei] &gt;XP_015519702.1 PREDICTED: histone H2A [Neodiprion lecontei] &gt;XP_015591766.1 histone H2A [Cephus cinctus] &gt;XP_015591826.1 h…	598	histone H2A [Drosophila melanogaster] &gt;NP_001027301.1 histone H2A [Drosophila melanogaster] &gt;NP_001027306.1 histone H2A [Drosophila melanogaster] &gt;NP_001027311.1 histone H2A [Drosophila melanogaster] &gt;NP_001027316.1 histone H2A [Drosophila melanogaster] &gt;NP_001027321.1 histone H2A [Drosophila melanogaster] &gt;NP_001027326.1 histone H2A [Drosophila melanogaster] &gt;NP_001027331.1 …	595	histone H2A-like [Zootermopsis nevadensis]	595
24	PS_04459	maker-ctg000280_np12-augustus-gene-0.110-mRNA-1	0	WGD or segmental	8026	7176.CPIJ017532-PA	2.9e-25	121.7	COG0625@1|root,KOG0867@2759|Eukaryota,39RSU@33154|Opisthokonta,3BKH5@33208|Metazoa,3CW45@33213|Bilateria,421R0@6656|Arthropoda,3SPES@50557|Insecta,453P6@7147|Diptera,45I9T@7148|Nematocera	45I9T@7148|Nematocera	O	Glutathione S-transferase, C-terminal domain	3BKH5@33208|Metazoa	O	positive regulation of DNA damage response, signal transduction by p53 class mediator	EEF1E1	GO:0003674,GO:0003676,GO:0003723,GO:0003746,GO:0003824,GO:0004364,GO:0005488,GO:0005575,GO:0005622,GO:0005623,GO:0005634,GO:0005654,GO:0005730,GO:0005737,GO:0005829,GO:0006082,GO:0006139,GO:0006399,GO:0006412,GO:0006414,GO:0006418,GO:0006518,GO:0006520,GO:0006575,GO:0006725,GO:0006749,GO:0006790,GO:0006807,GO:0008135,GO:0008150,GO:0008152,GO:0008285,GO:0009058,GO:0009059,GO:0009966,GO:0009967,GO:…	121.7	ko:K15439	-	-	-	-	ko00000,ko03016	-	-	-	GST_C,GST_C_2,GST_C_3	XP_001868159.1	conserved hypothetical protein [Culex quinquefasciatus] &gt;EDS26219.1 conserved hypothetical protein [Culex quinquefasciatus]	XP_001868159.1	180	123.2	308	1.3e-24	1	150	1	172	67	101	23	172	AGAP004929-PA [Anopheles gambiae str. PEST] &gt;EAA10445.4 AGAP004929-PA [Anopheles gambiae str. PEST]	292	eukaryotic translation elongation factor 1 epsilon-1 [Aedes albopictus] &gt;KXJ79756.1 hypothetical protein RP20_CCG028128 [Aedes albopictus]	286	eukaryotic translation elongation factor 1 epsilon-1 [Aedes albopictus] &gt;XP_029728494.1 LOW QUALITY PROTEIN: eukaryotic translation elongation factor 1 epsilon-1-like [Aedes albopictus]	286
25	PS_04460	maker-ctg000280_np12-augustus-gene-0.109-mRNA-1	0	WGD or segmental	4523	7237.FBpp0285000	6.8e-07	60.5	2B269@1|root,2S0C1@2759|Eukaryota,3A86G@33154|Opisthokonta,3BU73@33208|Metazoa,3DSRS@33213|Bilateria,4216R@6656|Arthropoda,3SPBY@50557|Insecta,45A8E@7147|Diptera,45U9N@7214|Drosophilidae	45U9N@7214|Drosophilidae	S	Lissencephaly type-1-like homology motif	3BU73@33208|Metazoa	S	Lissencephaly type-1-like homology motif	FOPNL	-	60.5	ko:K16535	-	-	-	-	ko00000,ko03036	-	-	-	FOP_dimer,LisH	XP_001863148.1	predicted protein [Culex quinquefasciatus] &gt;EDS38137.1 predicted protein [Culex quinquefasciatus]	XP_001863148.1	142	65.9	159	2.1e-07	5	127	8	139	45	69	18	136	PREDICTED: uncharacterized protein LOC108056160 [Drosophila takahashii]	152	PREDICTED: uncharacterized protein LOC108080951 [Drosophila kikkawai]	144	muscle M-line assembly protein unc-89 [Drosophila persimilis] &gt;EDW38613.1 GL12706 [Drosophila persimilis]	142
26	PS_04462	maker-ctg000280_np12-augustus-gene-0.112-mRNA-1	0.02	WGD or segmental	3125	7213.XP_004537524.1	2.7e-79	302.8	KOG2724@1|root,KOG2724@2759|Eukaryota,3969S@33154|Opisthokonta,3BFRC@33208|Metazoa,3CXNI@33213|Bilateria,41YGZ@6656|Arthropoda,3SFT6@50557|Insecta,452V8@7147|Diptera	452V8@7147|Diptera	U	Nucleoporin	3BFRC@33208|Metazoa	U	Nuclear pore complex protein	NUP50	GO:0001838,GO:0001841,GO:0002009,GO:0003674,GO:0005488,GO:0005515,GO:0005575,GO:0005622,GO:0005623,GO:0005634,GO:0005635,GO:0005643,GO:0005654,GO:0006403,GO:0006405,GO:0006406,GO:0006606,GO:0006611,GO:0006810,GO:0006886,GO:0006913,GO:0007275,GO:0007399,GO:0008104,GO:0008150,GO:0008152,GO:0008536,GO:0009653,GO:0009790,GO:0009792,GO:0009888,GO:0010467,GO:0012505,GO:0015031,GO:0015833,GO:0015931,GO:…	302.8	ko:K14295	ko03013,map03013	M00427	-	-	ko00000,ko00001,ko00002,ko03019	1.l.1	-	-	CN_hydrolase,HIT,NUP50,Ran_BP1	CRL02505.1	CLUMA_CG015225, isoform A [Clunio marinus]	CRL02505.1	431	314.7	805	8.9e-82	2	439	3	430	210	268	35	450	nuclear pore complex protein Nup50 [Bactrocera dorsalis]	721	nuclear pore complex protein Nup50 [Ceratitis capitata] &gt;XP_004537525.1 nuclear pore complex protein Nup50 [Ceratitis capitata]	719	nuclear pore complex protein Nup50 [Zeugodacus cucurbitae]	704
27	PS_04463	maker-ctg000280_np12-augustus-gene-0.108-mRNA-1	0.03	WGD or segmental	629	7176.CPIJ008176-PA	5e-48	198	2BVFR@1|root,2S27Q@2759|Eukaryota,3ARIK@33154|Opisthokonta,3C2SK@33208|Metazoa,3DI93@33213|Bilateria,4236N@6656|Arthropoda,3SN01@50557|Insecta,454PQ@7147|Diptera	454PQ@7147|Diptera	S	Domain of unknown function (DUF4773)	3C2SK@33208|Metazoa	S	Domain of unknown function (DUF4773)	-	-	198	-	-	-	-	-	-	-	-	-	DUF4773	CRK90250.1	CLUMA_CG003961, isoform A [Clunio marinus]	CRK90250.1	238	248.1	632	5.5e-62	38	211	28	200	106	138	0	173	conserved hypothetical protein [Culex quinquefasciatus] &gt;EDS30911.1 conserved hypothetical protein [Culex quinquefasciatus]	504	uncharacterized protein BDFB_009110 [Asbolus verrucosus]	504	uncharacterized protein LOC110674366 [Aedes aegypti]	498
28	PS_04465	maker-ctg000280_np12-augustus-gene-0.115-mRNA-1	0.08	WGD or segmental	1156	7159.AAEL001819-PA	2.3e-84	318.9	KOG4619@1|root,KOG4619@2759|Eukaryota,38CNT@33154|Opisthokonta,3BJAI@33208|Metazoa,3CSC7@33213|Bilateria,41YHI@6656|Arthropoda,3SH5Q@50557|Insecta,45146@7147|Diptera,45IGF@7148|Nematocera	45IGF@7148|Nematocera	S	Transmembrane protein 65	3BJAI@33208|Metazoa	T	regulation of cardiac conduction	TMEM65	GO:0003205,GO:0003231,GO:0005575,GO:0005622,GO:0005623,GO:0005737,GO:0005739,GO:0005740,GO:0005743,GO:0005886,GO:0005911,GO:0007275,GO:0007507,GO:0008016,GO:0008150,GO:0014704,GO:0016020,GO:0019866,GO:0023051,GO:0030054,GO:0031090,GO:0031966,GO:0031967,GO:0031975,GO:0032501,GO:0032502,GO:0043226,GO:0043227,GO:0043229,GO:0043231,GO:0044057,GO:0044291,GO:0044422,GO:0044424,GO:0044429,GO:0044444,GO:…	318.9	-	-	-	-	-	-	-	-	-	TMEM65	XP_021702419.1	uncharacterized protein LOC5572431 isoform X1 [Aedes aegypti] &gt;EAT47034.1 AAEL001819-PA [Aedes aegypti]	XP_021702419.1	338	320.5	820	1e-83	42	267	96	322	158	188	2	227	uncharacterized protein LOC109420624 isoform X1 [Aedes albopictus]	812	AGAP009021-PA, partial [Anopheles gambiae str. PEST] &gt;EAA15146.4 AGAP009021-PA, partial [Anopheles gambiae str. PEST]	788	CLUMA_CG005014, isoform A, partial [Clunio marinus]	788
29	PS_04471	maker-ctg000280_np12-augustus-gene-0.111-mRNA-1	0.37	WGD or segmental	70	7176.CPIJ016920-PA	2.3e-57	229.2	COG1028@1|root,KOG1205@2759|Eukaryota,38DQR@33154|Opisthokonta,3BJDJ@33208|Metazoa,3CUQ1@33213|Bilateria,41ZE3@6656|Arthropoda,3SM7H@50557|Insecta,44Z2V@7147|Diptera,45EUS@7148|Nematocera	45EUS@7148|Nematocera	Q	Belongs to the short-chain dehydrogenases reductases (SDR) family	3BJDJ@33208|Metazoa	Q	17-beta-hydroxysteroid dehydrogenase (NADP+) activity	DHRS11	GO:0000253,GO:0003008,GO:0003674,GO:0003824,GO:0004303,GO:0005575,GO:0005622,GO:0005623,GO:0005737,GO:0006629,GO:0006694,GO:0007600,GO:0007606,GO:0007608,GO:0008150,GO:0008152,GO:0008202,GO:0008610,GO:0009058,GO:0016229,GO:0016491,GO:0016614,GO:0016616,GO:0032501,GO:0033764,GO:0044238,GO:0044424,GO:0044464,GO:0050877,GO:0055114,GO:0071704,GO:0072555,GO:0072582,GO:1901360,GO:1901362,GO:1901576	229.2	ko:K15890	ko00900,ko00981,ko01130,map00900,map00981,map01130	-	R03264	RC00649	ko00000,ko00001,ko01000	-	-	-	Exo_endo_phos_2,adh_short,adh_short_C2	CRL06496.1	CLUMA_CG019608, isoform A [Clunio marinus]	CRL06496.1	1256	233	593	2e-57	9	264	1005	1256	127	181	13	260	NADP-dependent L-serine/L-allo-threonine dehydrogenase ydfG [Culex quinquefasciatus] &gt;EDS44403.1 NADP-dependent L-serine/L-allo-threonine dehydrogenase ydfG [Culex quinquefasciatus]	582	farnesol dehydrogenase-like [Aedes albopictus] &gt;KXJ71516.1 hypothetical protein RP20_CCG020361 [Aedes albopictus]	574	farnesol dehydrogenase-like [Aedes albopictus]	572
30	PS_04480	maker-ctg000280_np12-augustus-gene-0.136-mRNA-1	0.04	WGD or segmental	661	43151.ADAC005892-PA	8.5e-157	560.8	KOG2031@1|root,KOG2031@2759|Eukaryota,38CZE@33154|Opisthokonta,3BEY4@33208|Metazoa,3CU7Q@33213|Bilateria,41V9H@6656|Arthropoda,3SK0S@50557|Insecta,44Z0K@7147|Diptera,45E31@7148|Nematocera	45E31@7148|Nematocera	L	Tyrosyl-dna phosphodiesterase	3BEY4@33208|Metazoa	L	Tyrosyl-DNA phosphodiesterase 1	TDP1	GO:0000012,GO:0003674,GO:0003676,GO:0003677,GO:0003690,GO:0003697,GO:0003824,GO:0005488,GO:0005575,GO:0005622,GO:0005623,GO:0005634,GO:0006139,GO:0006259,GO:0006281,GO:0006302,GO:0006725,GO:0006807,GO:0006950,GO:0006974,GO:0007163,GO:0007275,GO:0007399,GO:0007417,GO:0008081,GO:0008150,GO:0008152,GO:0009987,GO:0016787,GO:0016788,GO:0017005,GO:0032501,GO:0032502,GO:0033554,GO:0034641,GO:0035088,GO:…	560.8	ko:K10862	-	-	-	-	ko00000,ko01000,ko03400	-	-	-	COG7,Peptidase_C48,Tyr-DNA_phospho,zf-CCHH	XP_029713735.1	LOW QUALITY PROTEIN: probable tyrosyl-DNA phosphodiesterase [Aedes albopictus]	XP_029713735.1	662	604.7	1558	6.6e-169	1	671	1	661	321	431	23	677	hypothetical protein RP20_CCG005070 [Aedes albopictus]	1555	probable tyrosyl-DNA phosphodiesterase isoform X1 [Aedes aegypti]	1515	CLUMA_CG020207, isoform A [Clunio marinus]	1484
31	PS_04481	maker-ctg000280_np12-augustus-gene-0.132-mRNA-1	0.04	WGD or segmental	3348	7159.AAEL015077-PA	7.8e-163	580.9	KOG1334@1|root,KOG1310@2759|Eukaryota,KOG1334@2759|Eukaryota,38DRT@33154|Opisthokonta,3BAYB@33208|Metazoa,3CSGZ@33213|Bilateria,41UGP@6656|Arthropoda,3SFXC@50557|Insecta,452ET@7147|Diptera,45F91@7148|Nematocera	45F91@7148|Nematocera	S	WD and tetratricopeptide	3BAYB@33208|Metazoa	S	Ddb1 and cul4 associated factor 6	DCAF6	GO:0000151,GO:0003674,GO:0003712,GO:0003713,GO:0005575,GO:0005622,GO:0005623,GO:0005634,GO:0005654,GO:0005737,GO:0005829,GO:0005912,GO:0005924,GO:0005925,GO:0006355,GO:0006357,GO:0006464,GO:0006807,GO:0008150,GO:0008152,GO:0009889,GO:0009891,GO:0009893,GO:0009987,GO:0010468,GO:0010556,GO:0010557,GO:0010604,GO:0010628,GO:0019219,GO:0019222,GO:0019538,GO:0030054,GO:0030055,GO:0030374,GO:0031323,GO:…	580.9	ko:K11795	-	-	-	-	ko00000,ko04121	-	-	-	WD40,XendoU	XP_031625414.1	DDB1- and CUL4-associated factor 6-like [Contarinia nasturtii] &gt;XP_031625415.1 DDB1- and CUL4-associated factor 6-like [Contarinia nasturtii]	XP_031625414.1	743	599	1543	3.6e-167	2	631	6	669	348	447	75	684	DDB1- and CUL4-associated factor 6-like [Aedes albopictus]	1467	hypothetical protein RP20_CCG026647 [Aedes albopictus]	1462	DDB1- and CUL4-associated factor 6 [Aedes aegypti] &gt;EAT32700.1 AAEL015077-PA [Aedes aegypti]	1435
32	PS_04485	augustus_masked-ctg000280_np12-processed-gene-0.59-mRNA-1	0.07	WGD or segmental	1132	7176.CPIJ016413-PA	4.2e-76	291.2	KOG4671@1|root,KOG4671@2759|Eukaryota,38FTF@33154|Opisthokonta,3BN2K@33208|Metazoa,3D0WF@33213|Bilateria,41X5J@6656|Arthropoda,3SKDY@50557|Insecta,4514J@7147|Diptera,45E4E@7148|Nematocera	45E4E@7148|Nematocera	S	PMP-22/EMP/MP20/Claudin family	3BN2K@33208|Metazoa	S	desmosome organization	-	GO:0002376,GO:0003674,GO:0005488,GO:0005515,GO:0005575,GO:0005911,GO:0005918,GO:0006950,GO:0006952,GO:0006955,GO:0007155,GO:0007163,GO:0008150,GO:0009605,GO:0009607,GO:0009617,GO:0009987,GO:0022610,GO:0030054,GO:0042742,GO:0043207,GO:0043296,GO:0045087,GO:0050829,GO:0050896,GO:0051704,GO:0051707,GO:0070160,GO:0098542,GO:0098609	291.2	-	-	-	-	-	-	-	-	-	Ank_2,Ank_4,PMP22_Claudin	XP_001866523.1	conserved hypothetical protein [Culex quinquefasciatus] &gt;EDS43516.1 conserved hypothetical protein [Culex quinquefasciatus]	XP_001866523.1	203	291.2	744	5.4e-75	52	227	28	203	142	159	1	176	transmembrane protein 47 isoform X2 [Aedes aegypti]	740	transmembrane protein 47-like isoform X2 [Aedes albopictus] &gt;XP_029717421.1 transmembrane protein 47-like isoform X2 [Aedes albopictus]	739	transmembrane protein 47 isoform X3 [Aedes aegypti] &gt;XP_021700845.1 transmembrane protein 47 isoform X3 [Aedes aegypti] &gt;EAT47432.1 AAEL001447-PA [Aedes aegypti]	727
33	PS_04490	augustus-ctg000280_np12-processed-gene-0.87-mRNA-1	0.16	WGD or segmental	10434	7159.AAEL013555-PA	3.9e-105	388.7	COG2124@1|root,KOG0157@2759|Eukaryota,38NFB@33154|Opisthokonta,3CNH8@33208|Metazoa,3E4N1@33213|Bilateria,42AF8@6656|Arthropoda,3SZWC@50557|Insecta,4594V@7147|Diptera,45EYS@7148|Nematocera	45EYS@7148|Nematocera	Q	cytochrome P450	3CNH8@33208|Metazoa	Q	Cytochrome P450	-	-	388.7	ko:K15001	-	-	-	-	ko00000,ko00199,ko01000	-	-	-	p450	XP_001649682.2	probable cytochrome P450 4ac1 [Aedes aegypti] &gt;EAT34185.1 AAEL013555-PA [Aedes aegypti]	XP_001649682.2	511	372.1	954	4.9e-99	4	451	3	508	215	296	69	511	AAEL014830-PA [Aedes aegypti]	946	hypothetical protein RP20_CCG027555 [Aedes albopictus]	938	AGAP006049-PA [Anopheles gambiae str. PEST] &gt;EAA11717.4 AGAP006049-PA [Anopheles gambiae str. PEST]	936
34	PS_04491	maker-ctg000280_np12-augustus-gene-0.135-mRNA-1	0.23	WGD or segmental	726	7159.AAEL005631-PA	6.4e-124	451.4	KOG1019@1|root,KOG1019@2759|Eukaryota,38GZG@33154|Opisthokonta,3BBBK@33208|Metazoa,3CS5S@33213|Bilateria,41TVG@6656|Arthropoda,3SH8P@50557|Insecta,4506P@7147|Diptera,45DS1@7148|Nematocera	45DS1@7148|Nematocera	BDT	DIRP	3BBBK@33208|Metazoa	BDT	Lin-9 DREAM MuvB core complex component	LIN9	GO:0000003,GO:0000122,GO:0000226,GO:0000228,GO:0000280,GO:0000785,GO:0000790,GO:0002064,GO:0002065,GO:0002066,GO:0003006,GO:0003674,GO:0003676,GO:0003677,GO:0005488,GO:0005515,GO:0005575,GO:0005622,GO:0005623,GO:0005634,GO:0005654,GO:0005694,GO:0005700,GO:0005737,GO:0006139,GO:0006259,GO:0006277,GO:0006325,GO:0006351,GO:0006352,GO:0006355,GO:0006357,GO:0006725,GO:0006807,GO:0006996,GO:0007010,GO:…	451.4	ko:K21773	ko04218,map04218	-	-	-	ko00000,ko00001	-	-	-	DIRP,NUDIX,TIL	CRL02506.1	CLUMA_CG015251, isoform A [Clunio marinus]	CRL02506.1	633	495.4	1274	5e-136	8	589	19	623	294	389	40	613	AAEL005631-PA [Aedes aegypti]	1170	protein lin-9 homolog [Aedes aegypti]	1167	conserved hypothetical protein [Culex quinquefasciatus] &gt;EDS37930.1 conserved hypothetical protein [Culex quinquefasciatus]	1149
35	PS_06075	maker-ctg000510_np12-augustus-gene-3.106-mRNA-1	0	WGD or segmental	13373	-	-	-	-	-	-	-	-	-	-	-	-	-	-	-	-	-	-	-	-	-	-	-
36	PS_06076	maker-ctg000510_np12-augustus-gene-3.100-mRNA-1	0.05	WGD or segmental		7176.CPIJ013117-PA	7.1e-09	68.9	KOG1721@1|root,KOG1721@2759|Eukaryota,392GC@33154|Opisthokonta,3C7V6@33208|Metazoa,3DNVT@33213|Bilateria,42BFB@6656|Arthropoda,3SUKX@50557|Insecta,459JY@7147|Diptera,45KF1@7148|Nematocera	45KF1@7148|Nematocera	S	Zinc-finger associated domain (zf-AD)	3C7V6@33208|Metazoa	S	Zinc-finger associated domain (zf-AD)	-	-	68.9	-	-	-	-	-	-	-	-	-	zf-AD,zf-C2H2,zf-C2H2_6	CRK99783.1	CLUMA_CG013091, isoform A [Clunio marinus]	CRK99783.1	527	99.4	246	6.3e-17	46	299	89	316	77	118	37	259
37	PS_06100	augustus-ctg000510_np12-processed-gene-3.92-mRNA-1	0.37	WGD or segmental	35	43151.ADAC007458-PA	1.4e-06	61.6	KOG1721@1|root,KOG1721@2759|Eukaryota,38BZ9@33154|Opisthokonta,3BA9A@33208|Metazoa,3CT35@33213|Bilateria,426P7@6656|Arthropoda,3SWGP@50557|Insecta,4550Q@7147|Diptera,45GS0@7148|Nematocera	45GS0@7148|Nematocera	S	Zinc-finger associated domain (zf-AD)	3BA9A@33208|Metazoa	T	nucleic acid binding	-	-	61.6	ko:K09228	-	-	-	-	ko00000,ko03000	-	-	-	zf-AD,zf-C2H2,zf-C2H2_2,zf-C2H2_4,zf-C2H2_6
38	PS_06122	maker-ctg000510_np12-augustus-gene-5.94-mRNA-1	0.32	WGD or segmental	10401	-	-	-	-	-	-	-	-	-	-	-	-	-	-	-	-	-	-	-	-	-	-	-
39	PS_06126	maker-ctg000510_np12-augustus-gene-5.101-mRNA-1	0.87	WGD or segmental	35	34740.HMEL013251-PA	0.0001	55.8	KOG1721@1|root,KOG1721@2759|Eukaryota,397CY@33154|Opisthokonta,3CBP4@33208|Metazoa,3DSYP@33213|Bilateria,4291P@6656|Arthropoda,3SYIN@50557|Insecta,447G9@7088|Lepidoptera	447G9@7088|Lepidoptera	S	C2H2-type zinc-finger domain	3CBP4@33208|Metazoa	S	Zinc-finger associated domain (zf-AD)	-	-	55.8	-	-	-	-	-	-	-	-	-	zf-AD,zf-C2H2,zf-met	CAB3261203.1	unnamed protein product [Arctia plantaginis]	CAB3261203.1	410	57.4	137	0.00046	76	143	185	251	25	34	0	67	unnamed protein product [Arctia plantaginis]	137
40	PS_06135	augustus-ctg000510_np12-processed-gene-5.74-mRNA-1	0.08	WGD or segmental	13315	7070.TC005185-PA	2.9e-100	373.2	KOG0123@1|root,KOG0123@2759|Eukaryota,38F9F@33154|Opisthokonta,3BB3Q@33208|Metazoa,3CUUM@33213|Bilateria,41VBP@6656|Arthropoda,3SGN9@50557|Insecta	3SGN9@50557|Insecta	A	Binds the poly(A) tail of mRNA	3BB3Q@33208|Metazoa	AJ	negative regulation of nuclear-transcribed mRNA catabolic process, nonsense-mediated decay	-	GO:0000003,GO:0000280,GO:0000375,GO:0000377,GO:0000398,GO:0000910,GO:0003002,GO:0003006,GO:0003674,GO:0003676,GO:0003723,GO:0003727,GO:0003729,GO:0003730,GO:0005488,GO:0005515,GO:0005575,GO:0005622,GO:0005623,GO:0005737,GO:0006139,GO:0006396,GO:0006397,GO:0006417,GO:0006725,GO:0006807,GO:0006996,GO:0006997,GO:0007049,GO:0007112,GO:0007140,GO:0007154,GO:0007267,GO:0007268,GO:0007275,GO:0007276,GO:…	373.2	ko:K13126	ko03013,ko03015,ko03018,map03013,map03015,map03018	-	-	-	ko00000,ko00001,ko03019,ko03041	-	-	-	DUF4371,PABP,RRM_1	XP_018329523.1	polyadenylate-binding protein 1 isoform X4 [Agrilus planipennis]	XP_018329523.1	603	378.6	971	9e-101	239	780	10	595	257	364	49	588	polyadenylate-binding protein 1-A isoform X2 [Onthophagus taurus]	963	polyadenylate-binding protein 1 isoform X2 [Cephus cinctus]	963	polyadenylate-binding protein 1 isoform X3 [Agrilus planipennis]	961
41	PS_06137	augustus-ctg000510_np12-processed-gene-5.87-mRNA-1	0.27	WGD or segmental	2382	7176.CPIJ014728-PA	3e-133	483	COG0486@1|root,KOG1191@2759|Eukaryota,38CEV@33154|Opisthokonta,3BE5G@33208|Metazoa,3CV3A@33213|Bilateria,41WRN@6656|Arthropoda,3SKF8@50557|Insecta,44ZEK@7147|Diptera,45D78@7148|Nematocera	45D78@7148|Nematocera	J	Belongs to the TRAFAC class TrmE-Era-EngA-EngB-Septin- like GTPase superfamily. TrmE GTPase family	3BE5G@33208|Metazoa	J	tRNA modification	GTPBP3	GO:0005575,GO:0005622,GO:0005623,GO:0005634,GO:0005737,GO:0005739,GO:0007275,GO:0008150,GO:0009790,GO:0032501,GO:0032502,GO:0043226,GO:0043227,GO:0043229,GO:0043231,GO:0044424,GO:0044444,GO:0044464,GO:0048513,GO:0048568,GO:0048731,GO:0048856	483	ko:K03650,ko:K10769	-	-	R08701	RC00053,RC00209,RC00870	ko00000,ko01000,ko03016	-	-	-	2OG-FeII_Oxy_2,MMR_HSR1,MnmE_helical,TrmE_N	CRL05449.1	CLUMA_CG017965, isoform A [Clunio marinus]	CRL05449.1	482	545.4	1404	6.4e-151	15	472	6	475	282	362	13	470	tRNA modification GTPase GTPBP3, mitochondrial [Culex quinquefasciatus] &gt;EDS41045.1 tRNA modification GTPase GTPBP3, mitochondrial [Culex quinquefasciatus]	1242	AAEL004007-PA [Aedes aegypti]	1238	tRNA modification GTPase GTPBP3, mitochondrial [Aedes aegypti] &gt;XP_021707487.1 tRNA modification GTPase GTPBP3, mitochondrial [Aedes aegypti]	1235
42	PS_06144	maker-ctg000510_np12-augustus-gene-4.93-mRNA-1	0.02	WGD or segmental	87	-	-	-	-	-	-	-	-	-	-	-	-	-	-	-	-	-	-	-	-	-	-	-
43	PS_06152	maker-ctg000510_np12-augustus-gene-4.88-mRNA-1	0.22	WGD or segmental	10401	-	-	-	-	-	-	-	-	-	-	-	-	-	-	-	-	-	-	-	-	-	-	-
44	PS_06153	maker-ctg000510_np12-augustus-gene-4.87-mRNA-1	0.3	WGD or segmental	10401	-	-	-	-	-	-	-	-	-	-	-	-	-	-	-	-	-	-	-	-	-	-	-
45	PS_06160	maker-ctg000510_np12-augustus-gene-4.105-mRNA-1	0.03	WGD or segmental	87	-	-	-	-	-	-	-	-	-	-	-	-	-	-	-	-	-	-	-	-	-	-	-
46	PS_06174	augustus_masked-ctg000510_np12-processed-gene-4.59-mRNA-1	0.39	WGD or segmental	1494	-	-	-	-	-	-	-	-	-	-	-	-	-	-	-	-	-	-	-	-	-	-	-
47	PS_00019	augustus_masked-ctg000310_np12-processed-gene-0.10-mRNA-1	0.27	Tandem duplication	5795	7165.AGAP002309-PA	1.3e-185	657.9	KOG0274@1|root,KOG0274@2759|Eukaryota,39MA3@33154|Opisthokonta,3CNX7@33208|Metazoa,3E5K6@33213|Bilateria,42AMV@6656|Arthropoda,3T00S@50557|Insecta,459A6@7147|Diptera	459A6@7147|Diptera	J	WD repeat-containing protein on Y	3CNX7@33208|Metazoa	J	WD repeat-containing protein	EFCAB8	GO:0006508,GO:0006511,GO:0006807,GO:0008150,GO:0008152,GO:0009056,GO:0009057,GO:0009987,GO:0010498,GO:0019538,GO:0019941,GO:0030163,GO:0031146,GO:0043161,GO:0043170,GO:0043632,GO:0044237,GO:0044238,GO:0044248,GO:0044257,GO:0044260,GO:0044265,GO:0044267,GO:0051603,GO:0071704,GO:1901564,GO:1901565,GO:1901575	657.9	-	-	-	-	-	-	-	-	-	EF-hand_8,WD40	XP_026463221.1	WD repeat-containing protein on Y chromosome-like [Ctenocephalides felis]	XP_026463221.1	1114	713.8	1841	2.6e-201	729	1734	35	1055	401	593	52	1039	hypothetical protein ILUMI_25755 [Ignelater luminosus]	1715	AGAP002309-PA [Anopheles gambiae str. PEST] &gt;Q5TTP0.4 RecName: Full=WD repeat-containing protein on Y chromosome; Short=WD40 Y [Anopheles gambiae] &gt;EAL40950.4 AGAP002309-PA [Anopheles gambiae str. PEST]	1694	RecName: Full=WD repeat-containing protein on Y chromosome; Short=WD40 Y [Culex quinquefasciatus]	1691
48	PS_00021	maker-ctg000310_np12-augustus-gene-0.43-mRNA-1	0.43	Tandem duplication	9094	43151.ADAC006968-PA	1e-53	217.6	COG5640@1|root,KOG3627@2759|Eukaryota,3A0PZ@33154|Opisthokonta,3BQ4K@33208|Metazoa,3D72Z@33213|Bilateria,41YRY@6656|Arthropoda,3SM5D@50557|Insecta,4552W@7147|Diptera,45CRM@7148|Nematocera	45CRM@7148|Nematocera	O	Belongs to the peptidase S1 family	3BQ4K@33208|Metazoa	O	serine-type endopeptidase activity	-	GO:0002225,GO:0002376,GO:0002682,GO:0002684,GO:0002697,GO:0002699,GO:0002700,GO:0002702,GO:0002759,GO:0002760,GO:0002784,GO:0002788,GO:0002804,GO:0002831,GO:0002833,GO:0002920,GO:0002922,GO:0003674,GO:0003824,GO:0004175,GO:0004252,GO:0005488,GO:0005509,GO:0005575,GO:0005576,GO:0006508,GO:0006807,GO:0006950,GO:0006952,GO:0006955,GO:0008150,GO:0008152,GO:0008233,GO:0008236,GO:0008592,GO:0009605,GO:…	217.6	ko:K20673	ko04624,map04624	-	-	-	ko00000,ko00001,ko01000,ko01002	-	-	-	CLIP,Trypsin	CRK88611.1	CLUMA_CG002345, isoform A [Clunio marinus]	CRK88611.1	407	229.2	583	4.4e-56	35	392	31	407	147	212	42	388	PREDICTED: transmembrane protease serine 9 [Tribolium castaneum]	570	CLIP-domain serine protease subfamily B [Anopheles darlingi]	567	serine protease grass [Drosophila grimshawi] &gt;XP_001994971.1 serine protease grass [Drosophila grimshawi] &gt;EDV91600.1 GH17524 [Drosophila grimshawi] &gt;EDV94347.1 GH20624 [Drosophila grimshawi]	548
49	PS_00022	augustus_masked-ctg000310_np12-processed-gene-0.9-mRNA-1	0.45	Tandem duplication	9094	7070.TC009093-PA	4.9e-55	221.9	COG5640@1|root,KOG3627@2759|Eukaryota,3A0PZ@33154|Opisthokonta,3BQ4K@33208|Metazoa,3D72Z@33213|Bilateria,41YRY@6656|Arthropoda,3SM5D@50557|Insecta	3SM5D@50557|Insecta	O	Belongs to the peptidase S1 family	3BQ4K@33208|Metazoa	O	serine-type endopeptidase activity	-	GO:0002225,GO:0002376,GO:0002682,GO:0002684,GO:0002697,GO:0002699,GO:0002700,GO:0002702,GO:0002759,GO:0002760,GO:0002784,GO:0002788,GO:0002804,GO:0002831,GO:0002833,GO:0002920,GO:0002922,GO:0003674,GO:0003824,GO:0004175,GO:0004252,GO:0005488,GO:0005509,GO:0005575,GO:0005576,GO:0006508,GO:0006807,GO:0006950,GO:0006952,GO:0006955,GO:0008150,GO:0008152,GO:0008233,GO:0008236,GO:0008592,GO:0009605,GO:…	221.9	ko:K20673	ko04624,map04624	-	-	-	ko00000,ko00001,ko01000,ko01002	-	-	-	CLIP,Trypsin	XP_014215659.1	serine protease easter-like isoform X1 [Copidosoma floridanum]	XP_014215659.1	397	231.1	588	1.1e-56	92	359	132	396	115	157	4	268	serine protease easter-like isoform X2 [Copidosoma floridanum]	588	PREDICTED: uncharacterized protein LOC108547293 [Eufriesea mexicana]	580	Serine protease easter [Eufriesea mexicana]	580
50	PS_00049	maker-ctg000310_np12-augustus-gene-1.89-mRNA-1	0.39	Tandem duplication	1201	136037.KDR18777	3.8e-111	409.8	COG5640@1|root,KOG3627@2759|Eukaryota,3A0KD@33154|Opisthokonta,3BPQ8@33208|Metazoa,3D6YX@33213|Bilateria,41YTA@6656|Arthropoda,3SKWZ@50557|Insecta	3SKWZ@50557|Insecta	O	serine-type endopeptidase activity. It is involved in the biological process described with proteolysis	3BPQ8@33208|Metazoa	O	serine-type endopeptidase activity	CLIPC1	-	409.8	ko:K09640	-	-	-	-	ko00000,ko01000,ko01002	-	-	-	CLIP,Trypsin	XP_025201782.1	uncharacterized protein LOC112599185 [Melanaphis sacchari]	XP_025201782.1	1514	491.9	1265	9.9e-135	35	1072	436	1511	379	520	185	1149	hypothetical protein ZHAS_00009812 [Anopheles sinensis]	1259	LOW QUALITY PROTEIN: uncharacterized protein LOC113560509 [Rhopalosiphum maidis]	1130	LOW QUALITY PROTEIN: uncharacterized protein LOC109412847 [Aedes albopictus]	1130
51	PS_00050	maker-ctg000310_np12-augustus-gene-1.91-mRNA-1	0.43	Tandem duplication		7176.CPIJ005465-PA	2.2e-42	180.6	COG5640@1|root,KOG3627@2759|Eukaryota,38VPX@33154|Opisthokonta,3C5ZS@33208|Metazoa,3DM1I@33213|Bilateria,427YN@6656|Arthropoda,3SXMD@50557|Insecta,455SU@7147|Diptera,45DUP@7148|Nematocera	45DUP@7148|Nematocera	O	Belongs to the peptidase S1 family	3C5ZS@33208|Metazoa	O	Trypsin-like serine protease	-	-	180.6	-	-	-	-	-	-	-	-	-	Trypsin	KAF5276222.1	hypothetical protein FQR65_LT04027 [Abscondita terminalis]	KAF5276222.1	795	179.9	455	5e-41	130	636	127	711	178	257	125	608	AAEL005650-PA [Aedes aegypti]	398	uncharacterized protein LOC5566813 isoform X1 [Aedes aegypti]	398	uncharacterized protein LOC5566813 isoform X2 [Aedes aegypti]	398
52	PS_00051	maker-ctg000310_np12-augustus-gene-1.92-mRNA-1	0.44	Tandem duplication		136037.KDR12676	4.8e-08	66.2	COG5640@1|root,KOG3627@2759|Eukaryota	KOG3627@2759|Eukaryota	O	serine-type endopeptidase activity	seed_ortholog@136037.KDR12676|-	-	-	-	-	66.2	-	-	-	-	-	-	-	-	-	Trypsin	RZC43130.1	serine protease snake-like, partial [Asbolus verrucosus]	RZC43130.1	264	74.7	182	1.7e-09	265	497	27	262	61	114	28	248	Trypsin domain containing protein [Asbolus verrucosus]	149	hypothetical protein B7P43_G07030 [Cryptotermes secundus]	148	serine protease snake [Cryptotermes secundus] &gt;PNF38947.1 hypothetical protein B7P43_G07030 [Cryptotermes secundus]	148
53	PS_00052	maker-ctg000310_np12-augustus-gene-1.90-mRNA-1	0.46	Tandem duplication	13314	7370.XP_005183044.1	7.1e-70	271.2	COG5640@1|root,KOG3627@2759|Eukaryota,39S2U@33154|Opisthokonta,3BF5U@33208|Metazoa,3D14D@33213|Bilateria,422JU@6656|Arthropoda,3SZ94@50557|Insecta,451NX@7147|Diptera	451NX@7147|Diptera	O	serine-type endopeptidase activity. It is involved in the biological process described with proteolysis	3BF5U@33208|Metazoa	O	serine-type endopeptidase activity	TMPRSS12	GO:0000003,GO:0003002,GO:0003006,GO:0003674,GO:0003824,GO:0004175,GO:0004252,GO:0006508,GO:0006807,GO:0007154,GO:0007165,GO:0007166,GO:0007275,GO:0007276,GO:0007281,GO:0007292,GO:0007308,GO:0007309,GO:0007310,GO:0007311,GO:0007389,GO:0008063,GO:0008150,GO:0008152,GO:0008233,GO:0008236,GO:0009798,GO:0009950,GO:0009953,GO:0009987,GO:0009994,GO:0010467,GO:0016485,GO:0016787,GO:0017171,GO:0019538,GO:…	271.2	-	-	-	-	-	-	-	-	-	CUB,EGF_CA,ShK,Trypsin	CRL05174.1	CLUMA_CG018012, isoform A [Clunio marinus]	CRL05174.1	634	280.8	717	1.2e-71	21	357	272	633	165	213	36	367	PREDICTED: serine protease snake-like isoform X1 [Stomoxys calcitrans]	704	PREDICTED: serine protease snake-like isoform X4 [Stomoxys calcitrans]	704	PREDICTED: serine protease snake-like isoform X5 [Stomoxys calcitrans]	704
54	PS_00077	maker-ctg000310_np12-augustus-gene-2.37-mRNA-1	0.12	Tandem duplication	182	43151.ADAC002067-PA	9.8e-47	194.1	2BNCC@1|root,2S1P4@2759|Eukaryota,3A3JC@33154|Opisthokonta,3BS10@33208|Metazoa,3D935@33213|Bilateria,41ZXF@6656|Arthropoda,3SZ1Z@50557|Insecta,458JD@7147|Diptera,45CQH@7148|Nematocera	45CQH@7148|Nematocera	-	-	3BS10@33208|Metazoa	-	-	-	-	194.1	-	-	-	-	-	-	-	-	-	C1-set,ig	CRK87984.1	CLUMA_CG001770, isoform A [Clunio marinus]	CRK87984.1	307	402.5	1033	2.3e-108	10	319	1	307	207	256	8	312	uncharacterized protein LOC5571100 isoform X2 [Aedes aegypti]	514	uncharacterized protein LOC109400004 isoform X3 [Aedes albopictus]	513	uncharacterized protein LOC5571100 isoform X3 [Aedes aegypti]	511
55	PS_00078	augustus_masked-ctg000310_np12-processed-gene-2.14-mRNA-1	0.14	Tandem duplication	6565	7165.AGAP011194-PA	2e-184	652.1	KOG3510@1|root,KOG3510@2759|Eukaryota,39YR5@33154|Opisthokonta,3BMZY@33208|Metazoa,3D2DN@33213|Bilateria,41XIQ@6656|Arthropoda,3SI8Z@50557|Insecta,458BF@7147|Diptera,45MJ3@7148|Nematocera	45MJ3@7148|Nematocera	T	Fibronectin type 3 domain	3BMZY@33208|Metazoa	T	septate junction assembly	-	-	652.1	-	-	-	-	-	-	-	-	-	I-set,Ig_3	CRL05848.1	CLUMA_CG018874, isoform A [Clunio marinus]	CRL05848.1	447	671	1730	5.4e-189	3	469	1	428	338	385	42	468	AGAP011194-PA, partial [Anopheles gambiae str. PEST] &gt;EAA05088.5 AGAP011194-PA, partial [Anopheles gambiae str. PEST]	1696	AGAP011194-PA-like protein [Anopheles sinensis]	1676	protein amalgam-like isoform X2 [Aedes albopictus]	1660
56	PS_00080	augustus_masked-ctg000310_np12-processed-gene-2.16-mRNA-1	0.31	Tandem duplication	8536	7070.TC009170-PA	1.1e-64	254.2	KOG3645@1|root,KOG3645@2759|Eukaryota,3A20F@33154|Opisthokonta,3BRAT@33208|Metazoa,3D7ZX@33213|Bilateria,41ZD7@6656|Arthropoda,3SMKV@50557|Insecta	3SMKV@50557|Insecta	T	Acetylcholine Receptor	3BRAT@33208|Metazoa	T	acetylcholine receptor	nAChRa9	-	254.2	-	-	-	-	-	-	-	-	-	Neur_chan_LBD	CRL00822.1	CLUMA_CG014073, isoform A [Clunio marinus]	CRL00822.1	401	317	811	1.7e-82	20	415	6	379	156	244	29	399	neuronal acetylcholine receptor subunit alpha-5-like [Athalia rosae]	720	acetylcholine receptor subunit alpha-like [Photinus pyralis] &gt;KAB0803197.1 hypothetical protein PPYR_00167 [Photinus pyralis]	708	CLUMA_CG007436, isoform A [Clunio marinus]	702
57	PS_00082	augustus_masked-ctg000310_np12-processed-gene-2.15-mRNA-1	0.43	Tandem duplication		7159.AAEL004923-PA	2e-36	159.8	KOG3645@1|root,KOG3645@2759|Eukaryota,3A20F@33154|Opisthokonta,3BRAT@33208|Metazoa,3D7ZX@33213|Bilateria,41ZD7@6656|Arthropoda,3SMKV@50557|Insecta,455WM@7147|Diptera,45ITC@7148|Nematocera	45ITC@7148|Nematocera	T	Neurotransmitter-gated ion-channel ligand binding domain	3BRAT@33208|Metazoa	T	acetylcholine receptor	nAChRa9	-	159.8	-	-	-	-	-	-	-	-	-	Neur_chan_LBD	XP_031619253.1	neuronal acetylcholine receptor subunit non-alpha-3-like [Contarinia nasturtii]	XP_031619253.1	448	169.5	428	3.2e-38	33	301	102	440	103	170	81	344	neuronal acetylcholine receptor subunit beta-3 [Aedes aegypti]	389	AAEL004923-PA [Aedes aegypti]	389	hypothetical protein RP20_CCG010415 [Aedes albopictus]	379
58	PS_00085	maker-ctg000310_np12-augustus-gene-2.47-mRNA-1	0.05	Tandem duplication	182	43151.ADAC001341-PA	5.1e-44	184.9	2BNCC@1|root,2S1P4@2759|Eukaryota,3A3JC@33154|Opisthokonta,3BS10@33208|Metazoa,3D935@33213|Bilateria,41ZXF@6656|Arthropoda,3SZ1Z@50557|Insecta,458JD@7147|Diptera,45CQH@7148|Nematocera	45CQH@7148|Nematocera	-	-	3BS10@33208|Metazoa	-	-	-	-	184.9	-	-	-	-	-	-	-	-	-	C1-set,ig	CRK87984.1	CLUMA_CG001770, isoform A [Clunio marinus]	CRK87984.1	307	363.2	931	1.4e-96	6	277	37	307	184	227	6	274	uncharacterized protein LOC5571100 isoform X2 [Aedes aegypti]	483	uncharacterized protein LOC109400004 isoform X3 [Aedes albopictus]	482	uncharacterized protein LOC5571100 isoform X3 [Aedes aegypti]	480
59	PS_00089	augustus_masked-ctg000310_np12-processed-gene-2.28-mRNA-1	0.17	Tandem duplication	976	7165.AGAP011195-PA	3.9e-157	561.2	KOG3510@1|root,KOG3510@2759|Eukaryota,39YR5@33154|Opisthokonta,3BMZY@33208|Metazoa,3D2DN@33213|Bilateria,424GG@6656|Arthropoda,3SQC3@50557|Insecta,4509X@7147|Diptera,45HS1@7148|Nematocera	45HS1@7148|Nematocera	T	Immunoglobulin C-2 Type	3BMZY@33208|Metazoa	T	septate junction assembly	-	GO:0005575,GO:0005911,GO:0005918,GO:0007043,GO:0008150,GO:0009987,GO:0016043,GO:0019991,GO:0022607,GO:0030054,GO:0034329,GO:0034330,GO:0043296,GO:0043297,GO:0044085,GO:0045216,GO:0070160,GO:0071840	561.2	-	-	-	-	-	-	-	-	-	I-set,Ig_3	CRK89239.1	CLUMA_CG002998, isoform A [Clunio marinus]	CRK89239.1	463	595.5	1534	2.4e-166	7	401	17	463	299	346	61	451	roundabout homolog 1-like [Aedes aegypti]	1483	peroxidasin homolog [Aedes albopictus]	1474	AGAP011195-PA, partial [Anopheles gambiae str. PEST] &gt;EAA05311.5 AGAP011195-PA, partial [Anopheles gambiae str. PEST]	1441
60	PS_00098	maker-ctg000310_np12-augustus-gene-3.51-mRNA-1	0.38	Tandem duplication	461	12957.ACEP24764-PA	2.9e-47	196.4	COG5640@1|root,KOG3627@2759|Eukaryota,3A0SR@33154|Opisthokonta,3BQSN@33208|Metazoa,3D7GV@33213|Bilateria,41Z8W@6656|Arthropoda,3SW6V@50557|Insecta,46JSF@7399|Hymenoptera	46JSF@7399|Hymenoptera	O	Trypsin-like serine protease	3BQSN@33208|Metazoa	O	serine-type endopeptidase activity	-	GO:0003674,GO:0003824,GO:0004175,GO:0004252,GO:0005575,GO:0005622,GO:0005623,GO:0005737,GO:0006508,GO:0006807,GO:0008150,GO:0008152,GO:0008233,GO:0008236,GO:0016787,GO:0017171,GO:0019538,GO:0043170,GO:0044238,GO:0044424,GO:0044464,GO:0070011,GO:0071704,GO:0140096,GO:1901564	196.4	ko:K09640	-	-	-	-	ko00000,ko01000,ko01002	-	-	-	PHD,Trypsin	CRL05288.1	CLUMA_CG018039, isoform A [Clunio marinus]	CRL05288.1	809	327.8	839	1.1e-85	9	459	364	798	196	261	63	474	uncharacterized protein LOC107274845 [Cephus cinctus]	701	PREDICTED: transmembrane protease serine 9-like [Megachile rotundata]	691	transmembrane protease serine 9-like [Bombus bifarius]	676
61	PS_00099	maker-ctg000310_np12-augustus-gene-3.50-mRNA-1	0.38	Tandem duplication	461	12957.ACEP24764-PA	2.8e-62	246.5	COG5640@1|root,KOG3627@2759|Eukaryota,3A0SR@33154|Opisthokonta,3BQSN@33208|Metazoa,3D7GV@33213|Bilateria,41Z8W@6656|Arthropoda,3SW6V@50557|Insecta,46JSF@7399|Hymenoptera	46JSF@7399|Hymenoptera	O	Trypsin-like serine protease	3BQSN@33208|Metazoa	O	serine-type endopeptidase activity	-	GO:0003674,GO:0003824,GO:0004175,GO:0004252,GO:0005575,GO:0005622,GO:0005623,GO:0005737,GO:0006508,GO:0006807,GO:0008150,GO:0008152,GO:0008233,GO:0008236,GO:0016787,GO:0017171,GO:0019538,GO:0043170,GO:0044238,GO:0044424,GO:0044464,GO:0070011,GO:0071704,GO:0140096,GO:1901564	246.5	ko:K09640	-	-	-	-	ko00000,ko01000,ko01002	-	-	-	PHD,Trypsin	CRL05288.1	CLUMA_CG018039, isoform A [Clunio marinus]	CRL05288.1	809	438.3	1126	6.4e-119	2	517	272	799	243	323	27	535	PREDICTED: transmembrane protease serine 9-like [Megachile rotundata]	866	PREDICTED: transmembrane protease serine 9-like [Polistes dominula]	861	transmembrane protease serine 9-like [Ceratina calcarata]	834
62	PS_00100	augustus-ctg000310_np12-processed-gene-3.17-mRNA-1	0.39	Tandem duplication	461	136037.KDR20688	3.4e-40	172.9	COG5640@1|root,KOG3627@2759|Eukaryota,3A0SR@33154|Opisthokonta,3BQSN@33208|Metazoa,3D7GV@33213|Bilateria,41Z8W@6656|Arthropoda,3SM0S@50557|Insecta	3SM0S@50557|Insecta	O	serine-type endopeptidase activity. It is involved in the biological process described with proteolysis	3BQSN@33208|Metazoa	O	serine-type endopeptidase activity	-	GO:0003674,GO:0003824,GO:0004175,GO:0004252,GO:0005575,GO:0005622,GO:0005623,GO:0005737,GO:0006508,GO:0006807,GO:0008150,GO:0008152,GO:0008233,GO:0008236,GO:0016787,GO:0017171,GO:0019538,GO:0043170,GO:0044238,GO:0044424,GO:0044464,GO:0070011,GO:0071704,GO:0140096,GO:1901564	172.9	ko:K09640	-	-	-	-	ko00000,ko01000,ko01002	-	-	-	PHD,Trypsin	XP_012140472.1	PREDICTED: transmembrane protease serine 9-like [Megachile rotundata]	XP_012140472.1	820	243.4	620	2.7e-60	3	460	289	812	180	258	111	546	CLUMA_CG018039, isoform A [Clunio marinus]	593	transmembrane protease serine 9 [Harpegnathos saltator]	559	hypothetical protein E2986_11035, partial [Frieseomelitta varia]	521
63	PS_00107	maker-ctg000310_np12-augustus-gene-3.60-mRNA-1	0.2	Tandem duplication	1290	43151.ADAC008587-PA	1.5e-65	256.1	28MIP@1|root,2QU28@2759|Eukaryota,39V8S@33154|Opisthokonta,3BJ0T@33208|Metazoa,3D92E@33213|Bilateria,41ZU8@6656|Arthropoda,3SNAB@50557|Insecta,4539G@7147|Diptera,45HU4@7148|Nematocera	45HU4@7148|Nematocera	J	Domains present in proteins implicated in post-mortem DNA fragmentation	3BJ0T@33208|Metazoa	S	lipid droplet organization	CIDEC	GO:0000003,GO:0003006,GO:0005575,GO:0005622,GO:0005623,GO:0005634,GO:0005737,GO:0005783,GO:0005811,GO:0005829,GO:0006915,GO:0006996,GO:0007276,GO:0007281,GO:0007292,GO:0008150,GO:0008219,GO:0009987,GO:0010623,GO:0010941,GO:0012501,GO:0012505,GO:0016043,GO:0019953,GO:0022412,GO:0022414,GO:0030154,GO:0032501,GO:0032502,GO:0032504,GO:0034389,GO:0042981,GO:0043066,GO:0043067,GO:0043069,GO:0043226,GO:…	256.1	ko:K02310	ko04210,map04210	-	-	-	ko00000,ko00001	-	-	-	CIDE-N,DFF-C	CRK89211.1	CLUMA_CG002970, isoform A [Clunio marinus]	CRK89211.1	217	275.4	703	3.2e-70	1	189	4	189	139	162	2	188	CLUMA_CG002973, isoform B [Clunio marinus]	680	uncharacterized protein LOC5565339 [Aedes aegypti] &gt;XP_021705341.1 uncharacterized protein LOC5565339 [Aedes aegypti]	675	uncharacterized protein LOC109408737 [Aedes albopictus]	669
64	PS_00109	maker-ctg000310_np12-augustus-gene-3.63-mRNA-1	0.34	Tandem duplication	336	7176.CPIJ002952-PA	3.8e-24	117.9	COG5648@1|root,KOG0381@2759|Eukaryota,3AN8Y@33154|Opisthokonta,3C15E@33208|Metazoa,3DHRB@33213|Bilateria,422MF@6656|Arthropoda,3SNYH@50557|Insecta,45459@7147|Diptera,45IVZ@7148|Nematocera	45IVZ@7148|Nematocera	B	high mobility group	3C15E@33208|Metazoa	B	HMG-box domain	HmgZ	-	117.9	-	-	-	-	-	-	-	-	-	HMG_box	P40622.1	RecName: Full=Mobility group protein 1A [Chironomus tentans] &gt;AAA21712.1 high mobility group protein 1a [Chironomus tentans]	P40622.1	114	116.3	290	1.4e-22	29	99	3	72	52	60	0	70	CLUMA_CG002963, isoform A [Clunio marinus]	287	high mobility group protein Z [Drosophila busckii] &gt;XP_017837577.1 high mobility group protein Z [Drosophila busckii] &gt;ALC41640.1 HmgD [Drosophila busckii]	286	RecName: Full=Mobility group protein 1B [Chironomus tentans] &gt;AAA21713.1 high mobility group protein 1b [Chironomus tentans]	285
65	PS_00110	augustus_masked-ctg000310_np12-processed-gene-3.31-mRNA-1	0.36	Tandem duplication	336	7159.AAEL011414-PA	1.5e-24	119	COG5648@1|root,KOG0381@2759|Eukaryota,3AN8Y@33154|Opisthokonta,3C15E@33208|Metazoa,3DHRB@33213|Bilateria,422MF@6656|Arthropoda,3SNYH@50557|Insecta,45459@7147|Diptera,45IVZ@7148|Nematocera	45IVZ@7148|Nematocera	B	high mobility group	3C15E@33208|Metazoa	B	HMG-box domain	HmgZ	-	119	-	-	-	-	-	-	-	-	-	HMG_box	CRK89203.1	CLUMA_CG002963, isoform A [Clunio marinus]	CRK89203.1	110	121.7	304	2.9e-24	1	74	1	72	58	66	1	73	CLUMA_CG002964, isoform A [Clunio marinus]	300	RecName: Full=Mobility group protein 1A [Chironomus tentans] &gt;AAA21712.1 high mobility group protein 1a [Chironomus tentans]	296	high mobility group protein D [Aedes aegypti] &gt;XP_001655343.1 high mobility group protein D [Aedes aegypti] &gt;XP_019546527.1 high mobility group protein D [Aedes albopictus] &gt;XP_029730894.1 high mobility group protein D [Aedes albopictus] &gt;ABF18234.1 nucleosome-binding factor SPN POB3 subunit [Aedes aegypti] &gt;EAT36500.1 AAEL011414-PC [Aedes aegypti] &gt;EAT36501.1 AAEL011414-PD [Aed…	296
66	PS_00111	maker-ctg000310_np12-augustus-gene-3.59-mRNA-1	0.39	Tandem duplication	1290	7176.CPIJ005858-PA	1.2e-60	240	28MIP@1|root,2QU28@2759|Eukaryota,39V8S@33154|Opisthokonta,3BJ0T@33208|Metazoa,3D92E@33213|Bilateria,41ZU8@6656|Arthropoda,3SNAB@50557|Insecta,4539G@7147|Diptera,45HU4@7148|Nematocera	45HU4@7148|Nematocera	J	Domains present in proteins implicated in post-mortem DNA fragmentation	3BJ0T@33208|Metazoa	S	lipid droplet organization	CIDEC	GO:0000003,GO:0003006,GO:0005575,GO:0005622,GO:0005623,GO:0005634,GO:0005737,GO:0005783,GO:0005811,GO:0005829,GO:0006915,GO:0006996,GO:0007276,GO:0007281,GO:0007292,GO:0008150,GO:0008219,GO:0009987,GO:0010623,GO:0010941,GO:0012501,GO:0012505,GO:0016043,GO:0019953,GO:0022412,GO:0022414,GO:0030154,GO:0032501,GO:0032502,GO:0032504,GO:0034389,GO:0042981,GO:0043066,GO:0043067,GO:0043069,GO:0043226,GO:…	240	ko:K02310	ko04210,map04210	-	-	-	ko00000,ko00001	-	-	-	CIDE-N,DFF-C	CRK89211.1	CLUMA_CG002970, isoform A [Clunio marinus]	CRK89211.1	217	263.8	673	9.7e-67	1	191	4	189	132	162	6	191	CLUMA_CG002973, isoform B [Clunio marinus]	659	uncharacterized protein LOC5565339 [Aedes aegypti] &gt;XP_021705341.1 uncharacterized protein LOC5565339 [Aedes aegypti]	649	uncharacterized protein LOC109408737 [Aedes albopictus]	643
67	PS_00112	maker-ctg000060_np12-augustus-gene-0.43-mRNA-1	0	Tandem duplication	9082	121225.PHUM613870-PA	1.2e-06	62.8	COG1525@1|root,KOG2039@2759|Eukaryota,38EGH@33154|Opisthokonta,3BASW@33208|Metazoa,3D09D@33213|Bilateria,41X43@6656|Arthropoda,3SFQ5@50557|Insecta,3EE4R@33342|Paraneoptera	3EE4R@33342|Paraneoptera	K	Tudor domain	3BASW@33208|Metazoa	K	lens morphogenesis in camera-type eye	TDRD7	GO:0000003,GO:0000578,GO:0001654,GO:0002088,GO:0002089,GO:0003002,GO:0003006,GO:0003674,GO:0003676,GO:0003723,GO:0003729,GO:0005488,GO:0005515,GO:0005575,GO:0005622,GO:0005623,GO:0005737,GO:0005739,GO:0005759,GO:0006139,GO:0006725,GO:0006807,GO:0006996,GO:0007028,GO:0007275,GO:0007276,GO:0007281,GO:0007283,GO:0007292,GO:0007308,GO:0007309,GO:0007314,GO:0007315,GO:0007350,GO:0007351,GO:0007389,GO:…	62.8	ko:K18405	-	-	-	-	ko00000,ko03036	-	-	-	Ank_2,Kunitz_BPTI,OST-HTH,TUDOR,dsrm	XP_015587926.1	tudor domain-containing protein 7 [Cephus cinctus] &gt;XP_015587927.1 tudor domain-containing protein 7 [Cephus cinctus] &gt;XP_024937216.1 tudor domain-containing protein 7 [Cephus cinctus]	XP_015587926.1	1119	58.9	141	0.00022	3	151	1	130	37	81	18	148	oskar, partial [Messor pergandei]	136
68	PS_00114	maker-ctg000060_np12-augustus-gene-0.51-mRNA-1	0.03	Tandem duplication	1511	-	-	-	-	-	-	-	-	-	-	-	-	-	-	-	-	-	-	-	-	-	-	-
69	PS_00120	augustus_masked-ctg000060_np12-processed-gene-0.6-mRNA-1	0.26	Tandem duplication	1511	-	-	-	-	-	-	-	-	-	-	-	-	-	-	-	-	-	-	-	-	-	-	-
70	PS_00121	maker-ctg000060_np12-augustus-gene-0.50-mRNA-1	0.31	Tandem duplication	1511	-	-	-	-	-	-	-	-	-	-	-	-	-	-	-	-	-	-	-	-	-	-	-
71	PS_00124	maker-ctg000060_np12-augustus-gene-0.55-mRNA-1	0.03	Tandem duplication	9082	51511.ENSCSAVP00000006110	2.2e-05	58.9	COG1525@1|root,KOG2039@2759|Eukaryota	KOG2039@2759|Eukaryota	L	gamete generation	KOG2039@2759|Eukaryota	L	gamete generation	TDRD5	GO:0000003,GO:0000578,GO:0003002,GO:0003006,GO:0005575,GO:0005622,GO:0005623,GO:0005737,GO:0006139,GO:0006259,GO:0006304,GO:0006305,GO:0006306,GO:0006725,GO:0006807,GO:0006996,GO:0007028,GO:0007275,GO:0007276,GO:0007281,GO:0007283,GO:0007286,GO:0007292,GO:0007308,GO:0007309,GO:0007314,GO:0007315,GO:0007350,GO:0007351,GO:0007389,GO:0008150,GO:0008152,GO:0008358,GO:0008595,GO:0009790,GO:0009798,GO:…	58.9	ko:K18407	-	-	-	-	ko00000,ko03036	-	-	-	OST-HTH,TUDOR
72	PS_00130	maker-ctg000060_np12-augustus-gene-0.61-mRNA-1	0.36	Tandem duplication	6450	7159.AAEL007514-PA	5.6e-140	503.8	COG5640@1|root,KOG3627@2759|Eukaryota,38F16@33154|Opisthokonta,3BJSV@33208|Metazoa,3D53T@33213|Bilateria,429TY@6656|Arthropoda,3SZ8U@50557|Insecta,458QP@7147|Diptera,45FN9@7148|Nematocera	45FN9@7148|Nematocera	O	Belongs to the peptidase S1 family	3BJSV@33208|Metazoa	O	Trypsin-like serine protease	-	-	503.8	-	-	-	-	-	-	-	-	-	Trypsin	XP_021712559.1	serine proteinase stubble [Aedes aegypti] &gt;XP_021712567.1 serine proteinase stubble [Aedes aegypti]	XP_021712559.1	324	509.6	1311	1.3e-140	30	308	40	324	237	262	7	285	AGAP004570-PA-like protein [Anopheles sinensis]	1283	coagulation factor XI [Anopheles darlingi]	1259	AAEL007514-PA, partial [Aedes aegypti]	1214
73	PS_00131	maker-ctg000060_np12-augustus-gene-0.60-mRNA-1	0.39	Tandem duplication	2625	7165.AGAP004571-PA	6.7e-136	490.3	COG5640@1|root,KOG3627@2759|Eukaryota,39YG5@33154|Opisthokonta,3BMSX@33208|Metazoa,3D0Q9@33213|Bilateria,41WA4@6656|Arthropoda,3SIKN@50557|Insecta,44X8T@7147|Diptera,45DUS@7148|Nematocera	45DUS@7148|Nematocera	O	Belongs to the peptidase S1 family	3BMSX@33208|Metazoa	O	serine-type endopeptidase activity	-	GO:0003674,GO:0003824,GO:0004175,GO:0004252,GO:0006508,GO:0006807,GO:0008150,GO:0008152,GO:0008233,GO:0008236,GO:0016787,GO:0017171,GO:0019538,GO:0043170,GO:0044238,GO:0070011,GO:0071704,GO:0140096,GO:1901564	490.3	ko:K01312	ko04080,ko04972,ko04974,ko05164,map04080,map04972,map04974,map05164	-	-	-	ko00000,ko00001,ko01000,ko01002,ko04147	-	-	-	Histone,Trypsin	CRL05275.1	CLUMA_CG018249, isoform A [Clunio marinus]	CRL05275.1	954	508.4	1308	3.1e-140	16	323	642	952	230	262	4	311	AGAP004571-PA [Anopheles gambiae str. PEST] &gt;EAA09283.2 AGAP004571-PA [Anopheles gambiae str. PEST]	1260	venom protease [Aedes aegypti]	1259	trypsin-1-like [Ctenocephalides felis]	1220
74	PS_00132	augustus-ctg000060_np12-processed-gene-0.42-mRNA-1	0.42	Tandem duplication	8654	7176.CPIJ004092-PA	1e-108	399.8	COG5640@1|root,KOG3627@2759|Eukaryota,38FR4@33154|Opisthokonta,3BEIG@33208|Metazoa,3D134@33213|Bilateria,41VHS@6656|Arthropoda,3SK60@50557|Insecta,4563D@7147|Diptera,45BIX@7148|Nematocera	45BIX@7148|Nematocera	O	Belongs to the peptidase S1 family	3BEIG@33208|Metazoa	O	Trypsin-like serine protease	-	GO:0003674,GO:0003824,GO:0004175,GO:0004252,GO:0006508,GO:0006807,GO:0008150,GO:0008152,GO:0008233,GO:0008236,GO:0016787,GO:0017171,GO:0019538,GO:0043170,GO:0044238,GO:0070011,GO:0071704,GO:0140096,GO:1901564	399.8	ko:K09640	-	-	-	-	ko00000,ko01000,ko01002	-	-	-	Gypsy,MAM,Trypsin	XP_001845722.1	oviductin [Culex quinquefasciatus] &gt;EDS41411.1 oviductin [Culex quinquefasciatus]	XP_001845722.1	291	404.8	1039	4.1e-109	11	261	35	284	177	214	0	250	trypsin 3A1-like [Aedes albopictus]	1018	hypothetical protein RP20_CCG025260 [Aedes albopictus]	1018	oviductin [Anopheles darlingi]	1014
75	PS_00150	maker-ctg000060_np12-augustus-gene-1.98-mRNA-1	0.33	Tandem duplication	1125	7165.AGAP004566-PA	4.1e-104	384.8	COG5640@1|root,KOG3627@2759|Eukaryota,39U6V@33154|Opisthokonta,3BJ04@33208|Metazoa,3CVVY@33213|Bilateria,41UNE@6656|Arthropoda,3SIZD@50557|Insecta,44YF8@7147|Diptera,45EPP@7148|Nematocera	45EPP@7148|Nematocera	O	Belongs to the peptidase S1 family	3BJ04@33208|Metazoa	O	serine-type endopeptidase activity	-	GO:0003674,GO:0003824,GO:0004175,GO:0004252,GO:0006508,GO:0006807,GO:0008150,GO:0008152,GO:0008233,GO:0008236,GO:0016787,GO:0017171,GO:0019538,GO:0043170,GO:0044238,GO:0070011,GO:0071704,GO:0140096,GO:1901564	384.8	ko:K09640	-	-	-	-	ko00000,ko01000,ko01002	-	-	-	DEAD,Trypsin	XP_313869.5	AGAP004566-PA [Anopheles gambiae str. PEST] &gt;EAA09293.5 AGAP004566-PA [Anopheles gambiae str. PEST]	XP_313869.5	327	385.6	989	3.1e-103	45	332	39	325	180	220	6	290	AGAP004566-PA-like protein [Anopheles sinensis]	983	CLUMA_CG018008, isoform A [Clunio marinus]	975	trypsin-1-like [Contarinia nasturtii] &gt;XP_031619842.1 trypsin-1-like [Contarinia nasturtii] &gt;XP_031619843.1 trypsin-1-like [Contarinia nasturtii] &gt;XP_031619844.1 trypsin-1-like [Contarinia nasturtii] &gt;XP_031619845.1 trypsin-1-like [Contarinia nasturtii] &gt;XP_031619846.1 trypsin-1-like [Contarinia nasturtii] &gt;XP_031619847.1 trypsin-1-like [Contarinia nasturtii] &gt;XP_031619849.1 …	967
76	PS_00177	maker-ctg000060_np12-augustus-gene-2.52-mRNA-1	0.09	Tandem duplication	100	12957.ACEP13678-PA	6.4e-28	131	2C9WU@1|root,2S21C@2759|Eukaryota,3A3TN@33154|Opisthokonta,3BSBP@33208|Metazoa,3D8DZ@33213|Bilateria,4204E@6656|Arthropoda,3SMTW@50557|Insecta,46IJV@7399|Hymenoptera	46IJV@7399|Hymenoptera	S	Insect cuticle protein	3BSBP@33208|Metazoa	S	Structural constituent of cuticle	-	-	131	-	-	-	-	-	-	-	-	-	Chitin_bind_4	XP_012058164.1	PREDICTED: cuticle protein 21-like isoform X1 [Atta cephalotes]	XP_012058164.1	253	131	328	8.4e-27	1	133	1	129	78	92	5	133	PREDICTED: cuticle protein 21-like isoform X2 [Trachymyrmex zeteki]	326	PREDICTED: cuticle protein 21-like isoform X3 [Trachymyrmex zeteki]	326	PREDICTED: pollen allergen KBG 41-like [Microplitis demolitor]	325
77	PS_00188	maker-ctg000060_np12-augustus-gene-2.68-mRNA-1	0.26	Tandem duplication	1172	7159.AAEL009950-PA	2.8e-42	178.3	KOG0489@1|root,KOG0489@2759|Eukaryota,38C2J@33154|Opisthokonta,3BCS7@33208|Metazoa,3D0WK@33213|Bilateria,42A6T@6656|Arthropoda,3SHU5@50557|Insecta,458ZN@7147|Diptera,45DKE@7148|Nematocera	45DKE@7148|Nematocera	K	Homeotic deformed protein	3BCS7@33208|Metazoa	K	homeobox protein	HOXC4	GO:0000976,GO:0000977,GO:0000980,GO:0000981,GO:0001012,GO:0001067,GO:0001158,GO:0001205,GO:0001228,GO:0001501,GO:0003002,GO:0003674,GO:0003676,GO:0003677,GO:0003690,GO:0003700,GO:0003705,GO:0005488,GO:0005515,GO:0005575,GO:0005622,GO:0005623,GO:0005634,GO:0005654,GO:0006139,GO:0006351,GO:0006355,GO:0006357,GO:0006366,GO:0006725,GO:0006807,GO:0007275,GO:0007389,GO:0008150,GO:0008152,GO:0009058,GO:…	178.3	ko:K09304	-	-	-	-	ko00000,ko03000	-	-	-	DUF4074,Homeobox	XP_019533811.2	homeotic protein deformed [Aedes albopictus]	XP_019533811.2	480	179.1	453	2.1e-41	2	138	272	423	104	120	16	152	hypothetical protein RP20_CCG011465 [Aedes albopictus]	446	homeotic protein deformed [Aedes aegypti]	433	AAEL009950-PA [Aedes aegypti]	433
78	PS_00190	maker-ctg000060_np12-augustus-gene-2.66-mRNA-1	0.29	Tandem duplication	100	7370.XP_005189733.1	3.5e-42	179.1	2C9WU@1|root,2S3ZN@2759|Eukaryota,3A6TU@33154|Opisthokonta,3BSQI@33208|Metazoa,3D9VC@33213|Bilateria,420KX@6656|Arthropoda,3SNKS@50557|Insecta,455BG@7147|Diptera	455BG@7147|Diptera	S	Insect cuticle protein	3BSQI@33208|Metazoa	S	structural constituent of chitin-based larval cuticle	-	-	179.1	-	-	-	-	-	-	-	-	-	Chitin_bind_4	XP_030757839.1	cuticle protein-like [Sitophilus oryzae]	XP_030757839.1	396	174.5	441	1.1e-39	52	306	87	328	118	150	30	263	hypothetical protein E2986_03506 [Frieseomelitta varia]	436	cuticle protein 19.8-like [Belonocnema treatae]	434	LOW QUALITY PROTEIN: calphotin [Orussus abietinus]	431
79	PS_00191	maker-ctg000060_np12-augustus-gene-2.65-mRNA-1	0.29	Tandem duplication	100	7370.XP_005189733.1	8.5e-45	188	2C9WU@1|root,2S3ZN@2759|Eukaryota,3A6TU@33154|Opisthokonta,3BSQI@33208|Metazoa,3D9VC@33213|Bilateria,420KX@6656|Arthropoda,3SNKS@50557|Insecta,455BG@7147|Diptera	455BG@7147|Diptera	S	Insect cuticle protein	3BSQI@33208|Metazoa	S	structural constituent of chitin-based larval cuticle	-	-	188	-	-	-	-	-	-	-	-	-	Chitin_bind_4	XP_034934048.1	uncharacterized protein LOC118063910 [Chelonus insularis]	XP_034934048.1	468	189.1	479	4.9e-44	1	362	1	366	188	224	51	389	LOW QUALITY PROTEIN: calphotin [Orussus abietinus]	464	PREDICTED: pollen allergen KBG 41-like [Microplitis demolitor]	449	uncharacterized protein LOC6572062 [Drosophila mojavensis]	436
80	PS_00196	augustus_masked-ctg000060_np12-processed-gene-2.29-mRNA-1	0.46	Tandem duplication	8663	7165.AGAP004647-PA	3.4e-24	119.8	KOG0489@1|root,KOG0489@2759|Eukaryota,39PD5@33154|Opisthokonta,3B9KH@33208|Metazoa,3E41C@33213|Bilateria,420K5@6656|Arthropoda,3SP72@50557|Insecta,458Q5@7147|Diptera,45J9P@7148|Nematocera	45J9P@7148|Nematocera	K	Homeodomain	3B9KH@33208|Metazoa	K	glossopharyngeal nerve morphogenesis	HOXA3	GO:0000981,GO:0001501,GO:0001503,GO:0001525,GO:0001568,GO:0001944,GO:0001974,GO:0002376,GO:0002520,GO:0003002,GO:0003674,GO:0003676,GO:0003677,GO:0003700,GO:0005488,GO:0005515,GO:0005575,GO:0005622,GO:0005623,GO:0005634,GO:0005654,GO:0006355,GO:0006357,GO:0006810,GO:0006811,GO:0006812,GO:0006816,GO:0007275,GO:0007389,GO:0007399,GO:0008150,GO:0008152,GO:0008284,GO:0009653,GO:0009790,GO:0009792,GO:…	119.8	ko:K09303,ko:K09311	-	-	-	-	ko00000,ko03000	-	-	-	DUF4074,Homeobox	KFB43128.1	AGAP004647-PA-like protein [Anopheles sinensis]	KFB43128.1	492	122.9	307	5.2e-24	57	227	105	275	88	106	15	178	AGAP004647-PA [Anopheles gambiae str. PEST] &gt;EAU76428.3 AGAP004647-PA [Anopheles gambiae str. PEST]	300	homeobox protein Hox-A4a-like [Agrilus planipennis]	286	AAEL014277-PA [Aedes aegypti]	285
81	PS_00206	augustus-ctg000060_np12-processed-gene-4.23-mRNA-1	0.17	Tandem duplication	6351	7029.ACYPI003426-PA	2.7e-96	362.1	KOG1565@1|root,KOG1565@2759|Eukaryota,38CRR@33154|Opisthokonta,3B9IY@33208|Metazoa,3CT1E@33213|Bilateria,41UJ7@6656|Arthropoda,3SJJ4@50557|Insecta,3E966@33342|Paraneoptera	3E966@33342|Paraneoptera	O	Matrixin	3B9IY@33208|Metazoa	O	Belongs to the peptidase M10A family	MMP15	GO:0000003,GO:0000139,GO:0000902,GO:0000904,GO:0001501,GO:0001503,GO:0001525,GO:0001541,GO:0001558,GO:0001568,GO:0001655,GO:0001666,GO:0001704,GO:0001706,GO:0001763,GO:0001775,GO:0001822,GO:0001838,GO:0001935,GO:0001944,GO:0001952,GO:0001953,GO:0001958,GO:0002009,GO:0002165,GO:0002218,GO:0002252,GO:0002253,GO:0002263,GO:0002274,GO:0002275,GO:0002283,GO:0002366,GO:0002376,GO:0002443,GO:0002444,GO:…	362.1	ko:K07763,ko:K07995,ko:K07996,ko:K07997,ko:K08002,ko:K08003	ko04668,ko04912,ko05206,map04668,map04912,map05206	-	-	-	ko00000,ko00001,ko01000,ko01002	-	-	-	DUF3377,HTH_38,HVSL,Hemopexin,PG_binding_1,Peptidase_M10,Pkinase_Tyr	TRZ16946.1	hypothetical protein HGM15179_010152 [Zosterops borbonicus]	TRZ16946.1	1884	580.5	1495	6.2e-161	513	1960	27	1386	456	694	253	1530	hypothetical protein pdam_00018041 [Pocillopora damicornis]	1046	Matrix metalloproteinase-27 [Chelonia mydas]	937	PREDICTED: uncharacterized protein LOC103129774 [Poecilia formosa]	917
82	PS_00208	maker-ctg000060_np12-augustus-gene-4.52-mRNA-1	0.2	Tandem duplication	1183	7165.AGAP007475-PA	6.6e-100	370.5	COG1028@1|root,KOG0725@2759|Eukaryota,38HKW@33154|Opisthokonta,3BEAY@33208|Metazoa,3CXDA@33213|Bilateria,41U5K@6656|Arthropoda,3SJDZ@50557|Insecta,4512N@7147|Diptera,45CH9@7148|Nematocera	45CH9@7148|Nematocera	Q	Enoyl-(Acyl carrier protein) reductase	3BEAY@33208|Metazoa	Q	Dehydrogenase reductase SDR family member	-	GO:0005575,GO:0005622,GO:0005623,GO:0005737,GO:0005777,GO:0042579,GO:0043226,GO:0043227,GO:0043229,GO:0043231,GO:0044424,GO:0044444,GO:0044464	370.5	ko:K11147	ko00830,ko01100,ko04146,map00830,map01100,map04146	-	R08379,R08383	RC00649	ko00000,ko00001,ko01000	-	-	-	adh_short,adh_short_C2	XP_308397.4	AGAP007475-PA [Anopheles gambiae str. PEST] &gt;EAA04619.4 AGAP007475-PA [Anopheles gambiae str. PEST]	XP_308397.4	282	367.5	942	7.2e-98	22	275	30	282	187	214	0	253	short-chain dehydrogenase [Anopheles darlingi]	928	AGAP007475-PA-like protein [Anopheles sinensis]	927	dehydrogenase/reductase SDR family member 4 [Aedes albopictus]	922
83	PS_00212	maker-ctg000060_np12-augustus-gene-4.72-mRNA-1	0.05	Tandem duplication	6351	7029.ACYPI003426-PA	2.1e-72	280	KOG1565@1|root,KOG1565@2759|Eukaryota,38CRR@33154|Opisthokonta,3B9IY@33208|Metazoa,3CT1E@33213|Bilateria,41UJ7@6656|Arthropoda,3SJJ4@50557|Insecta,3E966@33342|Paraneoptera	3E966@33342|Paraneoptera	O	Matrixin	3B9IY@33208|Metazoa	O	Belongs to the peptidase M10A family	MMP15	GO:0000003,GO:0000139,GO:0000902,GO:0000904,GO:0001501,GO:0001503,GO:0001525,GO:0001541,GO:0001558,GO:0001568,GO:0001655,GO:0001666,GO:0001704,GO:0001706,GO:0001763,GO:0001775,GO:0001822,GO:0001838,GO:0001935,GO:0001944,GO:0001952,GO:0001953,GO:0001958,GO:0002009,GO:0002165,GO:0002218,GO:0002252,GO:0002253,GO:0002263,GO:0002274,GO:0002275,GO:0002283,GO:0002366,GO:0002376,GO:0002443,GO:0002444,GO:…	280	ko:K07763,ko:K07995,ko:K07996,ko:K07997,ko:K08002,ko:K08003	ko04668,ko04912,ko05206,map04668,map04912,map05206	-	-	-	ko00000,ko00001,ko01000,ko01002	-	-	-	DUF3377,HTH_38,HVSL,Hemopexin,PG_binding_1,Peptidase_M10,Pkinase_Tyr	XP_014246495.1	matrix metalloproteinase-2-like isoform X1 [Cimex lectularius]	XP_014246495.1	583	275.4	703	6.8e-70	31	488	41	540	172	253	63	510	PREDICTED: matrix metalloproteinase-2 isoform X1 [Drosophila eugracilis]	702	matrix metalloproteinase-2-like [Aphis gossypii] &gt;XP_027842663.1 matrix metalloproteinase-2-like [Aphis gossypii]	695	PREDICTED: matrix metalloproteinase-2 isoform X1 [Drosophila takahashii]	691
84	PS_00219	maker-ctg000060_np12-augustus-gene-4.66-mRNA-1	0.34	Tandem duplication	1183	7159.AAEL006224-PA	4.6e-82	311.2	COG1028@1|root,KOG0725@2759|Eukaryota,38HKW@33154|Opisthokonta,3BEAY@33208|Metazoa,3CXDA@33213|Bilateria,41U5K@6656|Arthropoda,3SJDZ@50557|Insecta,4512N@7147|Diptera,45CH9@7148|Nematocera	45CH9@7148|Nematocera	Q	Enoyl-(Acyl carrier protein) reductase	3BEAY@33208|Metazoa	Q	Dehydrogenase reductase SDR family member	-	GO:0005575,GO:0005622,GO:0005623,GO:0005737,GO:0005777,GO:0042579,GO:0043226,GO:0043227,GO:0043229,GO:0043231,GO:0044424,GO:0044444,GO:0044464	311.2	ko:K11147	ko00830,ko01100,ko04146,map00830,map01100,map04146	-	R08379,R08383	RC00649	ko00000,ko00001,ko01000	-	-	-	adh_short,adh_short_C2	XP_026476487.1	dehydrogenase/reductase SDR family member 4-like [Ctenocephalides felis]	XP_026476487.1	261	322	824	3.4e-84	15	266	11	261	159	199	0	251	dehydrogenase/reductase SDR family member 4-like [Ctenocephalides felis]	824	dehydrogenase/reductase SDR family member 4-like [Ctenocephalides felis]	820	dehydrogenase/reductase SDR family member 4-like [Onthophagus taurus]	799
85	PS_00234	augustus_masked-ctg000060_np12-processed-gene-3.15-mRNA-1	0.28	Tandem duplication	283	7159.AAEL003139-PB	6.8e-128	463.8	COG1028@1|root,KOG1208@2759|Eukaryota,38CZD@33154|Opisthokonta,3BI78@33208|Metazoa,3D4MM@33213|Bilateria,41XP4@6656|Arthropoda,3SGU3@50557|Insecta,44X2V@7147|Diptera,45C2S@7148|Nematocera	45C2S@7148|Nematocera	Q	short chain dehydrogenase	3BI78@33208|Metazoa	Q	Enoyl-(Acyl carrier protein) reductase	-	GO:0003674,GO:0003824,GO:0008150,GO:0008152,GO:0016491,GO:0055114	463.8	-	-	-	-	-	-	-	-	-	adh_short,adh_short_C2	KFB37597.1	short-chain dehydrogenase [Anopheles sinensis]	KFB37597.1	328	469.9	1208	1.2e-128	1	329	1	328	243	277	2	329	AAEL003139-PA [Aedes aegypti] &gt;EAT45602.1 AAEL003139-PB [Aedes aegypti]	1195	retinol dehydrogenase 14 isoform X3 [Aedes aegypti] &gt;XP_001656339.2 retinol dehydrogenase 14 isoform X3 [Aedes aegypti]	1195	retinol dehydrogenase 14-like [Aedes albopictus] &gt;XP_029713191.1 retinol dehydrogenase 14-like [Aedes albopictus] &gt;XP_029713192.1 retinol dehydrogenase 14-like [Aedes albopictus]	1177
86	PS_00236	maker-ctg000060_np12-augustus-gene-3.90-mRNA-1	0.31	Tandem duplication		126957.SMAR002556-PA	2.3e-115	423.3	KOG3071@1|root,KOG3071@2759|Eukaryota,38F2X@33154|Opisthokonta,3BCYK@33208|Metazoa,3CXSB@33213|Bilateria,41UET@6656|Arthropoda	41UET@6656|Arthropoda	I	Elongation of very long chain fatty acids protein	3BCYK@33208|Metazoa	I	Catalyzes the first and rate-limiting reaction of the four that constitute the long-chain fatty acids elongation cycle. This endoplasmic reticulum-bound enzymatic process, allows the addition of 2 carbons to the chain of long- and very long-chain fatty acids VLCFAs per cycle. Condensing enzyme	-	-	423.3	ko:K10247,ko:K10249	ko00062,ko01110,map00062,map01110	M00415	R09419,R10825	RC00004,RC02888,RC02997	ko00000,ko00001,ko00002,ko01000,ko01004	-	-	-	ELO	CRK90395.1	CLUMA_CG004022, isoform A [Clunio marinus]	CRK90395.1	1661	647.5	1669	9.9e-182	9	751	12	896	354	498	143	885	hypothetical protein DBV15_06106 [Temnothorax longispinosus]	1528	hypothetical protein TSAR_009440 [Trichomalopsis sarcophagae]	1370	CLUMA_CG008710, isoform A [Clunio marinus]	1163
87	PS_00238	maker-ctg000060_np12-augustus-gene-3.99-mRNA-1	0.36	Tandem duplication	283	7176.CPIJ019605-PA	7.4e-96	357.5	COG1028@1|root,KOG1208@2759|Eukaryota,38CZD@33154|Opisthokonta,3BI78@33208|Metazoa,3D4MM@33213|Bilateria,41XP4@6656|Arthropoda,3SGU3@50557|Insecta,44X2V@7147|Diptera,45C2S@7148|Nematocera	45C2S@7148|Nematocera	Q	short chain dehydrogenase	3BI78@33208|Metazoa	Q	Enoyl-(Acyl carrier protein) reductase	-	GO:0003674,GO:0003824,GO:0008150,GO:0008152,GO:0016491,GO:0055114	357.5	-	-	-	-	-	-	-	-	-	adh_short,adh_short_C2	KFB37597.1	short-chain dehydrogenase [Anopheles sinensis]	KFB37597.1	328	354.8	909	6.2e-94	1	329	1	328	185	245	4	330	retinol dehydrogenase 14-like [Aedes albopictus] &gt;XP_029713191.1 retinol dehydrogenase 14-like [Aedes albopictus] &gt;XP_029713192.1 retinol dehydrogenase 14-like [Aedes albopictus]	907	retinol dehydrogenase 14 [Culex quinquefasciatus] &gt;EDS33797.1 retinol dehydrogenase 14 [Culex quinquefasciatus]	906	retinol dehydrogenase 14 isoform X3 [Aedes aegypti] &gt;XP_001656339.2 retinol dehydrogenase 14 isoform X3 [Aedes aegypti]	901
88	PS_00239	maker-ctg000060_np12-augustus-gene-3.89-mRNA-1	0.39	Tandem duplication	8958	126957.SMAR002556-PA	3.7e-83	315.5	KOG3071@1|root,KOG3071@2759|Eukaryota,38F2X@33154|Opisthokonta,3BCYK@33208|Metazoa,3CXSB@33213|Bilateria,41UET@6656|Arthropoda	41UET@6656|Arthropoda	I	Elongation of very long chain fatty acids protein	3BCYK@33208|Metazoa	I	Catalyzes the first and rate-limiting reaction of the four that constitute the long-chain fatty acids elongation cycle. This endoplasmic reticulum-bound enzymatic process, allows the addition of 2 carbons to the chain of long- and very long-chain fatty acids VLCFAs per cycle. Condensing enzyme	-	-	315.5	ko:K10247,ko:K10249	ko00062,ko01110,map00062,map01110	M00415	R09419,R10825	RC00004,RC02888,RC02997	ko00000,ko00001,ko00002,ko01000,ko01004	-	-	-	ELO	XP_026740139.1	elongation of very long chain fatty acids protein AAEL008004-like [Trichoplusia ni]	XP_026740139.1	588	417.2	1071	1.2e-112	10	383	4	537	220	284	161	534	CLUMA_CG008710, isoform A [Clunio marinus]	1006	CLUMA_CG004022, isoform A [Clunio marinus]	954	hypothetical protein DBV15_06106 [Temnothorax longispinosus]	890
89	PS_00254	maker-ctg000060_np12-augustus-gene-3.123-mRNA-1	0.37	Tandem duplication	141	7213.XP_004521317.1	3.2e-149	536.6	COG5640@1|root,KOG3627@2759|Eukaryota,38EXG@33154|Opisthokonta,3BI1K@33208|Metazoa,3D0B0@33213|Bilateria,41V6R@6656|Arthropoda,3SH31@50557|Insecta,44XMG@7147|Diptera	44XMG@7147|Diptera	O	Belongs to the peptidase S1 family	3BI1K@33208|Metazoa	O	serine-type endopeptidase activity	CLIPB1	GO:0000003,GO:0001703,GO:0003002,GO:0003006,GO:0003674,GO:0003824,GO:0004175,GO:0004252,GO:0005575,GO:0005576,GO:0006508,GO:0006807,GO:0007154,GO:0007165,GO:0007166,GO:0007275,GO:0007276,GO:0007281,GO:0007292,GO:0007308,GO:0007309,GO:0007310,GO:0007311,GO:0007369,GO:0007370,GO:0007389,GO:0008063,GO:0008150,GO:0008152,GO:0008233,GO:0008236,GO:0009653,GO:0009790,GO:0009798,GO:0009950,GO:0009953,GO:…	536.6	ko:K09640	-	-	-	-	ko00000,ko01000,ko01002	-	-	-	CLIP,Trypsin	XP_014092479.1	PREDICTED: uncharacterized protein LOC106619041 [Bactrocera oleae]	XP_014092479.1	1237	870.9	2249	9.3e-249	237	1265	25	1237	471	661	217	1229	uncharacterized protein BDFB_002243, partial [Asbolus verrucosus]	1786	PREDICTED: uncharacterized protein LOC105565840 [Vollenhovia emeryi]	1486	PREDICTED: transmembrane protease serine 9-like [Drosophila eugracilis]	1477
90	PS_00256	maker-ctg000060_np12-augustus-gene-3.122-mRNA-1	0.4	Tandem duplication	141	7213.XP_004521317.1	8.4e-125	454.5	COG5640@1|root,KOG3627@2759|Eukaryota,38EXG@33154|Opisthokonta,3BI1K@33208|Metazoa,3D0B0@33213|Bilateria,41V6R@6656|Arthropoda,3SH31@50557|Insecta,44XMG@7147|Diptera	44XMG@7147|Diptera	O	Belongs to the peptidase S1 family	3BI1K@33208|Metazoa	O	serine-type endopeptidase activity	CLIPB1	GO:0000003,GO:0001703,GO:0003002,GO:0003006,GO:0003674,GO:0003824,GO:0004175,GO:0004252,GO:0005575,GO:0005576,GO:0006508,GO:0006807,GO:0007154,GO:0007165,GO:0007166,GO:0007275,GO:0007276,GO:0007281,GO:0007292,GO:0007308,GO:0007309,GO:0007310,GO:0007311,GO:0007369,GO:0007370,GO:0007389,GO:0008063,GO:0008150,GO:0008152,GO:0008233,GO:0008236,GO:0009653,GO:0009790,GO:0009798,GO:0009950,GO:0009953,GO:…	454.5	ko:K09640	-	-	-	-	ko00000,ko01000,ko01002	-	-	-	CLIP,Trypsin	XP_014092479.1	PREDICTED: uncharacterized protein LOC106619041 [Bactrocera oleae]	XP_014092479.1	1237	556.6	1433	2e-154	2	599	456	1212	300	393	172	763	hypothetical protein YQE_12472, partial [Dendroctonus ponderosae]	1311	PREDICTED: transmembrane protease serine 9-like [Dendroctonus ponderosae]	1303	PREDICTED: uncharacterized protein LOC661375 [Tribolium castaneum]	1299
91	PS_00257	maker-ctg000060_np12-augustus-gene-3.112-mRNA-1	0.39	Tandem duplication	8005	-	-	-	-	-	-	-	-	-	-	-	-	-	-	-	-	-	-	-	-	-	-	-
92	PS_00258	augustus-ctg000060_np12-processed-gene-3.86-mRNA-1	0.46	Tandem duplication	141	7222.FBpp0148187	1.1e-110	406.8	COG5640@1|root,KOG3627@2759|Eukaryota,38EXG@33154|Opisthokonta,3BI1K@33208|Metazoa,3D0B0@33213|Bilateria,41V6R@6656|Arthropoda,3SH31@50557|Insecta,450P7@7147|Diptera,45VCA@7214|Drosophilidae	45VCA@7214|Drosophilidae	O	serine-type endopeptidase activity. It is involved in the biological process described with proteolysis	3BI1K@33208|Metazoa	O	serine-type endopeptidase activity	CLIPB1	GO:0000003,GO:0001703,GO:0003002,GO:0003006,GO:0003674,GO:0003824,GO:0004175,GO:0004252,GO:0005575,GO:0005576,GO:0006508,GO:0006807,GO:0007154,GO:0007165,GO:0007166,GO:0007275,GO:0007276,GO:0007281,GO:0007292,GO:0007308,GO:0007309,GO:0007310,GO:0007311,GO:0007369,GO:0007370,GO:0007389,GO:0008063,GO:0008150,GO:0008152,GO:0008233,GO:0008236,GO:0009653,GO:0009790,GO:0009798,GO:0009950,GO:0009953,GO:…	406.8	ko:K09640,ko:K20672	ko04624,map04624	-	-	-	ko00000,ko00001,ko01000,ko01002	-	-	-	CLIP,Trypsin	CRL07282.1	CLUMA_CG020261, isoform A [Clunio marinus]	CRL07282.1	379	432.2	1110	3.3e-117	3	378	2	378	204	272	8	380	serine protease easter [Drosophila busckii]	1053	proclotting enzyme [Culex quinquefasciatus] &gt;EDS32818.1 proclotting enzyme [Culex quinquefasciatus]	1051	PREDICTED: uncharacterized protein LOC106619041 [Bactrocera oleae]	1049
93	PS_00261	maker-ctg000060_np12-augustus-gene-3.113-mRNA-1	0.74	Tandem duplication	8005	7176.CPIJ008498-PA	2.3e-07	63.5	2FCIB@1|root,2RWJD@2759|Eukaryota,3ABSV@33154|Opisthokonta,3BWB1@33208|Metazoa,3DM2K@33213|Bilateria,4259G@6656|Arthropoda,3SURS@50557|Insecta,455JW@7147|Diptera,45JPM@7148|Nematocera	45JPM@7148|Nematocera	S	Chitin-binding domain type 2	3BWB1@33208|Metazoa	S	Chitin-binding domain type 2	-	-	63.5	-	-	-	-	-	-	-	-	-	-	CRK87049.1	CLUMA_CG000853, isoform A [Clunio marinus]	CRK87049.1	224	78.2	191	1.2e-10	56	155	68	172	41	54	6	105	CLUMA_CG001371, isoform A [Clunio marinus]	152
94	PS_00284	augustus_masked-ctg000060_np12-processed-gene-6.9-mRNA-1	0.25	Tandem duplication	628	7165.AGAP001577-PA	4.6e-129	468.4	COG5025@1|root,KOG2294@2759|Eukaryota,38I4X@33154|Opisthokonta,3BC6N@33208|Metazoa,3CSTI@33213|Bilateria,41XQZ@6656|Arthropoda,3SKI1@50557|Insecta,458PW@7147|Diptera,45HCN@7148|Nematocera	45HCN@7148|Nematocera	K	Forkhead box subgroup	3BC6N@33208|Metazoa	K	initiation of primordial ovarian follicle growth	FOXO3	GO:0000003,GO:0000122,GO:0000226,GO:0000768,GO:0000902,GO:0000904,GO:0000959,GO:0000976,GO:0000977,GO:0000978,GO:0000981,GO:0000982,GO:0000987,GO:0000988,GO:0001012,GO:0001067,GO:0001077,GO:0001221,GO:0001227,GO:0001228,GO:0001541,GO:0001542,GO:0001544,GO:0001547,GO:0001556,GO:0001558,GO:0001578,GO:0001654,GO:0001745,GO:0002020,GO:0002119,GO:0002164,GO:0002165,GO:0002376,GO:0002682,GO:0002684,GO:…	468.4	ko:K07201,ko:K09408,ko:K17847	ko01521,ko04062,ko04068,ko04137,ko04151,ko04152,ko04211,ko04212,ko04213,ko04218,ko04722,ko04910,ko04917,ko04919,ko04922,ko04931,ko04933,ko05165,ko05200,ko05202,ko05213,ko05215,ko05223,map01521,map04062,map04068,map04137,map04151,map04152,map04211,map04212,map04213,map04218,map04722,map04910,map04917,map04919,map04922,map04931,map04933,map05165,map05200,map05202,map05213,map05215,map05223	M00676	-	-	ko00000,ko00001,ko00002,ko03000	-	-	-	FOXO-TAD,FOXO_KIX_bdg,Forkhead	ABK76646.1	forkhead box subgroup O [Aedes aegypti]	ABK76646.1	566	503.4	1295	1.7e-138	9	545	8	566	312	369	71	583	forkhead box protein O isoform X1 [Aedes aegypti] &gt;XP_021708367.1 forkhead box protein O isoform X1 [Aedes aegypti] &gt;XP_021708371.1 forkhead box protein O isoform X1 [Aedes aegypti]	1290	forkhead box protein O-like [Aedes albopictus] &gt;XP_029732686.1 forkhead box protein O-like isoform X1 [Aedes albopictus] &gt;XP_029732687.1 forkhead box protein O-like isoform X1 [Aedes albopictus] &gt;XP_029732688.1 forkhead box protein O-like isoform X1 [Aedes albopictus] &gt;XP_029732689.1 forkhead box protein O-like isoform X1 [Aedes albopictus] &gt;XP_029732690.1 forkhead box protein O-li…	1285	FOXO [Culex pipiens]	1285
95	PS_00288	maker-ctg000060_np12-augustus-gene-6.62-mRNA-1	0.43	Tandem duplication	9702	7370.XP_005188672.1	1.2e-83	316.2	KOG3594@1|root,KOG3594@2759|Eukaryota,39ZKK@33154|Opisthokonta,3BKG1@33208|Metazoa,3D1MT@33213|Bilateria,41XVS@6656|Arthropoda,3SFVW@50557|Insecta,452B0@7147|Diptera	452B0@7147|Diptera	S	calcium ion binding. It is involved in the biological process described with homophilic cell adhesion via plasma membrane adhesion molecules	3BKG1@33208|Metazoa	S	calcium ion binding. It is involved in the biological process described with homophilic cell adhesion via plasma membrane adhesion molecules	-	GO:0003674,GO:0005488,GO:0005509,GO:0005575,GO:0005623,GO:0005886,GO:0005887,GO:0005911,GO:0007155,GO:0008150,GO:0008360,GO:0016020,GO:0016021,GO:0016339,GO:0022603,GO:0022604,GO:0022610,GO:0030054,GO:0031224,GO:0031226,GO:0032991,GO:0035003,GO:0043167,GO:0043169,GO:0043296,GO:0044331,GO:0044425,GO:0044459,GO:0044464,GO:0046872,GO:0050789,GO:0050793,GO:0050794,GO:0051128,GO:0065007,GO:0065008,GO:…	316.2	-	-	-	-	-	-	-	-	-	Cadherin,Cuticle_4	CRK87888.1	CLUMA_CG001675, isoform A, partial [Clunio marinus]	CRK87888.1	1722	330.1	845	1e-86	1	217	15	232	164	190	2	218	hypothetical protein DOY81_007860 [Sarcophaga bullata]	828	Cad86C [Drosophila busckii]	824	Cadherin-86C [Lucilia cuprina]	821
96	PS_00290	maker-ctg000060_np12-augustus-gene-6.72-mRNA-1	0	Tandem duplication	628	34740.HMEL002928-PA	3.8e-42	177.9	COG5025@1|root,KOG2294@2759|Eukaryota,39U01@33154|Opisthokonta,3BCDG@33208|Metazoa,3D88R@33213|Bilateria,4204D@6656|Arthropoda,3SNME@50557|Insecta,446F8@7088|Lepidoptera	446F8@7088|Lepidoptera	K	FORKHEAD	3BCDG@33208|Metazoa	K	positive regulation of dendritic spine development	FOXO6	GO:0000981,GO:0003008,GO:0003674,GO:0003700,GO:0005575,GO:0005622,GO:0005623,GO:0005634,GO:0005737,GO:0006355,GO:0006357,GO:0007275,GO:0007399,GO:0007610,GO:0007611,GO:0007613,GO:0008150,GO:0009653,GO:0009889,GO:0009987,GO:0010468,GO:0010556,GO:0010720,GO:0010975,GO:0010976,GO:0019219,GO:0019222,GO:0022008,GO:0030154,GO:0031323,GO:0031326,GO:0031344,GO:0031346,GO:0032501,GO:0032502,GO:0043226,GO:…	177.9	ko:K09408,ko:K17847	ko01521,ko04062,ko04068,ko04137,ko04151,ko04152,ko04211,ko04212,ko04213,ko04218,ko04722,ko04917,ko05213,ko05223,map01521,map04062,map04068,map04137,map04151,map04152,map04211,map04212,map04213,map04218,map04722,map04917,map05213,map05223	M00676	-	-	ko00000,ko00001,ko00002,ko03000	-	-	-	FOXO-TAD,FOXO_KIX_bdg,Forkhead	XP_029707990.1	forkhead box protein O-like [Aedes albopictus] &gt;XP_029732686.1 forkhead box protein O-like isoform X1 [Aedes albopictus] &gt;XP_029732687.1 forkhead box protein O-like isoform X1 [Aedes albopictus] &gt;XP_029732688.1 forkhead box protein O-like isoform X1 [Aedes albopictus] &gt;XP_029732689.1 forkhead box protein O-like isoform X1 [Aedes albopictus] &gt;XP_029732690.1 forkhead box protein O-li…	XP_029707990.1	566	195.3	495	3e-46	1	167	1	164	111	128	12	171	forkhead box protein O isoform X1 [Aedes aegypti] &gt;XP_021708367.1 forkhead box protein O isoform X1 [Aedes aegypti] &gt;XP_021708371.1 forkhead box protein O isoform X1 [Aedes aegypti]	495	forkhead box protein O isoform X2 [Aedes aegypti]	495	FOXO [Culex pipiens]	494
97	PS_00301	maker-ctg000060_np12-augustus-gene-6.75-mRNA-1	0.73	Tandem duplication	9702	7370.XP_005188672.1	6e-87	327.8	KOG3594@1|root,KOG3594@2759|Eukaryota,39ZKK@33154|Opisthokonta,3BKG1@33208|Metazoa,3D1MT@33213|Bilateria,41XVS@6656|Arthropoda,3SFVW@50557|Insecta,452B0@7147|Diptera	452B0@7147|Diptera	S	calcium ion binding. It is involved in the biological process described with homophilic cell adhesion via plasma membrane adhesion molecules	3BKG1@33208|Metazoa	S	calcium ion binding. It is involved in the biological process described with homophilic cell adhesion via plasma membrane adhesion molecules	-	GO:0003674,GO:0005488,GO:0005509,GO:0005575,GO:0005623,GO:0005886,GO:0005887,GO:0005911,GO:0007155,GO:0008150,GO:0008360,GO:0016020,GO:0016021,GO:0016339,GO:0022603,GO:0022604,GO:0022610,GO:0030054,GO:0031224,GO:0031226,GO:0032991,GO:0035003,GO:0043167,GO:0043169,GO:0043296,GO:0044331,GO:0044425,GO:0044459,GO:0044464,GO:0046872,GO:0050789,GO:0050793,GO:0050794,GO:0051128,GO:0065007,GO:0065008,GO:…	327.8	-	-	-	-	-	-	-	-	-	Cadherin,Cuticle_4	CRK87888.1	CLUMA_CG001675, isoform A, partial [Clunio marinus]	CRK87888.1	1722	347.4	890	9.5e-92	1	217	15	232	172	193	2	218	hypothetical protein DOY81_007860 [Sarcophaga bullata]	856	PREDICTED: cadherin-86C-like [Bactrocera latifrons]	853	cadherin-86C, partial [Bactrocera dorsalis]	846
98	PS_00309	augustus-ctg000340_np12-processed-gene-0.23-mRNA-1	0.12	Tandem duplication	503	43151.ADAC007349-PA	0	1203.3	KOG1052@1|root,KOG1052@2759|Eukaryota,38BIY@33154|Opisthokonta,3B9S8@33208|Metazoa,3CTGU@33213|Bilateria,41UPI@6656|Arthropoda,3SQ9S@50557|Insecta,451PN@7147|Diptera,45HRB@7148|Nematocera	45HRB@7148|Nematocera	P	receptor	3B9S8@33208|Metazoa	EPT	extracellularly glutamate-gated ion channel activity	-	GO:0003674,GO:0004888,GO:0004970,GO:0005215,GO:0005216,GO:0005230,GO:0005261,GO:0005267,GO:0005272,GO:0005575,GO:0005623,GO:0005886,GO:0006810,GO:0006811,GO:0006812,GO:0006813,GO:0006814,GO:0007154,GO:0007165,GO:0007166,GO:0007215,GO:0008066,GO:0008150,GO:0008324,GO:0009987,GO:0010646,GO:0015075,GO:0015077,GO:0015079,GO:0015081,GO:0015267,GO:0015276,GO:0015277,GO:0015318,GO:0015672,GO:0016020,GO:…	1203.3	ko:K05313	-	-	-	-	ko00000,ko04040	1.A.10.1.14,1.A.10.1.15,1.A.10.1.16,1.A.10.1.17	-	-	ANF_receptor,Lig_chan,Lig_chan-Glu_bd,SBP_bac_3,Ski_Sno,Tetraspannin,c-SKI_SMAD_bind	CRL04875.1	CLUMA_CG017927, isoform A [Clunio marinus]	CRL04875.1	1817	1212.6	3136	0	1	819	1	849	595	711	53	860	glutamate receptor, ionotropic kainate 1, 2, 3 (glur5, glur6, glur7) [Anopheles darlingi]	3130	AGAP012447-PA [Anopheles gambiae str. PEST] &gt;EAA05023.4 AGAP012447-PA [Anopheles gambiae str. PEST]	3084	AGAP000803-PA [Anopheles gambiae str. PEST] &gt;EAA06913.4 AGAP000803-PA [Anopheles gambiae str. PEST]	3076
99	PS_00317	maker-ctg000340_np12-augustus-gene-0.56-mRNA-1	0.22	Tandem duplication	7094	7159.AAEL012461-PA	3.6e-254	884.4	KOG2504@1|root,KOG2504@2759|Eukaryota,38HJK@33154|Opisthokonta,3BCQV@33208|Metazoa,3CS1Z@33213|Bilateria,41VZP@6656|Arthropoda,3SIX0@50557|Insecta,455YD@7147|Diptera,45BH6@7148|Nematocera	45BH6@7148|Nematocera	G	Major Facilitator Superfamily	3BCQV@33208|Metazoa	G	Major Facilitator Superfamily	-	-	884.4	-	-	-	-	-	-	-	-	-	MFS_1	EAT35364.1	AAEL012461-PA [Aedes aegypti]	EAT35364.1	769	886.3	2289	1.2e-253	24	654	6	654	451	526	31	655	monocarboxylate transporter 12-like isoform X1 [Aedes albopictus]	2283	monocarboxylate transporter 12-like isoform X1 [Aedes albopictus]	2281	monocarboxylate transporter 12 isoform X1 [Aedes aegypti]	2280
100	PS_00320	maker-ctg000340_np12-augustus-gene-0.60-mRNA-1	0.33	Tandem duplication	2081	7165.AGAP000801-PA	0	1553.1	KOG1052@1|root,KOG1052@2759|Eukaryota,38BIY@33154|Opisthokonta,3B9S8@33208|Metazoa,3CTGU@33213|Bilateria,41UPI@6656|Arthropoda,3SKFN@50557|Insecta,452E0@7147|Diptera,45MGA@7148|Nematocera	45MGA@7148|Nematocera	P	Glutamate receptor, ionotropic kainate 1, 2, 3	3B9S8@33208|Metazoa	EPT	extracellularly glutamate-gated ion channel activity	-	GO:0003674,GO:0004888,GO:0004970,GO:0005215,GO:0005216,GO:0005230,GO:0005261,GO:0005262,GO:0005267,GO:0005272,GO:0005575,GO:0005623,GO:0005886,GO:0006810,GO:0006811,GO:0006812,GO:0006813,GO:0006814,GO:0006816,GO:0006873,GO:0006874,GO:0006875,GO:0007154,GO:0007165,GO:0007166,GO:0007204,GO:0007215,GO:0008066,GO:0008150,GO:0008324,GO:0009987,GO:0010646,GO:0010647,GO:0015075,GO:0015077,GO:0015079,GO:…	1553.1	ko:K05313	-	-	-	-	ko00000,ko04040	1.A.10.1.14,1.A.10.1.15,1.A.10.1.16,1.A.10.1.17	-	-	ANF_receptor,Lig_chan,Lig_chan-Glu_bd,Tetraspannin	XP_029711765.1	glutamate receptor ionotropic, kainate 2 isoform X1 [Aedes albopictus]	XP_029711765.1	924	1542.7	3993	0	14	942	15	918	768	823	48	940	glutamate receptor ionotropic, kainate 2 isoform X2 [Aedes aegypti] &gt;XP_021697676.1 glutamate receptor ionotropic, kainate 2 isoform X2 [Aedes aegypti]	3992	glutamate receptor ionotropic, kainate 2 isoform X2 [Aedes albopictus]	3924	glutamate receptor ionotropic, kainate 2 isoform X1 [Aedes aegypti]	3923
101	PS_00321	augustus_masked-ctg000340_np12-processed-gene-0.28-mRNA-1	0.48	Tandem duplication	10623	7159.AAEL012458-PA	9.3e-12	76.6	2E7CM@1|root,2SDZ5@2759|Eukaryota,3AQ5W@33154|Opisthokonta,3C2QN@33208|Metazoa,3DI6N@33213|Bilateria,42363@6656|Arthropoda,3SRUE@50557|Insecta,4571A@7147|Diptera,45J3F@7148|Nematocera	45J3F@7148|Nematocera	-	-	3C2QN@33208|Metazoa	-	-	-	-	76.6	-	-	-	-	-	-	-	-	-	-	KFB52159.1	AGAP000795-PB-like protein [Anopheles sinensis]	KFB52159.1	808	91.3	225	4.7e-15	1	123	12	144	54	73	17	136	AGAP000795-PB [Anopheles gambiae str. PEST] &gt;EGK96605.1 AGAP000795-PB [Anopheles gambiae str. PEST]	222	monocarboxylate transporter 12-like isoform X2 [Aedes albopictus]	196	monocarboxylate transporter 12-like isoform X2 [Aedes albopictus]	196
102	PS_00341	augustus-ctg000340_np12-processed-gene-1.56-mRNA-1	0.38	Tandem duplication	1575	7165.AGAP011427-PA	8.5e-73	282.3	COG5640@1|root,KOG3627@2759|Eukaryota,3A0KD@33154|Opisthokonta,3BPQ8@33208|Metazoa,3D6YX@33213|Bilateria,41YTA@6656|Arthropoda,3SMI4@50557|Insecta,456GA@7147|Diptera,45MGU@7148|Nematocera	45MGU@7148|Nematocera	O	Belongs to the peptidase S1 family	3BPQ8@33208|Metazoa	O	serine-type endopeptidase activity	-	-	282.3	-	-	-	-	-	-	-	-	-	Trypsin	XP_017769951.1	PREDICTED: uncharacterized protein LOC108557799 [Nicrophorus vespilloides]	XP_017769951.1	947	373.2	957	4.7e-99	37	982	24	946	330	471	174	1021	PREDICTED: uncharacterized protein LOC108557798 [Nicrophorus vespilloides]	836	serine protease snake-like, partial [Asbolus verrucosus]	776	hypothetical protein FQR65_LT04027 [Abscondita terminalis]	769
103	PS_00343	maker-ctg000340_np12-augustus-gene-1.82-mRNA-1	0.44	Tandem duplication	1575	136037.KDR18777	2.7e-43	183	COG5640@1|root,KOG3627@2759|Eukaryota,3A0KD@33154|Opisthokonta,3BPQ8@33208|Metazoa,3D6YX@33213|Bilateria,41YTA@6656|Arthropoda,3SKWZ@50557|Insecta	3SKWZ@50557|Insecta	O	serine-type endopeptidase activity. It is involved in the biological process described with proteolysis	3BPQ8@33208|Metazoa	O	serine-type endopeptidase activity	CLIPC1	-	183	ko:K09640	-	-	-	-	ko00000,ko01000,ko01002	-	-	-	CLIP,Trypsin	XP_017783261.1	PREDICTED: venom protease-like [Nicrophorus vespilloides]	XP_017783261.1	352	200.7	509	1.6e-47	4	375	2	349	133	199	45	382	PREDICTED: venom protease-like isoform X1 [Nicrophorus vespilloides]	507	PREDICTED: venom protease-like isoform X2 [Nicrophorus vespilloides]	507	serine protease persephone isoform X2 [Drosophila mojavensis] &gt;EDW07162.2 uncharacterized protein Dmoj_GI15591, isoform C [Drosophila mojavensis] &gt;KRF93949.1 uncharacterized protein Dmoj_GI15591, isoform B [Drosophila mojavensis] &gt;KRF93952.1 uncharacterized protein Dmoj_GI15591, isoform F [Drosophila mojavensis] &gt;KRF93953.1 uncharacterized protein Dmoj_GI15591, isoform G [Drosophila m…	491
104	PS_00346	maker-ctg000340_np12-augustus-gene-1.86-mRNA-1	0.5	Tandem duplication	1575	7176.CPIJ014649-PA	4.3e-43	183	COG5640@1|root,KOG3627@2759|Eukaryota,3A28I@33154|Opisthokonta,3BRA1@33208|Metazoa,3D7WA@33213|Bilateria,41ZJB@6656|Arthropoda,3SMXJ@50557|Insecta,453EN@7147|Diptera,45BUR@7148|Nematocera	45BUR@7148|Nematocera	O	Belongs to the peptidase S1 family	3BRA1@33208|Metazoa	O	serine-type endopeptidase activity	CLIPC6	GO:0002225,GO:0002237,GO:0002376,GO:0002682,GO:0002684,GO:0002697,GO:0002699,GO:0002700,GO:0002702,GO:0002759,GO:0002760,GO:0002784,GO:0002788,GO:0002804,GO:0002805,GO:0002807,GO:0002810,GO:0002831,GO:0002833,GO:0002920,GO:0002922,GO:0003674,GO:0003824,GO:0004175,GO:0004252,GO:0005575,GO:0005576,GO:0006508,GO:0006807,GO:0006950,GO:0006952,GO:0006955,GO:0006967,GO:0008150,GO:0008152,GO:0008233,GO:…	183	ko:K20671,ko:K20677	ko04624,map04624	-	-	-	ko00000,ko00001,ko01000,ko01002	-	-	-	CLIP,Trypsin	XP_023714781.1	serine protease persephone [Cryptotermes secundus] &gt;PNF26300.1 hypothetical protein B7P43_G02665 [Cryptotermes secundus]	XP_023714781.1	353	188.7	478	1e-43	290	609	32	352	122	170	42	341	tryptase [Culex quinquefasciatus] &gt;EDS42283.1 tryptase [Culex quinquefasciatus]	472	CLUMA_CG013271, isoform A [Clunio marinus]	472	serine protease snake isoform X2 [Apis mellifera]	465
105	PS_00384	maker-ctg000340_np12-augustus-gene-4.93-mRNA-1	0	Tandem duplication		7159.AAEL013885-PA	1.7e-05	56.2	2FETE@1|root,2TG4M@2759|Eukaryota,39BY9@33154|Opisthokonta,3CFZF@33208|Metazoa,3DXE5@33213|Bilateria,426U9@6656|Arthropoda,3SRY7@50557|Insecta,454A4@7147|Diptera,45J92@7148|Nematocera	45J92@7148|Nematocera	S	salivary protein	3CFZF@33208|Metazoa	S	Transcription activator MBF2	-	-	56.2	-	-	-	-	-	-	-	-	-	MBF2
106	PS_00388	maker-ctg000340_np12-augustus-gene-4.79-mRNA-1	0.04	Tandem duplication		7159.AAEL013802-PA	1.1e-87	330.9	COG3320@1|root,KOG1221@2759|Eukaryota,39YXW@33154|Opisthokonta,3BJZH@33208|Metazoa,3D12E@33213|Bilateria,41WRF@6656|Arthropoda,3SH6S@50557|Insecta,455QF@7147|Diptera,45DQJ@7148|Nematocera	45DQJ@7148|Nematocera	I	Catalyzes the reduction of fatty acyl-CoA to fatty alcohols	3BJZH@33208|Metazoa	I	Male sterility protein	-	GO:0003674,GO:0003824,GO:0005575,GO:0005622,GO:0005623,GO:0005737,GO:0005777,GO:0006139,GO:0006163,GO:0006637,GO:0006725,GO:0006732,GO:0006753,GO:0006790,GO:0006793,GO:0006796,GO:0006807,GO:0008150,GO:0008152,GO:0009058,GO:0009117,GO:0009150,GO:0009259,GO:0009987,GO:0010025,GO:0010166,GO:0016491,GO:0016620,GO:0016903,GO:0019637,GO:0019693,GO:0033865,GO:0033875,GO:0034032,GO:0034641,GO:0035336,GO:…	330.9	ko:K13356	ko00073,ko04146,ko04212,map00073,map04146,map04212	-	R09470	RC00004	ko00000,ko00001,ko01000	-	-	-	NAD_binding_4,Sterile	XP_029709727.1	putative fatty acyl-CoA reductase CG5065 [Aedes albopictus]	XP_029709727.1	552	332	850	6.1e-87	10	469	70	527	180	284	5	461	putative fatty acyl-CoA reductase CG5065 [Aedes albopictus]	847	AAEL013802-PA [Aedes aegypti]	844	putative fatty acyl-CoA reductase CG5065 [Aedes aegypti]	844
107	PS_00397	maker-ctg000340_np12-augustus-gene-4.94-mRNA-1	0.29	Tandem duplication	13355	7176.CPIJ018795-PA	5.7e-05	55.1	2FETE@1|root,2TG4M@2759|Eukaryota,39BY9@33154|Opisthokonta,3CFZF@33208|Metazoa,3DXE5@33213|Bilateria,426U9@6656|Arthropoda,3SRY7@50557|Insecta,454A4@7147|Diptera,45J92@7148|Nematocera	45J92@7148|Nematocera	S	salivary protein	3CFZF@33208|Metazoa	S	Transcription activator MBF2	-	-	55.1	-	-	-	-	-	-	-	-	-	MBF2
108	PS_00403	maker-ctg000340_np12-augustus-gene-4.95-mRNA-1	0.48	Tandem duplication	13355	-	-	-	-	-	-	-	-	-	-	-	-	-	-	-	-	-	-	-	-	-	-	-
109	PS_00416	maker-ctg000340_np12-augustus-gene-4.113-mRNA-1	0.32	Tandem duplication	11727	7176.CPIJ016826-PA	6.3e-56	226.1	KOG3982@1|root,KOG3982@2759|Eukaryota,38I9F@33154|Opisthokonta,3B9F8@33208|Metazoa,3CWRB@33213|Bilateria,41VR8@6656|Arthropoda,3SQXH@50557|Insecta,456AR@7147|Diptera	456AR@7147|Diptera	K	Runt domain	3B9F8@33208|Metazoa	K	positive regulation of CD8-positive, alpha-beta T cell differentiation	runt	GO:0000003,GO:0000902,GO:0000904,GO:0003006,GO:0003674,GO:0005488,GO:0005515,GO:0005575,GO:0005622,GO:0005623,GO:0005634,GO:0007275,GO:0007399,GO:0007548,GO:0008150,GO:0009653,GO:0009790,GO:0009792,GO:0009987,GO:0016043,GO:0016358,GO:0022008,GO:0022414,GO:0030030,GO:0030154,GO:0030182,GO:0031175,GO:0032501,GO:0032502,GO:0032989,GO:0032990,GO:0040008,GO:0040014,GO:0040018,GO:0043226,GO:0043227,GO:…	226.1	ko:K08367,ko:K09278,ko:K09280,ko:K20213,ko:K20214	ko04013,ko04530,ko04659,ko05200,ko05202,ko05220,ko05221,map04013,map04530,map04659,map05200,map05202,map05220,map05221	-	-	-	ko00000,ko00001,ko03000	-	-	-	Runt,RunxI	XP_029716126.1	runt-related transcription factor 2-like isoform X1 [Aedes albopictus]	XP_029716126.1	594	228	580	2.1e-55	53	205	78	243	122	128	16	167	runt-related transcription factor 2 isoform X1 [Aedes aegypti] &gt;XP_021702981.1 runt-related transcription factor 2 isoform X1 [Aedes aegypti]	580	RUNX1 [Aedes aegypti]	575	uncharacterized protein LOC5567558 isoform X2 [Aedes aegypti]	572
110	PS_00420	maker-ctg000340_np12-augustus-gene-4.100-mRNA-1	0.39	Tandem duplication	7715	7159.AAEL013802-PA	1.4e-170	606.3	COG3320@1|root,KOG1221@2759|Eukaryota,39YXW@33154|Opisthokonta,3BJZH@33208|Metazoa,3D12E@33213|Bilateria,41WRF@6656|Arthropoda,3SH6S@50557|Insecta,455QF@7147|Diptera,45DQJ@7148|Nematocera	45DQJ@7148|Nematocera	I	Catalyzes the reduction of fatty acyl-CoA to fatty alcohols	3BJZH@33208|Metazoa	I	Male sterility protein	-	GO:0003674,GO:0003824,GO:0005575,GO:0005622,GO:0005623,GO:0005737,GO:0005777,GO:0006139,GO:0006163,GO:0006637,GO:0006725,GO:0006732,GO:0006753,GO:0006790,GO:0006793,GO:0006796,GO:0006807,GO:0008150,GO:0008152,GO:0009058,GO:0009117,GO:0009150,GO:0009259,GO:0009987,GO:0010025,GO:0010166,GO:0016491,GO:0016620,GO:0016903,GO:0019637,GO:0019693,GO:0033865,GO:0033875,GO:0034032,GO:0034641,GO:0035336,GO:…	606.3	ko:K13356	ko00073,ko04146,ko04212,map00073,map04146,map04212	-	R09470	RC00004	ko00000,ko00001,ko01000	-	-	-	NAD_binding_4,Sterile	CRK92432.1	CLUMA_CG005999, isoform B, partial [Clunio marinus]	CRK92432.1	1543	625.5	1612	2.8e-175	1	466	1082	1543	305	382	5	466	CLUMA_CG005999, isoform A, partial [Clunio marinus]	1612	putative fatty acyl-CoA reductase CG5065 [Aedes albopictus]	1569	putative fatty acyl-CoA reductase CG5065 [Aedes albopictus]	1565
111	PS_00422	maker-ctg000340_np12-augustus-gene-5.84-mRNA-1	0	Tandem duplication	13430	-	-	-	-	-	-	-	-	-	-	-	-	-	-	-	-	-	-	-	-	-	-	-
112	PS_00423	maker-ctg000340_np12-augustus-gene-5.78-mRNA-1	0	Tandem duplication	2929	7159.AAEL006167-PA	3.5e-127	461.8	KOG3982@1|root,KOG3982@2759|Eukaryota,38I9F@33154|Opisthokonta,3BN80@33208|Metazoa,3E47Z@33213|Bilateria,41XWA@6656|Arthropoda,3SJ0W@50557|Insecta,4591S@7147|Diptera,45GE3@7148|Nematocera	45GE3@7148|Nematocera	K	Runt domain	3BN80@33208|Metazoa	K	Runt domain	Runx3	GO:0000122,GO:0000228,GO:0000785,GO:0000790,GO:0000902,GO:0000904,GO:0000976,GO:0000977,GO:0000981,GO:0001012,GO:0001067,GO:0001501,GO:0001503,GO:0001816,GO:0001942,GO:0002009,GO:0002062,GO:0002376,GO:0002520,GO:0002682,GO:0002683,GO:0002684,GO:0002694,GO:0002695,GO:0002696,GO:0003674,GO:0003676,GO:0003677,GO:0003690,GO:0003700,GO:0005488,GO:0005515,GO:0005575,GO:0005622,GO:0005623,GO:0005634,GO:…	461.8	ko:K09279,ko:K20213	ko04658,map04658	-	-	-	ko00000,ko00001,ko03000	-	-	-	Runt,RunxI	CRK96666.1	CLUMA_CG010010, isoform A [Clunio marinus]	CRK96666.1	454	529.6	1363	1.8e-146	1	447	1	454	305	334	10	455	hypothetical protein RP20_CCG002390 [Aedes albopictus]	1052	segmentation protein Runt-like [Aedes albopictus]	1042	segmentation protein Runt [Aedes aegypti]	1009
113	PS_00431	maker-ctg000340_np12-augustus-gene-5.85-mRNA-1	0.17	Tandem duplication	442	7213.XP_004537445.1	4.5e-18	96.7	2C74A@1|root,2S96Z@2759|Eukaryota,3A8TF@33154|Opisthokonta,3BU9R@33208|Metazoa,3DB5M@33213|Bilateria,42198@6656|Arthropoda,3SPCN@50557|Insecta,4542N@7147|Diptera	4542N@7147|Diptera	-	-	3BU9R@33208|Metazoa	-	-	-	-	96.7	-	-	-	-	-	-	-	-	-	-	XP_017483130.1	PREDICTED: uncharacterized protein LOC108372008 [Rhagoletis zephyria]	XP_017483130.1	68	102.8	255	8.1e-19	4	68	5	68	46	51	0	64	PREDICTED: uncharacterized protein LOC106616539 [Bactrocera oleae]	255	uncharacterized protein LOC105221655 [Zeugodacus cucurbitae] &gt;XP_011210310.1 uncharacterized protein LOC105230954 [Bactrocera dorsalis] &gt;XP_018787998.1 PREDICTED: uncharacterized protein LOC108968415 [Bactrocera latifrons]	250	hypothetical protein FF38_01100 [Lucilia cuprina]	244
114	PS_00434	maker-ctg000340_np12-augustus-gene-5.81-mRNA-1	0.25	Tandem duplication		7222.FBpp0146784	7.4e-29	134.4	COG2340@1|root,KOG3017@2759|Eukaryota,395GE@33154|Opisthokonta,3CA2U@33208|Metazoa,3DR7E@33213|Bilateria,424E6@6656|Arthropoda,3SR6J@50557|Insecta,453ZY@7147|Diptera,45RZ2@7214|Drosophilidae	45RZ2@7214|Drosophilidae	S	SCP / Tpx-1 / Ag5 / PR-1 / Sc7 family of extracellular domains.	3CA2U@33208|Metazoa	S	multicellular organism reproduction	-	GO:0005575,GO:0005576	134.4	-	-	-	-	-	-	-	-	-	CAP	XP_030386693.1	scoloptoxin SSD976 [Scaptodrosophila lebanonensis]	XP_030386693.1	255	136.3	342	2.5e-28	70	258	64	246	73	103	5	188	venom allergen 5-like isoform X1 [Aedes albopictus]	326	venom allergen 5-like isoform X2 [Aedes albopictus]	326	venom allergen 5 [Aedes aegypti] &gt;EAT42985.1 AAEL005531-PA [Aedes aegypti]	325
115	PS_00435	maker-ctg000340_np12-augustus-gene-5.82-mRNA-1	0.26	Tandem duplication		7159.AAEL002682-PA	2.1e-28	132.9	COG2340@1|root,KOG3017@2759|Eukaryota,395GE@33154|Opisthokonta,3CA2U@33208|Metazoa,3DR7E@33213|Bilateria,424E6@6656|Arthropoda,3SR6J@50557|Insecta,453ZY@7147|Diptera,45IFX@7148|Nematocera	45IFX@7148|Nematocera	S	Belongs to the CRISP family	3CA2U@33208|Metazoa	S	multicellular organism reproduction	Ag5r	GO:0005575,GO:0005576	132.9	-	-	-	-	-	-	-	-	-	CAP	XP_001662120.1	venom allergen 3 [Aedes aegypti] &gt;EAT46094.1 AAEL002682-PA [Aedes aegypti]	XP_001662120.1	260	130.6	327	1.4e-26	4	251	1	251	87	128	26	262	PREDICTED: venom allergen 3-like [Stomoxys calcitrans]	315	CLUMA_CG005848, isoform A [Clunio marinus]	313	PREDICTED: venom allergen 5-like [Musca domestica]	311
116	PS_00440	augustus_masked-ctg000340_np12-processed-gene-5.7-mRNA-1	0.79	Tandem duplication	442	7213.XP_004537445.1	3.2e-11	74.7	2C74A@1|root,2S96Z@2759|Eukaryota,3A8TF@33154|Opisthokonta,3BU9R@33208|Metazoa,3DB5M@33213|Bilateria,42198@6656|Arthropoda,3SPCN@50557|Insecta,4542N@7147|Diptera	4542N@7147|Diptera	-	-	3BU9R@33208|Metazoa	-	-	-	-	74.7	-	-	-	-	-	-	-	-	-	-	KNC22062.1	hypothetical protein FF38_01100 [Lucilia cuprina]	KNC22062.1	67	79.3	194	1.7e-11	1	65	1	63	44	50	3	65	uncharacterized protein LOC101455138 [Ceratitis capitata] &gt;XP_011182211.1 uncharacterized protein LOC105212123 [Zeugodacus cucurbitae] &gt;XP_011182213.1 uncharacterized protein LOC105212123 [Zeugodacus cucurbitae] &gt;XP_011208411.1 uncharacterized protein LOC105229683 [Bactrocera dorsalis] &gt;XP_011208412.1 uncharacterized protein LOC105229683 [Bactrocera dorsalis] &gt;XP_014095037.1 PREDIC…	187	PREDICTED: uncharacterized protein LOC101891599 isoform X2 [Musca domestica]	186	PREDICTED: uncharacterized protein LOC106093711 isoform X2 [Stomoxys calcitrans]	186
117	PS_00442	maker-ctg000340_np12-augustus-gene-5.101-mRNA-1	0	Tandem duplication	13430	-	-	-	-	-	-	-	-	-	-	-	-	-	-	-	-	-	-	-	-	-	-	-
118	PS_00457	maker-ctg000340_np12-augustus-gene-5.104-mRNA-1	0.3	Tandem duplication	823	132113.XP_003492771.1	7.3e-219	766.9	COG2114@1|root,KOG1023@2759|Eukaryota,39I81@33154|Opisthokonta,3BEZZ@33208|Metazoa,3D0N3@33213|Bilateria,41YFA@6656|Arthropoda,3SFS3@50557|Insecta,46KPH@7399|Hymenoptera	46KPH@7399|Hymenoptera	T	Nitrate and nitrite sensing	3BEZZ@33208|Metazoa	T	Adenylyl- / guanylyl cyclase, catalytic domain	-	GO:0003674,GO:0003824,GO:0004383,GO:0005575,GO:0005622,GO:0005623,GO:0005737,GO:0005829,GO:0005886,GO:0006139,GO:0006163,GO:0006164,GO:0006182,GO:0006725,GO:0006753,GO:0006793,GO:0006796,GO:0006807,GO:0007154,GO:0007165,GO:0008074,GO:0008150,GO:0008152,GO:0009058,GO:0009117,GO:0009150,GO:0009152,GO:0009165,GO:0009187,GO:0009190,GO:0009259,GO:0009260,GO:0009975,GO:0009987,GO:0016020,GO:0016829,GO:…	766.9	-	-	-	-	-	-	-	-	-	Guanylate_cyc,HNOBA,NIT	XP_023294812.1	uncharacterized protein LOC111677845 [Lucilia cuprina] &gt;KNC29576.1 hypothetical protein FF38_11492 [Lucilia cuprina]	XP_023294812.1	746	785	2026	3.4e-223	9	636	112	733	404	496	9	629	PREDICTED: receptor-type guanylate cyclase daf-11 [Neodiprion lecontei]	2025	PREDICTED: uncharacterized protein LOC108359065 [Rhagoletis zephyria]	2016	receptor-type guanylate cyclase daf-11 isoform X2 [Athalia rosae]	2006
119	PS_00458	augustus_masked-ctg000340_np12-processed-gene-5.41-mRNA-1	0.33	Tandem duplication	6287	7176.CPIJ005363-PA	5.1e-138	498.4	COG2114@1|root,KOG1023@2759|Eukaryota,39I81@33154|Opisthokonta,3BEZZ@33208|Metazoa,3D0N3@33213|Bilateria,41YFA@6656|Arthropoda,3SQUA@50557|Insecta,455E5@7147|Diptera,45CHC@7148|Nematocera	45CHC@7148|Nematocera	T	Belongs to the adenylyl cyclase class-4 guanylyl cyclase family	3BEZZ@33208|Metazoa	T	Adenylyl- / guanylyl cyclase, catalytic domain	-	-	498.4	-	-	-	-	-	-	-	-	-	Guanylate_cyc,HNOBA,NIT	XP_001846805.1	guanylate cyclase [Culex quinquefasciatus] &gt;EDS44630.1 guanylate cyclase [Culex quinquefasciatus]	XP_001846805.1	694	504.6	1298	9.2e-139	12	666	48	693	302	417	66	683	uncharacterized protein LOC5565611 [Aedes aegypti] &gt;XP_021693785.1 uncharacterized protein LOC5565611 [Aedes aegypti] &gt;XP_021693786.1 uncharacterized protein LOC5565611 [Aedes aegypti]	1294	guanylate cyclase [Anopheles darlingi]	1277	AGAP004555-PA [Anopheles gambiae str. PEST] &gt;EAA09176.4 AGAP004555-PA [Anopheles gambiae str. PEST]	1274
120	PS_00467	maker-ctg000340_np12-augustus-gene-6.50-mRNA-1	0.16	Tandem duplication	438	7165.AGAP008200-PA	2.3e-237	828.2	COG2126@1|root,KOG3713@2759|Eukaryota,38D0S@33154|Opisthokonta,3BAS8@33208|Metazoa,3CR98@33213|Bilateria,41U4N@6656|Arthropoda,3SH8C@50557|Insecta,4519X@7147|Diptera,45K0M@7148|Nematocera	45K0M@7148|Nematocera	P	BTB/POZ domain	3BAS8@33208|Metazoa	P	voltage-gated potassium channel activity	Shaw	GO:0003674,GO:0005215,GO:0005216,GO:0005244,GO:0005249,GO:0005261,GO:0005267,GO:0005575,GO:0005623,GO:0005886,GO:0005887,GO:0006810,GO:0006811,GO:0006812,GO:0006813,GO:0008076,GO:0008150,GO:0008324,GO:0009987,GO:0015075,GO:0015077,GO:0015079,GO:0015267,GO:0015318,GO:0015672,GO:0016020,GO:0016021,GO:0022803,GO:0022832,GO:0022836,GO:0022838,GO:0022839,GO:0022843,GO:0022857,GO:0022890,GO:0030001,GO:…	828.2	ko:K04887	-	-	-	-	ko00000,ko04040	1.A.1.2.2	-	-	BTB_2,Ion_trans	CRK89794.1	CLUMA_CG003414, isoform A [Clunio marinus]	CRK89794.1	540	877.5	2266	4.4e-251	19	558	1	533	452	478	24	548	potassium voltage-gated channel protein Shaw isoform X1 [Aedes albopictus] &gt;XP_019538115.1 potassium voltage-gated channel protein Shaw isoform X1 [Aedes albopictus] &gt;XP_029727103.1 potassium voltage-gated channel protein Shaw isoform X1 [Aedes albopictus]	2195	potassium voltage-gated channel protein Shaw isoform X1 [Aedes aegypti] &gt;XP_021703151.1 potassium voltage-gated channel protein Shaw isoform X1 [Aedes aegypti] &gt;XP_021703152.1 potassium voltage-gated channel protein Shaw isoform X1 [Aedes aegypti] &gt;XP_021703154.1 potassium voltage-gated channel protein Shaw isoform X1 [Aedes aegypti] &gt;XP_021703155.1 potassium voltage-gated channel pro…	2192	potassium voltage-gated channel protein Shaw isoform X1 [Lucilia cuprina]	2178
121	PS_00470	maker-ctg000340_np12-augustus-gene-6.53-mRNA-1	0.31	Tandem duplication	8393	7370.XP_005187723.1	1.1e-181	643.3	KOG0255@1|root,KOG0255@2759|Eukaryota,38FJ1@33154|Opisthokonta,3B9N9@33208|Metazoa,3CT4W@33213|Bilateria,41X4X@6656|Arthropoda,3SZ88@50557|Insecta,4511S@7147|Diptera	4511S@7147|Diptera	S	It is involved in the biological process described with transmembrane transport	3B9N9@33208|Metazoa	K	organic anion transmembrane transporter activity	-	GO:0003674,GO:0005215,GO:0005575,GO:0005623,GO:0005886,GO:0005887,GO:0006810,GO:0006811,GO:0006820,GO:0008150,GO:0008509,GO:0008514,GO:0015075,GO:0015711,GO:0016020,GO:0016021,GO:0022857,GO:0031224,GO:0031226,GO:0034220,GO:0044425,GO:0044459,GO:0044464,GO:0051179,GO:0051234,GO:0055085,GO:0071702,GO:0071944,GO:0098656	643.3	ko:K08202	ko05231,map05231	-	-	-	ko00000,ko00001,ko02000	2.A.1.19.2,2.A.1.19.3	-	-	MFS_1,Sugar_tr	CRK89776.1	CLUMA_CG003454, isoform A [Clunio marinus]	CRK89776.1	1136	686.8	1771	1.1e-193	1	556	580	1125	342	433	19	560	organic cation transporter protein [Lucilia cuprina] &gt;KNC32287.1 Organic cation transporter protein [Lucilia cuprina]	1726	organic cation transporter protein [Contarinia nasturtii]	1687	PREDICTED: organic cation transporter protein [Musca domestica]	1664
122	PS_00472	maker-ctg000340_np12-augustus-gene-6.54-mRNA-1	0.37	Tandem duplication		7070.TC013933-PA	6.3e-140	504.6	KOG0255@1|root,KOG0255@2759|Eukaryota,38FJ1@33154|Opisthokonta,3B9N9@33208|Metazoa,3CT4W@33213|Bilateria,41X4X@6656|Arthropoda,3SZ88@50557|Insecta	3SZ88@50557|Insecta	S	It is involved in the biological process described with transmembrane transport	3B9N9@33208|Metazoa	K	organic anion transmembrane transporter activity	-	GO:0003674,GO:0005215,GO:0005575,GO:0005623,GO:0005886,GO:0005887,GO:0006810,GO:0006811,GO:0006820,GO:0008150,GO:0008509,GO:0008514,GO:0015075,GO:0015711,GO:0016020,GO:0016021,GO:0022857,GO:0031224,GO:0031226,GO:0034220,GO:0044425,GO:0044459,GO:0044464,GO:0051179,GO:0051234,GO:0055085,GO:0071702,GO:0071944,GO:0098656	504.6	ko:K08202	ko05231,map05231	-	-	-	ko00000,ko00001,ko02000	2.A.1.19.2,2.A.1.19.3	-	-	MFS_1,Sugar_tr	CRK90273.1	CLUMA_CG003984, isoform A [Clunio marinus]	CRK90273.1	555	526.6	1355	2e-145	49	588	1	553	267	380	16	554	organic cation transporter protein isoform X2 [Scaptodrosophila lebanonensis]	1322	organic cation transporter protein isoform X1 [Scaptodrosophila lebanonensis]	1315	organic cation transporter protein isoform X2 [Anoplophora glabripennis] &gt;XP_018566488.1 organic cation transporter protein isoform X2 [Anoplophora glabripennis]	1314
123	PS_00479	augustus-ctg000340_np12-processed-gene-6.40-mRNA-1	0.09	Tandem duplication	7769	7165.AGAP008202-PA	3.6e-245	854.4	COG2126@1|root,KOG3713@2759|Eukaryota,38D0S@33154|Opisthokonta,3BAS8@33208|Metazoa,3CR98@33213|Bilateria,41U4N@6656|Arthropoda,3SKHW@50557|Insecta,44YTI@7147|Diptera	44YTI@7147|Diptera	P	Voltage-gated potassium channel activity. It is involved in the biological process described with	3BAS8@33208|Metazoa	P	voltage-gated potassium channel activity	-	GO:0003674,GO:0005215,GO:0005216,GO:0005244,GO:0005249,GO:0005261,GO:0005267,GO:0005575,GO:0005623,GO:0005886,GO:0005887,GO:0006810,GO:0006811,GO:0006812,GO:0006813,GO:0008076,GO:0008150,GO:0008324,GO:0009987,GO:0015075,GO:0015077,GO:0015079,GO:0015267,GO:0015318,GO:0015672,GO:0016020,GO:0016021,GO:0022803,GO:0022832,GO:0022836,GO:0022838,GO:0022839,GO:0022843,GO:0022857,GO:0022890,GO:0030001,GO:…	854.4	ko:K04887	-	-	-	-	ko00000,ko04040	1.A.1.2.2	-	-	BTB_2,Ion_trans	XP_021703144.1	potassium voltage-gated channel protein Shaw-like [Aedes aegypti] &gt;XP_021703146.1 potassium voltage-gated channel protein Shaw-like [Aedes aegypti]	XP_021703144.1	705	909.1	2348	1.6e-260	1	608	1	620	485	517	65	646	AGAP008202-PA-like protein [Anopheles sinensis]	2268	CLUMA_CG003393, isoform A [Clunio marinus]	2180	potassium voltage-gated channel protein Shaw-like [Aedes albopictus] &gt;XP_029727107.1 potassium voltage-gated channel protein Shaw-like [Aedes albopictus]	2161
124	PS_00483	maker-ctg000340_np12-augustus-gene-6.62-mRNA-1	0.26	Tandem duplication	438	7159.AAEL007143-PA	2.9e-247	860.9	COG2126@1|root,KOG3713@2759|Eukaryota,38D0S@33154|Opisthokonta,3BAS8@33208|Metazoa,3CR98@33213|Bilateria,41U4N@6656|Arthropoda,3SH8C@50557|Insecta,455SR@7147|Diptera,45F9Z@7148|Nematocera	45F9Z@7148|Nematocera	P	Belongs to the potassium channel family	3BAS8@33208|Metazoa	P	voltage-gated potassium channel activity	Shaw	GO:0003674,GO:0005215,GO:0005216,GO:0005244,GO:0005249,GO:0005261,GO:0005267,GO:0005575,GO:0005623,GO:0005886,GO:0005887,GO:0006810,GO:0006811,GO:0006812,GO:0006813,GO:0008076,GO:0008150,GO:0008324,GO:0009987,GO:0015075,GO:0015077,GO:0015079,GO:0015267,GO:0015318,GO:0015672,GO:0016020,GO:0016021,GO:0022803,GO:0022832,GO:0022836,GO:0022838,GO:0022839,GO:0022843,GO:0022857,GO:0022890,GO:0030001,GO:…	860.9	ko:K04887	-	-	-	-	ko00000,ko04040	1.A.1.2.2	-	-	BTB_2,Ion_trans	EAT41195.1	AAEL007143-PA [Aedes aegypti]	EAT41195.1	505	870.2	2247	6.3e-249	1	503	1	501	436	464	7	505	potassium voltage-gated channel protein Shaw-like [Aedes albopictus] &gt;XP_021703147.1 potassium voltage-gated channel protein Shaw [Aedes aegypti] &gt;XP_021703148.1 potassium voltage-gated channel protein Shaw [Aedes aegypti] &gt;XP_021703149.1 potassium voltage-gated channel protein Shaw [Aedes aegypti] &gt;XP_029730485.1 potassium voltage-gated channel protein Shaw-like [Aedes albopictus]	2245	voltage-gated potassium channel [Anopheles sinensis]	2236	AGAP008201-PA [Anopheles gambiae str. PEST] &gt;EAA12501.4 AGAP008201-PA [Anopheles gambiae str. PEST]	2232
125	PS_00498	maker-ctg000340_np12-augustus-gene-8.72-mRNA-1	0	Tandem duplication	4743	7070.TC007915-PA	1.1e-182	646	KOG3963@1|root,KOG3963@2759|Eukaryota,38SXZ@33154|Opisthokonta,3BC77@33208|Metazoa,3CTHK@33213|Bilateria,41WIB@6656|Arthropoda,3SJA9@50557|Insecta	3SJA9@50557|Insecta	T	Mab-21 protein	3BC77@33208|Metazoa	T	mab-21-like	MAB21L1	GO:0001501,GO:0001654,GO:0002088,GO:0005575,GO:0005622,GO:0005623,GO:0005634,GO:0005737,GO:0007275,GO:0007399,GO:0007423,GO:0008150,GO:0008284,GO:0009653,GO:0009790,GO:0009792,GO:0009887,GO:0009987,GO:0010171,GO:0010172,GO:0030154,GO:0032501,GO:0032502,GO:0042127,GO:0043009,GO:0043010,GO:0043226,GO:0043227,GO:0043229,GO:0043231,GO:0044424,GO:0044464,GO:0045165,GO:0048048,GO:0048513,GO:0048518,GO:…	646	-	-	-	-	-	-	-	-	-	Mab-21	CRL02008.1	CLUMA_CG015298, isoform A [Clunio marinus]	CRL02008.1	365	714.1	1842	4.2e-202	1	366	1	365	341	355	0	365	protein C6orf150, putative [Pediculus humanus corporis] &gt;EEB10635.1 protein C6orf150, putative [Pediculus humanus corporis]	1651	hypothetical protein PPYR_07907 [Photinus pyralis]	1650	protein mab-21-like [Photinus pyralis]	1650
126	PS_00510	maker-ctg000340_np12-augustus-gene-8.71-mRNA-1	0.71	Tandem duplication	13362	-	-	-	-	-	-	-	-	-	-	-	-	-	-	-	-	-	-	-	-	-	-	-
127	PS_00513	maker-ctg000340_np12-augustus-gene-8.81-mRNA-1	0	Tandem duplication	13362	-	-	-	-	-	-	-	-	-	-	-	-	-	-	-	-	-	-	-	-	-	-	-
128	PS_00517	maker-ctg000340_np12-augustus-gene-8.82-mRNA-1	0.06	Tandem duplication	4334	7165.AGAP001034-PA	3.6e-194	684.1	KOG3963@1|root,KOG3963@2759|Eukaryota,38SXZ@33154|Opisthokonta,3BC77@33208|Metazoa,3CTHK@33213|Bilateria,41WIB@6656|Arthropoda,3SJA9@50557|Insecta,4512V@7147|Diptera,45CH4@7148|Nematocera	45CH4@7148|Nematocera	T	Mab-21	3BC77@33208|Metazoa	T	mab-21-like	MAB21L1	GO:0001501,GO:0001654,GO:0002088,GO:0005575,GO:0005622,GO:0005623,GO:0005634,GO:0005737,GO:0007275,GO:0007399,GO:0007423,GO:0008150,GO:0008284,GO:0009653,GO:0009790,GO:0009792,GO:0009887,GO:0009987,GO:0010171,GO:0010172,GO:0030154,GO:0032501,GO:0032502,GO:0042127,GO:0043009,GO:0043010,GO:0043226,GO:0043227,GO:0043229,GO:0043231,GO:0044424,GO:0044464,GO:0045165,GO:0048048,GO:0048513,GO:0048518,GO:…	684.1	-	-	-	-	-	-	-	-	-	Mab-21	XP_560259.3	AGAP001034-PA [Anopheles gambiae str. PEST] &gt;Q5TW90.3 RecName: Full=Protein mab-21 [Anopheles gambiae] &gt;EAL41690.3 AGAP001034-PA [Anopheles gambiae str. PEST]	XP_560259.3	365	673.7	1737	6.2e-190	1	365	1	365	343	355	1	365	CLUMA_CG015088, isoform A [Clunio marinus]	1736	AGAP001034-PA-like protein [Anopheles sinensis]	1732	protein mab-21 [Aedes albopictus] &gt;Q0IES8.1 RecName: Full=Protein mab-21 [Aedes aegypti] &gt;EAT40126.1 AAEL008118-PA [Aedes aegypti]	1730
129	PS_00523	maker-ctg000340_np12-augustus-gene-9.84-mRNA-1	0	Tandem duplication	1390	7370.XP_005179230.1	5.2e-80	304.3	KOG0490@1|root,KOG0490@2759|Eukaryota,399UA@33154|Opisthokonta,3BDUX@33208|Metazoa,3CXMD@33213|Bilateria,4224F@6656|Arthropoda,3SM4Q@50557|Insecta,450D4@7147|Diptera	450D4@7147|Diptera	K	Zinc ion binding	3BDUX@33208|Metazoa	K	regulation of T cell homeostatic proliferation	LMO1	GO:0000003,GO:0000122,GO:0002009,GO:0002165,GO:0002682,GO:0002694,GO:0003002,GO:0003008,GO:0003674,GO:0005488,GO:0005515,GO:0005575,GO:0005622,GO:0005623,GO:0005634,GO:0005654,GO:0006355,GO:0006357,GO:0007275,GO:0007389,GO:0007423,GO:0007444,GO:0007472,GO:0007476,GO:0007478,GO:0007480,GO:0007552,GO:0007560,GO:0007586,GO:0007610,GO:0007622,GO:0007623,GO:0007626,GO:0008150,GO:0008593,GO:0009410,GO:…	304.3	-	-	-	-	-	-	-	-	-	LIM	KNC30506.1	hypothetical protein FF38_07833 [Lucilia cuprina]	KNC30506.1	255	314.7	805	5e-82	40	240	52	248	152	165	5	201	LIM/homeobox protein Lhx2-like [Lucilia cuprina]	805	PREDICTED: LIM/homeobox protein Lhx2 [Musca domestica]	782	CLUMA_CG004235, isoform A [Clunio marinus]	782
130	PS_00534	augustus-ctg000340_np12-processed-gene-9.43-mRNA-1	0.45	Tandem duplication	8873	69319.XP_008554347.1	2.4e-116	425.2	COG3000@1|root,KOG0873@2759|Eukaryota,38ERS@33154|Opisthokonta,3BFHV@33208|Metazoa,3CZJP@33213|Bilateria,41VRZ@6656|Arthropoda,3SIQH@50557|Insecta,46HA5@7399|Hymenoptera	46HA5@7399|Hymenoptera	I	Fatty acid hydroxylase superfamily	3BFHV@33208|Metazoa	I	Belongs to the sterol desaturase family	FAXDC2	GO:0003674,GO:0003824,GO:0005575,GO:0005622,GO:0005623,GO:0005737,GO:0005783,GO:0005789,GO:0006629,GO:0008150,GO:0008152,GO:0012505,GO:0016020,GO:0016491,GO:0031984,GO:0042175,GO:0043226,GO:0043227,GO:0043229,GO:0043231,GO:0044238,GO:0044422,GO:0044424,GO:0044425,GO:0044432,GO:0044444,GO:0044446,GO:0044464,GO:0055114,GO:0071704,GO:0098827	425.2	ko:K07750,ko:K22282	ko00100,ko01100,ko01130,map00100,map01100,map01130	M00101	R07509,R10057	RC01952	ko00000,ko00001,ko00002,ko01000	-	-	-	FA_hydroxylase	XP_025835022.1	fatty acid hydroxylase domain-containing protein 2 [Agrilus planipennis] &gt;XP_025835023.1 fatty acid hydroxylase domain-containing protein 2 [Agrilus planipennis]	XP_025835022.1	355	434.1	1115	6.8e-118	12	300	63	351	201	241	1	289	Fatty acid hydroxylase domain-containing protein 2 [Blattella germanica]	1109	PREDICTED: fatty acid hydroxylase domain-containing protein 2 [Microplitis demolitor]	1098	fatty acid hydroxylase domain-containing protein 2 isoform X2 [Sitophilus oryzae]	1097
131	PS_00535	augustus_masked-ctg000340_np12-processed-gene-9.24-mRNA-1	0.46	Tandem duplication	6078	43151.ADAC008364-PA	1.4e-74	287.3	COG3000@1|root,KOG0873@2759|Eukaryota,38ERS@33154|Opisthokonta,3BFHV@33208|Metazoa,3CZJP@33213|Bilateria,41VRZ@6656|Arthropoda,3SIQH@50557|Insecta,4560C@7147|Diptera,45KC3@7148|Nematocera	45KC3@7148|Nematocera	I	Fatty acid hydroxylase superfamily	3BFHV@33208|Metazoa	I	Belongs to the sterol desaturase family	-	GO:0003674,GO:0003824,GO:0005575,GO:0005622,GO:0005623,GO:0005737,GO:0005783,GO:0005789,GO:0006629,GO:0008150,GO:0008152,GO:0012505,GO:0016020,GO:0016491,GO:0031984,GO:0042175,GO:0043226,GO:0043227,GO:0043229,GO:0043231,GO:0044238,GO:0044422,GO:0044424,GO:0044425,GO:0044432,GO:0044444,GO:0044446,GO:0044464,GO:0055114,GO:0071704,GO:0098827	287.3	ko:K07750,ko:K22282	ko00100,ko01100,ko01130,map00100,map01100,map01130	M00101	R07509,R10057	RC01952	ko00000,ko00001,ko00002,ko01000	-	-	-	FA_hydroxylase	KAF4523702.1	hypothetical protein B566_EDAN011566 [Ephemera danica]	KAF4523702.1	893	352.4	903	4.6e-93	25	521	349	890	204	303	54	546	hypothetical protein FF38_02002, partial [Lucilia cuprina]	746	fatty acid hydroxylase domain-containing protein 2 isoform X2 [Anoplophora glabripennis]	693	fatty acid hydroxylase domain-containing protein 2 isoform X1 [Anoplophora glabripennis]	693
132	PS_00536	maker-ctg000340_np12-augustus-gene-9.94-mRNA-1	0.47	Tandem duplication	6078	7159.AAEL012298-PA	1.6e-67	263.1	COG3000@1|root,KOG0873@2759|Eukaryota,38ERS@33154|Opisthokonta,3BFHV@33208|Metazoa,3CZJP@33213|Bilateria,41VRZ@6656|Arthropoda,3SIQH@50557|Insecta,44X7B@7147|Diptera,45CA0@7148|Nematocera	45CA0@7148|Nematocera	I	Belongs to the sterol desaturase family	3BFHV@33208|Metazoa	I	Belongs to the sterol desaturase family	FAXDC2	GO:0003674,GO:0003824,GO:0005575,GO:0005622,GO:0005623,GO:0005737,GO:0005783,GO:0005789,GO:0006629,GO:0008150,GO:0008152,GO:0012505,GO:0016020,GO:0016491,GO:0031984,GO:0042175,GO:0043226,GO:0043227,GO:0043229,GO:0043231,GO:0044238,GO:0044422,GO:0044424,GO:0044425,GO:0044432,GO:0044444,GO:0044446,GO:0044464,GO:0055114,GO:0071704,GO:0098827	263.1	ko:K07750,ko:K22282	ko00100,ko01100,ko01130,map00100,map01100,map01130	M00101	R07509,R10057	RC01952	ko00000,ko00001,ko00002,ko01000	-	-	-	FA_hydroxylase	XP_017798313.1	PREDICTED: fatty acid hydroxylase domain-containing protein 2 isoform X1 [Habropoda laboriosa]	XP_017798313.1	363	263.1	671	2.1e-66	18	296	85	356	124	185	6	278	Uncharacterized protein C5orf4 like protein, partial [Habropoda laboriosa]	671	PREDICTED: fatty acid hydroxylase domain-containing protein 2 isoform X2 [Habropoda laboriosa]	671	fatty acid hydroxylase domain-containing protein 2 isoform X1 [Frankliniella occidentalis] &gt;KAE8743212.1 Fatty acid hydroxylase domain-containing protein 2-like [Frankliniella occidentalis]	670
133	PS_00537	maker-ctg000340_np12-augustus-gene-9.95-mRNA-1	0.47	Tandem duplication	6078	7370.XP_005184209.1	7.4e-81	307.4	COG3000@1|root,KOG0873@2759|Eukaryota,38ERS@33154|Opisthokonta,3BFHV@33208|Metazoa,3CZJP@33213|Bilateria,41VRZ@6656|Arthropoda,3SIQH@50557|Insecta,44X7B@7147|Diptera	44X7B@7147|Diptera	I	Belongs to the sterol desaturase family	3BFHV@33208|Metazoa	I	Belongs to the sterol desaturase family	FAXDC2	GO:0003674,GO:0003824,GO:0005575,GO:0005622,GO:0005623,GO:0005737,GO:0005783,GO:0005789,GO:0006629,GO:0008150,GO:0008152,GO:0012505,GO:0016020,GO:0016491,GO:0031984,GO:0042175,GO:0043226,GO:0043227,GO:0043229,GO:0043231,GO:0044238,GO:0044422,GO:0044424,GO:0044425,GO:0044432,GO:0044444,GO:0044446,GO:0044464,GO:0055114,GO:0071704,GO:0098827	307.4	ko:K07750,ko:K22282	ko00100,ko01100,ko01130,map00100,map01100,map01130	M00101	R07509,R10057	RC01952	ko00000,ko00001,ko00002,ko01000	-	-	-	FA_hydroxylase	KNC21271.1	hypothetical protein FF38_13919 [Lucilia cuprina]	KNC21271.1	304	316.2	809	2.1e-82	1	300	1	300	144	201	1	300	PREDICTED: fatty acid hydroxylase domain-containing protein 2-like [Stomoxys calcitrans]	802	fatty acid hydroxylase domain-containing protein 2 [Lucilia cuprina]	795	PREDICTED: fatty acid hydroxylase domain-containing protein 2 [Musca domestica]	794
134	PS_00538	maker-ctg000340_np12-augustus-gene-9.96-mRNA-1	0.48	Tandem duplication	6078	7370.XP_005184209.1	6e-51	207.6	COG3000@1|root,KOG0873@2759|Eukaryota,38ERS@33154|Opisthokonta,3BFHV@33208|Metazoa,3CZJP@33213|Bilateria,41VRZ@6656|Arthropoda,3SIQH@50557|Insecta,44X7B@7147|Diptera	44X7B@7147|Diptera	I	Belongs to the sterol desaturase family	3BFHV@33208|Metazoa	I	Belongs to the sterol desaturase family	FAXDC2	GO:0003674,GO:0003824,GO:0005575,GO:0005622,GO:0005623,GO:0005737,GO:0005783,GO:0005789,GO:0006629,GO:0008150,GO:0008152,GO:0012505,GO:0016020,GO:0016491,GO:0031984,GO:0042175,GO:0043226,GO:0043227,GO:0043229,GO:0043231,GO:0044238,GO:0044422,GO:0044424,GO:0044425,GO:0044432,GO:0044444,GO:0044446,GO:0044464,GO:0055114,GO:0071704,GO:0098827	207.6	ko:K07750,ko:K22282	ko00100,ko01100,ko01130,map00100,map01100,map01130	M00101	R07509,R10057	RC01952	ko00000,ko00001,ko00002,ko01000	-	-	-	FA_hydroxylase	XP_013101107.1	PREDICTED: fatty acid hydroxylase domain-containing protein 2-like [Stomoxys calcitrans]	XP_013101107.1	449	214.2	544	8.4e-52	17	224	173	449	108	149	70	277	PREDICTED: fatty acid hydroxylase domain-containing protein 2 [Musca domestica]	527	fatty acid hydroxylase domain-containing protein 2 [Lucilia cuprina]	521	hypothetical protein FF38_13919 [Lucilia cuprina]	521
135	PS_00556	maker-ctg000340_np12-augustus-gene-9.106-mRNA-1	0.36	Tandem duplication		7159.AAEL018008-PA	1.4e-64	252.7	KOG0490@1|root,KOG0490@2759|Eukaryota,399UA@33154|Opisthokonta,3BDUX@33208|Metazoa,3CXMD@33213|Bilateria,4224F@6656|Arthropoda,3SM4Q@50557|Insecta,450D4@7147|Diptera,45HD2@7148|Nematocera	45HD2@7148|Nematocera	K	Zinc ion binding	3BDUX@33208|Metazoa	K	regulation of T cell homeostatic proliferation	LMO1	GO:0000003,GO:0000122,GO:0002009,GO:0002165,GO:0002682,GO:0002694,GO:0003002,GO:0003008,GO:0003674,GO:0005488,GO:0005515,GO:0005575,GO:0005622,GO:0005623,GO:0005634,GO:0005654,GO:0006355,GO:0006357,GO:0007275,GO:0007389,GO:0007423,GO:0007444,GO:0007472,GO:0007476,GO:0007478,GO:0007480,GO:0007552,GO:0007560,GO:0007586,GO:0007610,GO:0007622,GO:0007623,GO:0007626,GO:0008150,GO:0008593,GO:0009410,GO:…	252.7	-	-	-	-	-	-	-	-	-	LIM	XP_034665814.1	paxillin-B isoform X2 [Drosophila subobscura]	XP_034665814.1	405	255.8	652	2.1e-64	39	163	179	302	110	118	0	124	LIM/homeobox protein Lhx2 isoform X3 [Drosophila subobscura]	652	uncharacterized protein LOC117581653 isoform X1 [Drosophila guanche]	652	blast:Rhombotin-1 [Drosophila guanche]	652
136	PS_00560	maker-ctg000340_np12-augustus-gene-10.66-mRNA-1	0	Tandem duplication	814	9305.ENSSHAP00000019246	9.8e-05	53.9	KOG4297@1|root,KOG4297@2759|Eukaryota,39Z2X@33154|Opisthokonta,3BNS0@33208|Metazoa,3D1AT@33213|Bilateria,48AZT@7711|Chordata,496RT@7742|Vertebrata,3JA6S@40674|Mammalia,4JYAY@9263|Metatheria	4JYAY@9263|Metatheria	TV	CD207 molecule, langerin	3BNS0@33208|Metazoa	TV	C-type lectin domain family 4, member	CD207	GO:0002252,GO:0002376,GO:0002474,GO:0002478,GO:0002479,GO:0003674,GO:0005488,GO:0005537,GO:0005575,GO:0005622,GO:0005623,GO:0005737,GO:0005768,GO:0005769,GO:0005886,GO:0005887,GO:0006810,GO:0006897,GO:0006898,GO:0006950,GO:0006952,GO:0008150,GO:0009605,GO:0009607,GO:0009615,GO:0010008,GO:0012505,GO:0012506,GO:0016020,GO:0016021,GO:0016192,GO:0019882,GO:0019884,GO:0030135,GO:0030136,GO:0030139,GO:…	53.9	ko:K06561,ko:K06721,ko:K10060,ko:K17513	-	-	-	-	ko00000,ko04090,ko04091	-	-	-	Lectin_C
137	PS_00566	maker-ctg000340_np12-augustus-gene-10.68-mRNA-1	0.63	Tandem duplication	9078	185453.XP_006862975.1	2.2e-07	63.5	KOG4297@1|root,KOG4297@2759|Eukaryota,39Z2X@33154|Opisthokonta,3BNS0@33208|Metazoa,3D1AT@33213|Bilateria,48AZT@7711|Chordata,496RT@7742|Vertebrata,3JA6S@40674|Mammalia,34ZDK@311790|Afrotheria	34ZDK@311790|Afrotheria	TV	C-type lectin domain family 4 member K	3BNS0@33208|Metazoa	TV	C-type lectin domain family 4, member	CD207	GO:0002252,GO:0002376,GO:0002474,GO:0002478,GO:0002479,GO:0003674,GO:0005488,GO:0005537,GO:0005575,GO:0005622,GO:0005623,GO:0005737,GO:0005768,GO:0005769,GO:0005886,GO:0005887,GO:0006810,GO:0006897,GO:0006898,GO:0006950,GO:0006952,GO:0008150,GO:0009605,GO:0009607,GO:0009615,GO:0010008,GO:0012505,GO:0012506,GO:0016020,GO:0016021,GO:0016192,GO:0019882,GO:0019884,GO:0030135,GO:0030136,GO:0030139,GO:…	63.5	ko:K06561,ko:K06721,ko:K10060,ko:K17513	-	-	-	-	ko00000,ko04090,ko04091	-	-	-	Lectin_C	XP_028415346.1	E-selectin-like [Dendronephthya gigantea]	XP_028415346.1	283	60.5	145	2.4e-05	159	311	14	144	46	71	21	152	Chain A, Codakine [Codakia orbicularis] &gt;2VUZ_A Chain A, Codakine [Codakia orbicularis]	144	codakine isoform 2 [Codakia orbicularis]	142	Hypothetical predicted protein [Cloeon dipterum]	142
138	PS_00567	maker-ctg000340_np12-augustus-gene-10.67-mRNA-1	0.75	Tandem duplication	9078	181119.XP_005518814.1	1.4e-10	73.9	KOG4297@1|root,KOG4297@2759|Eukaryota,38GR9@33154|Opisthokonta,3BBE1@33208|Metazoa,3CTZ0@33213|Bilateria,4803E@7711|Chordata,492AY@7742|Vertebrata,4GUFV@8782|Aves	4GUFV@8782|Aves	TV	Macrophage mannose receptor 1-like	3BBE1@33208|Metazoa	TV	carbohydrate binding	MRC1	GO:0002237,GO:0002376,GO:0003674,GO:0004888,GO:0005488,GO:0005537,GO:0005575,GO:0005622,GO:0005623,GO:0005737,GO:0005768,GO:0005886,GO:0005887,GO:0006810,GO:0006897,GO:0006898,GO:0006950,GO:0006952,GO:0006955,GO:0007154,GO:0007165,GO:0008150,GO:0009605,GO:0009607,GO:0009617,GO:0009986,GO:0009987,GO:0010008,GO:0010033,GO:0012505,GO:0016020,GO:0016021,GO:0016192,GO:0023052,GO:0030246,GO:0031090,GO:…	73.9	ko:K06560	ko04145,ko05152,map04145,map05152	-	-	-	ko00000,ko00001,ko04090,ko04091,ko04131	-	-	-	F5_F8_type_C,Gal_Lectin,Kringle,Laminin_G_3,Lectin_C,Ricin_B_lectin,SEA,fn2	XP_021190921.1	uncharacterized protein LOC110376681 [Helicoverpa armigera] &gt;PZC77594.1 hypothetical protein B5X24_HaOG203217 [Helicoverpa armigera]	XP_021190921.1	324	64.3	155	1.5e-06	8	311	4	308	78	147	52	330	PREDICTED: P-selectin isoform X4 [Mustela putorius furo]	154	PREDICTED: P-selectin isoform X3 [Mustela putorius furo]	154	PREDICTED: P-selectin isoform X2 [Mustela putorius furo]	154
139	PS_00568	maker-ctg000340_np12-augustus-gene-10.76-mRNA-1	0	Tandem duplication	814	303518.XP_005754942.1	8.3e-06	57	KOG4297@1|root,KOG4297@2759|Eukaryota,39Z2X@33154|Opisthokonta,3BNS0@33208|Metazoa,3D1AT@33213|Bilateria,48AZT@7711|Chordata,496RT@7742|Vertebrata,4A4CV@7898|Actinopterygii	4A4CV@7898|Actinopterygii	TV	C-type lectin domain family 4 member	3BNS0@33208|Metazoa	TV	C-type lectin domain family 4, member	-	-	57	ko:K10059,ko:K10064,ko:K17513	ko04918,ko05152,map04918,map05152	-	-	-	ko00000,ko00001,ko04091	-	-	-	EGF,Kringle,Lectin_C	XP_023815982.1	LOW QUALITY PROTEIN: ladderlectin-like [Oryzias latipes]	XP_023815982.1	180	60.1	144	1.3e-05	35	133	36	128	31	54	5	98	C-type lectin domain family 4 member E-like [Astyanax mexicanus]	144	CD209 antigen-like protein E isoform X1 [Oncorhynchus kisutch]	132	galactose-specific lectin nattectin-like [Notolabrus celidotus]	132
140	PS_00574	maker-ctg000340_np12-augustus-gene-10.79-mRNA-1	0.23	Tandem duplication	35	7460.GB48775-PA	3.3e-05	55.5	KOG1721@1|root,KOG1721@2759|Eukaryota,38BZ9@33154|Opisthokonta,3BA9A@33208|Metazoa,3CT35@33213|Bilateria,41X2Z@6656|Arthropoda,3SH1U@50557|Insecta,46HPP@7399|Hymenoptera	46HPP@7399|Hymenoptera	S	Zinc-finger associated domain (zf-AD)	3BA9A@33208|Metazoa	T	nucleic acid binding	-	-	55.5	-	-	-	-	-	-	-	-	-	zf-AD,zf-C2H2,zf-C2H2_6,zf-met
141	PS_00576	maker-ctg000340_np12-augustus-gene-10.78-mRNA-1	0.25	Tandem duplication	35	13037.EHJ74603	7.7e-11	74.3	KOG1721@1|root,KOG1721@2759|Eukaryota,38Z8N@33154|Opisthokonta,3C5YD@33208|Metazoa,3DM07@33213|Bilateria,426NQ@6656|Arthropoda,3SWPU@50557|Insecta,446ME@7088|Lepidoptera	446ME@7088|Lepidoptera	S	Zinc finger, C2H2 type	3C5YD@33208|Metazoa	S	Zinc finger, C2H2 type	-	-	74.3	-	-	-	-	-	-	-	-	-	zf-AD,zf-C2H2	XP_011861996.1	PREDICTED: zinc finger protein 624-like [Vollenhovia emeryi] &gt;XP_011861997.1 PREDICTED: zinc finger protein 624-like [Vollenhovia emeryi] &gt;XP_011861999.1 PREDICTED: zinc finger protein 624-like [Vollenhovia emeryi]	XP_011861996.1	751	57.8	138	9.7e-05	64	205	608	747	37	55	7	144	PREDICTED: myoneurin-like isoform X6 [Papilio polytes]	137	zinc finger protein 711-like isoform X4 [Zootoca vivipara]	135	zinc finger protein 711-like isoform X3 [Zootoca vivipara]	135
142	PS_00578	maker-ctg000340_np12-augustus-gene-11.109-mRNA-1	0	Tandem duplication	13428	-	-	-	-	-	-	-	-	-	-	-	-	-	-	-	-	-	-	-	-	-	-	-
143	PS_00580	maker-ctg000340_np12-augustus-gene-11.110-mRNA-1	0	Tandem duplication	13428	-	-	-	-	-	-	-	-	-	-	-	-	-	-	-	-	-	-	-	-	-	-	-
144	PS_00597	maker-ctg000340_np12-augustus-gene-11.117-mRNA-1	0.4	Tandem duplication	78	6326.BUX.s01281.417	9.7e-55	221.1	COG0515@1|root,KOG1027@2759|Eukaryota,38FA9@33154|Opisthokonta,3B9Q4@33208|Metazoa,3CT33@33213|Bilateria,40CAT@6231|Nematoda,1KY5Z@119089|Chromadorea	1KY5Z@119089|Chromadorea	T	domain in protein kinases, N-glycanases and other nuclear proteins	3B9Q4@33208|Metazoa	T	Endoplasmic reticulum to nucleus signaling	ERN1	GO:0000165,GO:0000166,GO:0000187,GO:0000287,GO:0000394,GO:0000902,GO:0000904,GO:0001654,GO:0001666,GO:0001678,GO:0001745,GO:0001751,GO:0001754,GO:0001932,GO:0001934,GO:0001935,GO:0002119,GO:0002164,GO:0003674,GO:0003824,GO:0004518,GO:0004519,GO:0004521,GO:0004540,GO:0004672,GO:0004674,GO:0005102,GO:0005161,GO:0005488,GO:0005515,GO:0005524,GO:0005575,GO:0005622,GO:0005623,GO:0005634,GO:0005635,GO:…	221.1	ko:K08852,ko:K11715,ko:K18412	ko04140,ko04141,ko04210,ko04932,ko05010,map04140,map04141,map04210,map04932,map05010	-	-	-	ko00000,ko00001,ko01000,ko01001,ko03019,ko03036	-	-	-	CARD,PQQ,PQQ_2,Pkinase,Ribonuc_2-5A	VDN59955.1	unnamed protein product [Dracunculus medinensis]	VDN59955.1	540	224.2	570	1.5e-54	10	394	146	512	144	220	27	389	YALIA101S15e00980g1_1 [Yarrowia lipolytica]	568	YALI0A14839p [Yarrowia lipolytica CLIB122] &gt;CAG84004.4 YALI0A14839p [Yarrowia lipolytica CLIB122]	568	hypothetical protein YALI1_A14783g [Yarrowia lipolytica] &gt;KAB8283232.1 hypothetical protein BKA91DRAFT_137043 [Yarrowia lipolytica] &gt;KAE8174024.1 hypothetical protein BKA90DRAFT_134665 [Yarrowia lipolytica] &gt;RDW25782.1 hypothetical protein B0I71DRAFT_132054 [Yarrowia lipolytica] &gt;RDW38453.1 hypothetical protein B0I73DRAFT_133742 [Yarrowia lipolytica]	568
145	PS_00600	maker-ctg000340_np12-augustus-gene-11.116-mRNA-1	0.65	Tandem duplication	78	176946.XP_007433966.1	1.5e-55	223.8	COG0515@1|root,KOG1027@2759|Eukaryota,38FA9@33154|Opisthokonta,3B9Q4@33208|Metazoa,3CT33@33213|Bilateria,4870G@7711|Chordata,49152@7742|Vertebrata	49152@7742|Vertebrata	T	peptidyl-serine trans-autophosphorylation	3B9Q4@33208|Metazoa	T	Endoplasmic reticulum to nucleus signaling	ERN2	GO:0000165,GO:0000166,GO:0000187,GO:0000287,GO:0001666,GO:0001932,GO:0001934,GO:0002119,GO:0002164,GO:0003674,GO:0003824,GO:0004518,GO:0004519,GO:0004521,GO:0004540,GO:0004672,GO:0004674,GO:0005488,GO:0005524,GO:0005575,GO:0005622,GO:0005623,GO:0005737,GO:0005783,GO:0005789,GO:0006139,GO:0006323,GO:0006355,GO:0006357,GO:0006401,GO:0006464,GO:0006468,GO:0006725,GO:0006793,GO:0006796,GO:0006807,GO:…	223.8	ko:K08852,ko:K11715,ko:K18412	ko04140,ko04141,ko04210,ko04932,ko05010,map04140,map04141,map04210,map04932,map05010	-	-	-	ko00000,ko00001,ko01000,ko01001,ko03019,ko03036	-	-	-	PQQ,PQQ_2,Pkinase,Ribonuc_2-5A	XP_003229691.2	PREDICTED: serine/threonine-protein kinase/endoribonuclease IRE2 [Anolis carolinensis]	XP_003229691.2	964	224.6	571	1.1e-54	7	391	566	941	142	210	28	394	hypothetical protein WR25_05701 [Diploscapter pachys]	558	PREDICTED: serine/threonine-protein kinase/endoribonuclease IRE1-like [Xenopus laevis] &gt;XP_018092004.1 PREDICTED: serine/threonine-protein kinase/endoribonuclease IRE1-like [Xenopus laevis] &gt;OCT64321.1 hypothetical protein XELAEV_18045424mg [Xenopus laevis]	558	serine/threonine-protein kinase/endoribonuclease IRE2 [Puma concolor]	556
146	PS_00601	maker-ctg000340_np12-augustus-gene-11.144-mRNA-1	0	Tandem duplication	47	-	-	-	-	-	-	-	-	-	-	-	-	-	-	-	-	-	-	-	-	-	-	-
147	PS_00602	maker-ctg000340_np12-augustus-gene-11.145-mRNA-1	0	Tandem duplication	47	-	-	-	-	-	-	-	-	-	-	-	-	-	-	-	-	-	-	-	-	-	-	-
148	PS_00603	maker-ctg000340_np12-augustus-gene-11.143-mRNA-1	0	Tandem duplication	47	-	-	-	-	-	-	-	-	-	-	-	-	-	-	-	-	-	-	-	-	-	-	-
149	PS_00620	maker-ctg000340_np12-augustus-gene-11.125-mRNA-1	0.38	Tandem duplication	78	31234.CRE01627	1e-31	144.1	COG0515@1|root,KOG1027@2759|Eukaryota,38FA9@33154|Opisthokonta,3B9Q4@33208|Metazoa,3CT33@33213|Bilateria,40CAT@6231|Nematoda,1KY5Z@119089|Chromadorea,410KN@6236|Rhabditida	410KN@6236|Rhabditida	T	domain in protein kinases, N-glycanases and other nuclear proteins	3B9Q4@33208|Metazoa	T	Endoplasmic reticulum to nucleus signaling	ERN1	GO:0000165,GO:0000166,GO:0000187,GO:0000287,GO:0000394,GO:0000902,GO:0000904,GO:0001654,GO:0001678,GO:0001745,GO:0001751,GO:0001754,GO:0001932,GO:0001934,GO:0001935,GO:0003674,GO:0003824,GO:0004518,GO:0004519,GO:0004521,GO:0004540,GO:0004672,GO:0004674,GO:0005102,GO:0005161,GO:0005488,GO:0005515,GO:0005524,GO:0005575,GO:0005622,GO:0005623,GO:0005634,GO:0005635,GO:0005637,GO:0005737,GO:0005739,GO:…	144.1	ko:K08852,ko:K11715,ko:K18412	ko04140,ko04141,ko04210,ko04932,ko05010,map04140,map04141,map04210,map04932,map05010	-	-	-	ko00000,ko00001,ko01000,ko01001,ko03019,ko03036	-	-	-	CARD,PQQ,PQQ_2,Pkinase,Ribonuc_2-5A	KAF1765146.1	hypothetical protein GCK72_005098 [Caenorhabditis remanei]	KAF1765146.1	741	144.4	363	1e-30	4	279	282	554	96	153	20	284	hypothetical protein CRE_01627 [Caenorhabditis remanei] &gt;EFO85805.1 hypothetical protein CRE_01627 [Caenorhabditis remanei]	359	hypothetical protein FL82_05974, partial [Caenorhabditis remanei]	359	hypothetical protein FL81_08226 [Caenorhabditis remanei]	359
150	PS_00624	maker-ctg000340_np12-augustus-gene-11.126-mRNA-1	0.74	Tandem duplication	78	7897.ENSLACP00000018252	1.3e-46	194.1	COG0515@1|root,KOG1027@2759|Eukaryota,38FA9@33154|Opisthokonta,3B9Q4@33208|Metazoa,3CT33@33213|Bilateria,4870G@7711|Chordata,49152@7742|Vertebrata	49152@7742|Vertebrata	T	peptidyl-serine trans-autophosphorylation	3B9Q4@33208|Metazoa	T	Endoplasmic reticulum to nucleus signaling	ERN1	GO:0000165,GO:0000166,GO:0000187,GO:0000287,GO:0000394,GO:0001666,GO:0001678,GO:0001932,GO:0001934,GO:0001935,GO:0002119,GO:0002164,GO:0003674,GO:0003824,GO:0004518,GO:0004519,GO:0004521,GO:0004540,GO:0004672,GO:0004674,GO:0005102,GO:0005161,GO:0005488,GO:0005515,GO:0005524,GO:0005575,GO:0005622,GO:0005623,GO:0005634,GO:0005635,GO:0005637,GO:0005737,GO:0005739,GO:0005783,GO:0005789,GO:0006139,GO:…	194.1	ko:K08852,ko:K18412	ko04140,ko04141,ko04210,ko04932,ko05010,map04140,map04141,map04210,map04932,map05010	-	-	-	ko00000,ko00001,ko01000,ko01001,ko03019,ko03036	-	-	-	PQQ,PQQ_2,Pkinase,Ribonuc_2-5A	XP_032994739.1	serine/threonine-protein kinase/endoribonuclease IRE1 [Lacerta agilis]	XP_032994739.1	980	197.2	500	2e-46	2	400	563	950	128	208	32	409	PREDICTED: serine/threonine-protein kinase/endoribonuclease IRE1 [Latimeria chalumnae]	499	serine/threonine-protein kinase/endoribonuclease IRE1 isoform X1 [Zootoca vivipara]	498	serine/threonine-protein kinase/endoribonuclease IRE1 isoform X2 [Zootoca vivipara]	498
151	PS_00631	maker-ctg000400_np12-augustus-gene-0.45-mRNA-1	0.21	Tandem duplication	6528	34740.HMEL011421-PA	3.9e-110	406.8	KOG2157@1|root,KOG2157@2759|Eukaryota,39N1B@33154|Opisthokonta,3CPKJ@33208|Metazoa,3E5RK@33213|Bilateria,42ATJ@6656|Arthropoda,3T06Z@50557|Insecta,443H4@7088|Lepidoptera	443H4@7088|Lepidoptera	O	Arginine and glutamate-rich 1	3CPKJ@33208|Metazoa	O	Arginine and glutamate-rich 1	-	-	406.8	ko:K16608	-	-	-	-	ko00000,ko01000,ko04812	-	-	-	ARGLU,TTL	KXJ84138.1	hypothetical protein RP20_CCG019482 [Aedes albopictus]	KXJ84138.1	1573	617.5	1591	1.9e-172	2	1071	432	1505	414	606	201	1172	tubulin glycylase 3B-like [Aedes albopictus] &gt;XP_029724934.1 tubulin glycylase 3B-like [Aedes albopictus] &gt;XP_029724935.1 tubulin glycylase 3B-like [Aedes albopictus]	1031	tubulin glycylase 3B-like isoform X3 [Aedes albopictus] &gt;XP_029724879.1 tubulin glycylase 3B-like isoform X3 [Aedes albopictus]	1031	tubulin glycylase 3B [Aedes albopictus]	1031
152	PS_00633	maker-ctg000400_np12-augustus-gene-0.40-mRNA-1	0.32	Tandem duplication	13371	7217.FBpp0125610	1.8e-143	516.9	COG5076@1|root,KOG1778@2759|Eukaryota,38G23@33154|Opisthokonta,3BAGN@33208|Metazoa,3CRQD@33213|Bilateria,41WB6@6656|Arthropoda,3SH4X@50557|Insecta,44ZXP@7147|Diptera,45PPJ@7214|Drosophilidae	45PPJ@7214|Drosophilidae	K	activity. It is involved in the biological process described with regulation of transcription	3BAGN@33208|Metazoa	K	protein propionyltransferase activity	-	GO:0000003,GO:0000075,GO:0000076,GO:0000123,GO:0001505,GO:0001654,GO:0001736,GO:0001738,GO:0001745,GO:0001751,GO:0001752,GO:0001754,GO:0002009,GO:0002064,GO:0002065,GO:0002066,GO:0002376,GO:0002520,GO:0003006,GO:0003674,GO:0003712,GO:0003713,GO:0003824,GO:0004402,GO:0005488,GO:0005515,GO:0005575,GO:0005622,GO:0005623,GO:0005634,GO:0005654,GO:0005694,GO:0005700,GO:0006325,GO:0006355,GO:0006357,GO:…	516.9	ko:K04498	ko04024,ko04066,ko04068,ko04110,ko04310,ko04330,ko04350,ko04520,ko04630,ko04720,ko04916,ko04919,ko04922,ko05016,ko05152,ko05161,ko05164,ko05165,ko05166,ko05167,ko05168,ko05169,ko05200,ko05203,ko05206,ko05211,ko05215,map04024,map04066,map04068,map04110,map04310,map04330,map04350,map04520,map04630,map04720,map04916,map04919,map04922,map05016,map05152,map05161,map05164,map05165,map05166,map05167,map…	-	-	-	ko00000,ko00001,ko01000,ko03000,ko03029,ko03036	-	-	-	Bromodomain,Creb_binding,DUF902,Guanylate_cyc,HAT_KAT11,KIX,ZZ,zf-TAZ	XP_026686157.1	histone acetyltransferase p300 [Diaphorina citri]	XP_026686157.1	1635	498.8	1283	6.4e-137	42	689	449	1123	262	399	54	688	CREB-binding protein isoform X4 [Balaenoptera acutorostrata scammoni]	1272	histone acetyltransferase p300 [Morone saxatilis]	1235	hypothetical protein cypCar_00011622 [Cyprinus carpio]	1224
153	PS_00635	maker-ctg000400_np12-augustus-gene-0.44-mRNA-1	0.43	Tandem duplication	1659	7159.AAEL000580-PA	3.7e-90	338.6	KOG2157@1|root,KOG2157@2759|Eukaryota,38EAN@33154|Opisthokonta,3B9RM@33208|Metazoa,3CVG8@33213|Bilateria,41V61@6656|Arthropoda,3SFNC@50557|Insecta,44XQW@7147|Diptera,45DN9@7148|Nematocera	45DN9@7148|Nematocera	O	Tubulin-tyrosine ligase family	3B9RM@33208|Metazoa	O	protein-glycine ligase activity, initiating	TTLL8	GO:0000226,GO:0001578,GO:0003341,GO:0003674,GO:0003824,GO:0005575,GO:0005622,GO:0005623,GO:0005737,GO:0005829,GO:0005856,GO:0005929,GO:0005930,GO:0006464,GO:0006807,GO:0006928,GO:0006996,GO:0007010,GO:0007017,GO:0007018,GO:0008150,GO:0008152,GO:0009987,GO:0015630,GO:0016043,GO:0016874,GO:0016879,GO:0016881,GO:0018094,GO:0018193,GO:0018200,GO:0019538,GO:0022607,GO:0030030,GO:0030031,GO:0032838,GO:…	338.6	ko:K05755,ko:K16608	ko04144,ko04666,ko04810,ko05100,ko05130,ko05131,ko05132,map04144,map04666,map04810,map05100,map05130,map05131,map05132	-	-	-	ko00000,ko00001,ko01000,ko04131,ko04812	-	-	-	ARPC4,Abhydrolase_1,TTL,Tim17	CRK98567.1	CLUMA_CG011914, isoform A [Clunio marinus]	CRK98567.1	606	369	946	3.3e-98	3	366	14	381	185	246	13	372	tubulin glycylase 3A-like [Aedes albopictus]	848	tubulin glycylase 3A-like isoform X2 [Aedes albopictus]	848	tubulin glycylase 3A-like isoform X2 [Aedes albopictus]	848
154	PS_00640	augustus-ctg000400_np12-processed-gene-0.35-mRNA-1	0.07	Tandem duplication	13371	7425.NV12033-PA	3.5e-166	592.8	COG5076@1|root,KOG1778@2759|Eukaryota,38G23@33154|Opisthokonta,3BAGN@33208|Metazoa,3CRQD@33213|Bilateria,41WB6@6656|Arthropoda,3SH4X@50557|Insecta,46FT6@7399|Hymenoptera	46FT6@7399|Hymenoptera	K	KIX domain	3BAGN@33208|Metazoa	K	protein propionyltransferase activity	-	GO:0000003,GO:0000075,GO:0000076,GO:0000123,GO:0001505,GO:0001654,GO:0001736,GO:0001738,GO:0001745,GO:0001751,GO:0001752,GO:0001754,GO:0002009,GO:0002064,GO:0002065,GO:0002066,GO:0002376,GO:0002520,GO:0003006,GO:0003674,GO:0003712,GO:0003713,GO:0003824,GO:0004402,GO:0005488,GO:0005515,GO:0005575,GO:0005622,GO:0005623,GO:0005634,GO:0005654,GO:0005694,GO:0005700,GO:0006325,GO:0006355,GO:0006357,GO:…	592.8	ko:K04498	ko04024,ko04066,ko04068,ko04110,ko04310,ko04330,ko04350,ko04520,ko04630,ko04720,ko04916,ko04919,ko04922,ko05016,ko05152,ko05161,ko05164,ko05165,ko05166,ko05167,ko05168,ko05169,ko05200,ko05203,ko05206,ko05211,ko05215,map04024,map04066,map04068,map04110,map04310,map04330,map04350,map04520,map04630,map04720,map04916,map04919,map04922,map05016,map05152,map05161,map05164,map05165,map05166,map05167,map…	-	-	-	ko00000,ko00001,ko01000,ko03000,ko03029,ko03036	-	-	-	Bromodomain,Creb_binding,DUF902,Guanylate_cyc,HAT_KAT11,KIX,ZZ,zf-TAZ	XP_011499910.1	PREDICTED: histone acetyltransferase p300 [Ceratosolen solmsi marchali]	XP_011499910.1	2756	582.8	1501	4.7e-162	247	1027	1344	2177	301	477	62	838	PREDICTED: LOW QUALITY PROTEIN: CREB-binding protein-like [Aethina tumida]	1495	hypothetical protein LSTR_LSTR007804 [Laodelphax striatellus]	1491	histone acetyltransferase p300 [Sipha flava]	1490
155	PS_00648	maker-ctg000400_np12-augustus-gene-1.77-mRNA-1	0.07	Tandem duplication		7159.AAEL007244-PA	0.00025	54.3	KOG1721@1|root,KOG1721@2759|Eukaryota,398FS@33154|Opisthokonta,3CCPP@33208|Metazoa,3DU05@33213|Bilateria,42BGC@6656|Arthropoda,3SSU5@50557|Insecta,455SE@7147|Diptera,45JQ2@7148|Nematocera	45JQ2@7148|Nematocera	S	Zinc finger, C2H2 type	3CCPP@33208|Metazoa	S	Zinc finger, C2H2 type	-	-	54.3	-	-	-	-	-	-	-	-	-	zf-AD,zf-C2H2,zf-C2H2_4,zf-C2H2_6,zf-H2C2_2,zf-met
156	PS_00672	augustus-ctg000400_np12-processed-gene-1.60-mRNA-1	0.35	Tandem duplication	9264	6412.HelroP114581	1e-09	72	KOG1721@1|root,KOG1721@2759|Eukaryota,38BZ9@33154|Opisthokonta,3BA9A@33208|Metazoa,3CT35@33213|Bilateria	3CT35@33213|Bilateria	C	nucleic acid binding	3BA9A@33208|Metazoa	T	nucleic acid binding	-	-	72	ko:K09228	-	-	-	-	ko00000,ko03000	-	-	-	zf-AD,zf-C2H2,zf-C2H2_4,zf-H2C2_2,zf-met	CRK99783.1	CLUMA_CG013091, isoform A [Clunio marinus]	CRK99783.1	527	249.2	635	6.1e-62	28	535	20	494	268	327	38	510	zinc finger protein 177-like isoform 2 [Stylonychia lemnae]	165	Zinc finger and BTB domain-containing protein 47 [Eumeta japonica]	164	zinc finger protein 43-like isoform X9 [Trichoplusia ni]	154
157	PS_00716	maker-ctg000400_np12-augustus-gene-4.59-mRNA-1	0.2	Tandem duplication	302	7159.AAEL004717-PA	3e-151	542	KOG3932@1|root,KOG3932@2759|Eukaryota,38G3E@33154|Opisthokonta,3BHET@33208|Metazoa,3CT9P@33213|Bilateria,41WWA@6656|Arthropoda,3SI4P@50557|Insecta,44Z3A@7147|Diptera,45DFG@7148|Nematocera	45DFG@7148|Nematocera	D	Cyclin-dependent kinase 5 activator	3BHET@33208|Metazoa	D	cyclin-dependent protein kinase 5 activator activity	CDK5R1	GO:0000079,GO:0000226,GO:0000902,GO:0000904,GO:0001558,GO:0001764,GO:0001932,GO:0001934,GO:0002020,GO:0002252,GO:0002376,GO:0003674,GO:0003779,GO:0003824,GO:0004672,GO:0005102,GO:0005488,GO:0005509,GO:0005515,GO:0005575,GO:0005622,GO:0005623,GO:0005634,GO:0005654,GO:0005737,GO:0005829,GO:0005886,GO:0006355,GO:0006464,GO:0006468,GO:0006582,GO:0006725,GO:0006793,GO:0006796,GO:0006807,GO:0006915,GO:…	542	ko:K11716,ko:K19929	ko05010,ko05030,map05010,map05030	-	-	-	ko00000,ko00001,ko04131	-	-	-	CDK5_activator	XP_029733864.1	cyclin-dependent kinase 5 activator 1-like [Aedes albopictus]	XP_029733864.1	498	517.7	1332	8e-143	1	441	1	492	342	369	70	501	cyclin-dependent kinase 5 activator 1 [Aedes albopictus]	1332	cyclin-dependent kinase 5 activator 1 [Aedes aegypti]	1329	AAEL004717-PA [Aedes aegypti]	1327
158	PS_00720	augustus_masked-ctg000400_np12-processed-gene-4.10-mRNA-1	0.23	Tandem duplication	5566	7159.AAEL006817-PA	5e-36	159.1	KOG4029@1|root,KOG4029@2759|Eukaryota,38E2W@33154|Opisthokonta,3BHUN@33208|Metazoa,3DB99@33213|Bilateria,42A3A@6656|Arthropoda,3SZIT@50557|Insecta,458X1@7147|Diptera,45I10@7148|Nematocera	45I10@7148|Nematocera	K	helix loop helix domain	3BHUN@33208|Metazoa	K	Achaete-scute family bHLH transcription factor	ASCL1	GO:0000003,GO:0000122,GO:0000976,GO:0000977,GO:0000978,GO:0000981,GO:0000982,GO:0000987,GO:0000988,GO:0000989,GO:0001012,GO:0001067,GO:0001078,GO:0001101,GO:0001227,GO:0001558,GO:0001701,GO:0001708,GO:0001709,GO:0001764,GO:0001890,GO:0001892,GO:0002064,GO:0002065,GO:0002067,GO:0002070,GO:0002119,GO:0002164,GO:0003002,GO:0003006,GO:0003357,GO:0003358,GO:0003359,GO:0003674,GO:0003676,GO:0003677,GO:…	159.1	ko:K09067	-	-	-	-	ko00000,ko03000	-	-	-	HLH	CRK93139.1	CLUMA_CG006528, isoform A [Clunio marinus]	CRK93139.1	367	174.9	442	1.1e-39	36	422	20	333	155	200	100	400	AAEL006817-PA [Aedes aegypti]	388	achaete-scute complex protein T8 [Aedes aegypti]	385	uncharacterized protein LOC109427350 [Aedes albopictus] &gt;KXJ80132.1 hypothetical protein RP20_CCG026455 [Aedes albopictus]	374
159	PS_00721	maker-ctg000400_np12-augustus-gene-4.56-mRNA-1	0.25	Tandem duplication	8443	7159.AAEL007047-PA	5.7e-145	521.5	KOG2504@1|root,KOG2504@2759|Eukaryota,39S3U@33154|Opisthokonta,3BNVI@33208|Metazoa,3D626@33213|Bilateria,41TRF@6656|Arthropoda,3SI9P@50557|Insecta,455VA@7147|Diptera,45CQ9@7148|Nematocera	45CQ9@7148|Nematocera	G	Major Facilitator Superfamily	3BNVI@33208|Metazoa	G	Major Facilitator Superfamily	-	-	521.5	-	-	-	-	-	-	-	-	-	MFS_1	CRK96536.1	CLUMA_CG010015, isoform A [Clunio marinus]	CRK96536.1	1371	724.2	1868	7.5e-205	8	674	702	1368	410	497	57	695	uncharacterized protein LOC109623327 [Aedes albopictus] &gt;XP_029721179.1 uncharacterized protein LOC109623327 [Aedes albopictus] &gt;XP_029721180.1 uncharacterized protein LOC109623327 [Aedes albopictus]	1346	uncharacterized protein LOC5578912 [Aedes aegypti] &gt;XP_021711094.1 uncharacterized protein LOC5578912 [Aedes aegypti]	1345	uncharacterized protein LOC109426912 [Aedes albopictus] &gt;XP_029721194.1 uncharacterized protein LOC109426912 [Aedes albopictus] &gt;XP_029721195.1 uncharacterized protein LOC109426912 [Aedes albopictus]	1342
160	PS_00723	maker-ctg000400_np12-augustus-gene-4.53-mRNA-1	0.3	Tandem duplication	7123	7159.AAEL006822-PA	1.8e-282	978.8	KOG4740@1|root,KOG4740@2759|Eukaryota,38EQF@33154|Opisthokonta,3BGFD@33208|Metazoa,3D054@33213|Bilateria,41TBR@6656|Arthropoda,3SG69@50557|Insecta,44XEB@7147|Diptera,45BE3@7148|Nematocera	45BE3@7148|Nematocera	S	Otopetrin	3BGFD@33208|Metazoa	S	Otopetrin	OTOP3	-	978.8	-	-	-	-	-	-	-	-	-	Otopetrin	CRK93111.1	CLUMA_CG006518, isoform A [Clunio marinus]	CRK93111.1	854	987.6	2552	5e-284	126	931	1	854	565	646	87	873	AGAP000703-PA [Anopheles gambiae str. PEST] &gt;EAA06887.5 AGAP000703-PA [Anopheles gambiae str. PEST]	2478	CLUMA_CG006518, isoform B [Clunio marinus]	2455	CLUMA_CG006518, isoform C [Clunio marinus]	2444
161	PS_00724	augustus_masked-ctg000400_np12-processed-gene-4.9-mRNA-1	0.29	Tandem duplication	389	7159.AAEL008346-PA	1.8e-42	179.9	KOG4029@1|root,KOG4029@2759|Eukaryota,38E2W@33154|Opisthokonta,3BHUN@33208|Metazoa,3CUNF@33213|Bilateria,41ZUY@6656|Arthropoda,3SN7W@50557|Insecta,4548M@7147|Diptera,45GPM@7148|Nematocera	45GPM@7148|Nematocera	K	Achaete-scute complex protein	3BHUN@33208|Metazoa	K	Achaete-scute family bHLH transcription factor	ASCL1	GO:0000003,GO:0000122,GO:0000976,GO:0000977,GO:0000978,GO:0000981,GO:0000982,GO:0000987,GO:0000988,GO:0000989,GO:0001012,GO:0001067,GO:0001078,GO:0001101,GO:0001227,GO:0001558,GO:0001655,GO:0001701,GO:0001708,GO:0001709,GO:0001764,GO:0001890,GO:0001892,GO:0002009,GO:0002064,GO:0002065,GO:0002067,GO:0002070,GO:0002119,GO:0002164,GO:0002682,GO:0002697,GO:0002700,GO:0002759,GO:0002784,GO:0002805,GO:…	179.9	ko:K09067	-	-	-	-	ko00000,ko03000	-	-	-	HLH	CRK93125.1	CLUMA_CG006467, isoform A [Clunio marinus]	CRK93125.1	276	271.9	694	4.4e-69	2	294	3	276	164	189	26	296	achaete-scute complex protein T3 [Aedes aegypti]	447	achaete-scute complex protein T3 [Aedes aegypti]	435	AAEL008346-PA [Aedes aegypti]	431
162	PS_00725	maker-ctg000400_np12-augustus-gene-4.55-mRNA-1	0.31	Tandem duplication	856	7159.AAEL008342-PA	1.8e-184	652.9	KOG2504@1|root,KOG2504@2759|Eukaryota,39ZK7@33154|Opisthokonta,3BKZQ@33208|Metazoa,3D3J6@33213|Bilateria,41YE9@6656|Arthropoda,3SKQC@50557|Insecta,44ZH3@7147|Diptera,45D7J@7148|Nematocera	45D7J@7148|Nematocera	G	Major Facilitator Superfamily	3BKZQ@33208|Metazoa	G	monocarboxylic acid transmembrane transporter activity	-	GO:0000003,GO:0003006,GO:0003674,GO:0005215,GO:0005342,GO:0005575,GO:0006810,GO:0006811,GO:0006820,GO:0007276,GO:0007281,GO:0008028,GO:0008150,GO:0008219,GO:0008509,GO:0008514,GO:0009987,GO:0010623,GO:0012501,GO:0015075,GO:0015318,GO:0015711,GO:0015718,GO:0015849,GO:0016020,GO:0016021,GO:0019953,GO:0022412,GO:0022414,GO:0022857,GO:0030154,GO:0031224,GO:0032501,GO:0032502,GO:0032504,GO:0034220,GO:…	652.9	-	-	-	-	-	-	-	-	-	MFS_1	CRK96536.1	CLUMA_CG010015, isoform A [Clunio marinus]	CRK96536.1	1371	816.2	2107	1.6e-232	44	746	12	681	434	529	44	708	uncharacterized protein LOC5570450 [Aedes aegypti] &gt;XP_021696861.1 uncharacterized protein LOC5570450 [Aedes aegypti] &gt;XP_021696869.1 uncharacterized protein LOC5570450 [Aedes aegypti] &gt;XP_021696873.1 uncharacterized protein LOC5570450 [Aedes aegypti] &gt;EAT39890.1 AAEL008342-PA [Aedes aegypti]	1690	uncharacterized protein LOC116340466 [Contarinia nasturtii] &gt;XP_031622831.1 uncharacterized protein LOC116340466 [Contarinia nasturtii]	1665	uncharacterized protein LOC109427377 [Aedes albopictus]	1662
163	PS_00728	maker-ctg000400_np12-augustus-gene-4.52-mRNA-1	0.34	Tandem duplication	5936	7159.AAEL006828-PB	1.3e-270	939.1	KOG4740@1|root,KOG4740@2759|Eukaryota,39679@33154|Opisthokonta,3BF23@33208|Metazoa,3CX3A@33213|Bilateria,41UFV@6656|Arthropoda,3SHIM@50557|Insecta,451T9@7147|Diptera,45HUA@7148|Nematocera	45HUA@7148|Nematocera	S	Otopetrin	3BF23@33208|Metazoa	J	proton channel activity	-	GO:0003674,GO:0005215,GO:0005216,GO:0005261,GO:0006810,GO:0006811,GO:0006812,GO:0008150,GO:0008324,GO:0015075,GO:0015077,GO:0015078,GO:0015252,GO:0015267,GO:0015318,GO:0015672,GO:0022803,GO:0022838,GO:0022857,GO:0022890,GO:0034220,GO:0051179,GO:0051234,GO:0055085,GO:0098655,GO:0098660,GO:0098662,GO:1902600	939.1	-	-	-	-	-	-	-	-	-	Otopetrin	CRK93105.1	CLUMA_CG006513, isoform A [Clunio marinus]	CRK93105.1	946	1022.7	2643	1.2e-294	9	780	191	946	583	642	39	783	AGAP000702-PA-like protein [Anopheles sinensis]	2428	AGAP000702-PA [Anopheles gambiae str. PEST] &gt;EAA06870.5 AGAP000702-PA [Anopheles gambiae str. PEST]	2373	otopetrin [Culex quinquefasciatus] &gt;EDS36076.1 otopetrin [Culex quinquefasciatus]	2356
164	PS_00733	maker-ctg000400_np12-augustus-gene-4.69-mRNA-1	0.04	Tandem duplication	1819	7159.AAEL008347-PA	3.4e-213	748	KOG2504@1|root,KOG2504@2759|Eukaryota,3A1VQ@33154|Opisthokonta,3BR17@33208|Metazoa,3D7HD@33213|Bilateria,41X5D@6656|Arthropoda,3SH93@50557|Insecta,44X1Y@7147|Diptera,45DQZ@7148|Nematocera	45DQZ@7148|Nematocera	G	It is involved in the biological process described with transmembrane transport	3BR17@33208|Metazoa	G	monocarboxylic acid transmembrane transporter activity	-	GO:0003674,GO:0005215,GO:0005342,GO:0005575,GO:0006810,GO:0006811,GO:0006820,GO:0008028,GO:0008150,GO:0008509,GO:0008514,GO:0015075,GO:0015318,GO:0015711,GO:0015718,GO:0015849,GO:0016020,GO:0016021,GO:0022857,GO:0031224,GO:0034220,GO:0044425,GO:0046942,GO:0046943,GO:0051179,GO:0051234,GO:0055085,GO:0071702,GO:0098656,GO:1903825,GO:1905039	748	-	-	-	-	-	-	-	-	-	MFS_1	CRK93148.1	CLUMA_CG006594, isoform A [Clunio marinus]	CRK93148.1	606	823.2	2125	1.1e-234	6	609	7	604	446	514	19	610	uncharacterized protein LOC109427373 [Aedes albopictus]	1936	uncharacterized protein LOC109402075 [Aedes albopictus] &gt;XP_029721642.1 uncharacterized protein LOC109402075 [Aedes albopictus] &gt;XP_029721643.1 uncharacterized protein LOC109402075 [Aedes albopictus] &gt;XP_029721644.1 uncharacterized protein LOC109402075 [Aedes albopictus]	1933	uncharacterized protein LOC5570448 [Aedes aegypti] &gt;XP_021696888.1 uncharacterized protein LOC5570448 [Aedes aegypti] &gt;XP_021696898.1 uncharacterized protein LOC5570448 [Aedes aegypti] &gt;EAT39889.1 AAEL008347-PA [Aedes aegypti]	1908
165	PS_00734	maker-ctg000400_np12-augustus-gene-4.75-mRNA-1	0.08	Tandem duplication	302	7159.AAEL004717-PA	1e-148	533.5	KOG3932@1|root,KOG3932@2759|Eukaryota,38G3E@33154|Opisthokonta,3BHET@33208|Metazoa,3CT9P@33213|Bilateria,41WWA@6656|Arthropoda,3SI4P@50557|Insecta,44Z3A@7147|Diptera,45DFG@7148|Nematocera	45DFG@7148|Nematocera	D	Cyclin-dependent kinase 5 activator	3BHET@33208|Metazoa	D	cyclin-dependent protein kinase 5 activator activity	CDK5R1	GO:0000079,GO:0000226,GO:0000902,GO:0000904,GO:0001558,GO:0001764,GO:0001932,GO:0001934,GO:0002020,GO:0002252,GO:0002376,GO:0003674,GO:0003779,GO:0003824,GO:0004672,GO:0005102,GO:0005488,GO:0005509,GO:0005515,GO:0005575,GO:0005622,GO:0005623,GO:0005634,GO:0005654,GO:0005737,GO:0005829,GO:0005886,GO:0006355,GO:0006464,GO:0006468,GO:0006582,GO:0006725,GO:0006793,GO:0006796,GO:0006807,GO:0006915,GO:…	533.5	ko:K11716,ko:K19929	ko05010,ko05030,map05010,map05030	-	-	-	ko00000,ko00001,ko04131	-	-	-	CDK5_activator	XP_029733864.1	cyclin-dependent kinase 5 activator 1-like [Aedes albopictus]	XP_029733864.1	498	519.2	1336	2.6e-143	1	434	1	485	321	355	74	496	cyclin-dependent kinase 5 activator 1 [Aedes albopictus]	1335	cyclin-dependent kinase 5 activator 1 [Aedes aegypti]	1334	AAEL004717-PA [Aedes aegypti]	1331
166	PS_00744	augustus_masked-ctg000400_np12-processed-gene-4.27-mRNA-1	0.39	Tandem duplication	9758	7176.CPIJ003531-PA	9.6e-26	125.6	28N19@1|root,2S0GJ@2759|Eukaryota,3A225@33154|Opisthokonta,3BQJB@33208|Metazoa,3D7UY@33213|Bilateria,41Z5R@6656|Arthropoda,3SM6U@50557|Insecta,44YCW@7147|Diptera,45BDS@7148|Nematocera	45BDS@7148|Nematocera	O	Lipase	3BQJB@33208|Metazoa	O	Lipase	-	-	125.6	ko:K19404	-	-	-	-	ko00000,ko01000	-	-	-	Lipase	CRK93118.1	CLUMA_CG006613, isoform A [Clunio marinus]	CRK93118.1	1290	300.8	769	2.2e-77	1	708	377	1120	216	354	139	795	lipase member H-A [Drosophila albomicans] &gt;XP_034097700.1 lipase member H-A [Drosophila albomicans]	318	lipase member H-A-like isoform X1 [Aedes albopictus]	311	hypothetical protein RP20_CCG011763 [Aedes albopictus]	311
167	PS_00745	maker-ctg000400_np12-augustus-gene-4.65-mRNA-1	0.44	Tandem duplication		7159.AAEL002606-PA	8.8e-09	67	2CM03@1|root,2SC5Y@2759|Eukaryota,3AS9H@33154|Opisthokonta,3BVZZ@33208|Metazoa,3DCRJ@33213|Bilateria,423C3@6656|Arthropoda,3SRNG@50557|Insecta,454EN@7147|Diptera,45IT7@7148|Nematocera	45IT7@7148|Nematocera	S	Odorant binding protein	3BVZZ@33208|Metazoa	S	odorant binding	Obp56d	GO:0003008,GO:0003674,GO:0005488,GO:0005549,GO:0005575,GO:0005576,GO:0005615,GO:0007600,GO:0007606,GO:0007608,GO:0007610,GO:0007635,GO:0008150,GO:0010033,GO:0019236,GO:0032501,GO:0042048,GO:0042221,GO:0044421,GO:0050877,GO:0050896	67	-	-	-	-	-	-	-	-	-	PBP_GOBP
168	PS_00748	maker-ctg000400_np12-augustus-gene-5.54-mRNA-1	0.11	Tandem duplication	9093	7460.GB50382-PA	2.9e-07	65.1	KOG1721@1|root,KOG1721@2759|Eukaryota,38BZ9@33154|Opisthokonta,3BA9A@33208|Metazoa,3CT35@33213|Bilateria,41WW3@6656|Arthropoda,3SJ74@50557|Insecta	3SJ74@50557|Insecta	S	Zinc finger protein	3BA9A@33208|Metazoa	T	nucleic acid binding	ZNF321P	-	65.1	ko:K09228	-	-	-	-	ko00000,ko03000	-	-	-	KRAB,zf-C2H2,zf-met
169	PS_00762	maker-ctg000400_np12-augustus-gene-5.62-mRNA-1	0.05	Tandem duplication	9093	9978.XP_004587880.1	1.4e-11	79.3	KOG1721@1|root,KOG1721@2759|Eukaryota,38HDY@33154|Opisthokonta,3BGJD@33208|Metazoa,3CS8U@33213|Bilateria,480K0@7711|Chordata,48WZT@7742|Vertebrata,3JEJ5@40674|Mammalia,35DHZ@314146|Euarchontoglires	35DHZ@314146|Euarchontoglires	K	zinc finger	3BGJD@33208|Metazoa	K	nucleic acid-templated transcription	ZFX	GO:0000003,GO:0000981,GO:0001541,GO:0003006,GO:0003674,GO:0003676,GO:0003677,GO:0003700,GO:0003712,GO:0003713,GO:0005488,GO:0005575,GO:0005622,GO:0005623,GO:0005634,GO:0005654,GO:0005730,GO:0006355,GO:0006357,GO:0007275,GO:0007276,GO:0007281,GO:0007283,GO:0007292,GO:0007548,GO:0007610,GO:0008150,GO:0008406,GO:0008585,GO:0009566,GO:0009791,GO:0009889,GO:0009891,GO:0009893,GO:0009987,GO:0009994,GO:…	79.3	-	-	-	-	-	-	-	-	-	Zfx_Zfy_act,zf-C2H2,zf-H2C2_5	XP_028287104.1	uncharacterized protein LOC114452117 isoform X7 [Parambassis ranga]	XP_028287104.1	1021	57.4	137	0.00076	127	440	179	480	71	139	45	330	zinc finger Y-chromosomal protein 1-like isoform X8 [Parambassis ranga]	137	uncharacterized protein LOC114452117 isoform X6 [Parambassis ranga]	137
170	PS_00764	maker-ctg000400_np12-augustus-gene-5.64-mRNA-1	0.31	Tandem duplication	9724	7176.CPIJ012883-PA	1e-154	553.9	KOG4740@1|root,KOG4740@2759|Eukaryota,39679@33154|Opisthokonta,3BF23@33208|Metazoa,3CX3A@33213|Bilateria,41Y3E@6656|Arthropoda,3SG1P@50557|Insecta,44XH0@7147|Diptera,45JT3@7148|Nematocera	45JT3@7148|Nematocera	S	Otopetrin	3BF23@33208|Metazoa	J	proton channel activity	-	-	553.9	-	-	-	-	-	-	-	-	-	Otopetrin	CRK92831.1	CLUMA_CG006295, isoform A [Clunio marinus]	CRK92831.1	613	604.4	1557	8.5e-169	15	660	4	584	340	436	70	648	otopetrin [Culex quinquefasciatus] &gt;EDS38294.1 otopetrin [Culex quinquefasciatus]	1422	AAEL004687-PA [Aedes aegypti]	1411	AGAP000075-PA [Anopheles gambiae str. PEST] &gt;EAA06228.5 AGAP000075-PA [Anopheles gambiae str. PEST]	1410
171	PS_00765	maker-ctg000400_np12-augustus-gene-5.63-mRNA-1	0.32	Tandem duplication	3772	7159.AAEL004687-PA	2.1e-230	805.4	KOG4740@1|root,KOG4740@2759|Eukaryota,39679@33154|Opisthokonta,3BF23@33208|Metazoa,3CX3A@33213|Bilateria,41Y3E@6656|Arthropoda,3SG1P@50557|Insecta,44XH0@7147|Diptera,45CVY@7148|Nematocera	45CVY@7148|Nematocera	S	Otopetrin	3BF23@33208|Metazoa	J	proton channel activity	-	-	805.4	-	-	-	-	-	-	-	-	-	Otopetrin	XP_021701731.1	otopetrin-2 isoform X4 [Aedes aegypti] &gt;XP_021701734.1 otopetrin-2 isoform X4 [Aedes aegypti]	XP_021701731.1	677	796.6	2056	1.3e-226	89	729	10	672	425	503	55	679	CLUMA_CG009254, isoform A [Clunio marinus]	2056	otopetrin-2 isoform X2 [Aedes aegypti]	2056	AAEL004687-PA [Aedes aegypti]	2043
172	PS_00768	maker-ctg000400_np12-augustus-gene-6.112-mRNA-1	0	Tandem duplication	99	43151.ADAC008330-PA	2.4e-08	65.5	2D8ZI@1|root,2TC96@2759|Eukaryota,397PZ@33154|Opisthokonta,3CBZM@33208|Metazoa,3DT9D@33213|Bilateria,429CA@6656|Arthropoda,3SSE4@50557|Insecta,454F7@7147|Diptera,45JEK@7148|Nematocera	45JEK@7148|Nematocera	S	Cuticle protein	3CBZM@33208|Metazoa	S	Cuticle protein	-	-	65.5	-	-	-	-	-	-	-	-	-	Cuticle_4	XP_019564332.2	adult cuticle protein 1-like [Aedes albopictus]	XP_019564332.2	123	72.4	176	2.6e-09	4	146	6	122	51	68	25	142	hypothetical protein RP20_CCG013559 [Aedes albopictus]	168	adult cuticle protein 1 [Aedes aegypti]	165	adult cuticle protein 1 [Aedes aegypti] &gt;EAT46604.1 AAEL002229-PA [Aedes aegypti]	164
173	PS_00769	maker-ctg000400_np12-augustus-gene-6.96-mRNA-1	0	Tandem duplication		34740.HMEL012108-PA	7.3e-20	103.6	KOG3584@1|root,KOG3584@2759|Eukaryota,39V88@33154|Opisthokonta,3BGVQ@33208|Metazoa,3CSNQ@33213|Bilateria,41XEW@6656|Arthropoda,3SJ2R@50557|Insecta,444EY@7088|Lepidoptera	444EY@7088|Lepidoptera	K	pKID domain	3BGVQ@33208|Metazoa	K	chemotaxis to arachidonic acid	CREB1	GO:0000003,GO:0000122,GO:0000228,GO:0000785,GO:0000790,GO:0000791,GO:0000902,GO:0000904,GO:0000976,GO:0000977,GO:0000978,GO:0000980,GO:0000981,GO:0000982,GO:0000987,GO:0000988,GO:0000989,GO:0001012,GO:0001067,GO:0001076,GO:0001077,GO:0001085,GO:0001101,GO:0001102,GO:0001158,GO:0001190,GO:0001221,GO:0001223,GO:0001224,GO:0001225,GO:0001227,GO:0001228,GO:0001666,GO:0001817,GO:0001819,GO:0002682,GO:…	103.6	ko:K05870,ko:K09050,ko:K09052	ko04022,ko04024,ko04151,ko04152,ko04211,ko04261,ko04380,ko04612,ko04668,ko04710,ko04713,ko04714,ko04725,ko04728,ko04911,ko04915,ko04916,ko04918,ko04922,ko04924,ko04925,ko04926,ko04927,ko04931,ko04934,ko04962,ko05016,ko05030,ko05031,ko05034,ko05152,ko05161,ko05165,ko05166,ko05167,ko05203,ko05215,map04022,map04024,map04151,map04152,map04211,map04261,map04380,map04612,map04668,map04710,map04713,map0…	-	-	-	ko00000,ko00001,ko03000,ko03029	-	-	-	Med15,bZIP_1,pKID	ODM96032.1	Cyclic AMP-dependent transcription factor ATF-1 [Orchesella cincta]	ODM96032.1	361	106.7	265	1.1e-19	58	135	285	361	57	61	0	77	cyclic AMP response element-binding protein B-like isoform X6 [Ctenocephalides felis] &gt;XP_026465803.1 cyclic AMP response element-binding protein B-like isoform X6 [Ctenocephalides felis]	261	cyclic AMP response element-binding protein B isoform X1 [Galleria mellonella] &gt;XP_026757617.1 cyclic AMP response element-binding protein B isoform X1 [Galleria mellonella]	260	cyclic AMP response element-binding protein B isoform X3 [Galleria mellonella]	260
174	PS_00784	maker-ctg000400_np12-augustus-gene-6.105-mRNA-1	0.4	Tandem duplication	2135	43151.ADAC008555-PA	8.1e-34	149.8	2CRZI@1|root,2S4GJ@2759|Eukaryota,3AQV4@33154|Opisthokonta,3C2PB@33208|Metazoa,3DIPF@33213|Bilateria,420IJ@6656|Arthropoda,3SNRY@50557|Insecta,453PI@7147|Diptera,45IBM@7148|Nematocera	45IBM@7148|Nematocera	G	Insect pheromone-binding family, A10/OS-D	3C2PB@33208|Metazoa	S	Insect pheromone-binding family, A10/OS-D	CSP6	GO:0005575,GO:0005576,GO:0005615,GO:0007275,GO:0007552,GO:0008150,GO:0009605,GO:0009607,GO:0009617,GO:0032501,GO:0032502,GO:0043207,GO:0044421,GO:0048856,GO:0050896,GO:0051704,GO:0051707	149.8	-	-	-	-	-	-	-	-	-	OS-D	XP_029726819.1	ejaculatory bulb-specific protein 3 [Aedes albopictus] &gt;XP_029726820.1 ejaculatory bulb-specific protein 3 [Aedes albopictus]	XP_029726819.1	126	152.1	383	2.1e-33	3	113	6	115	66	89	0	110	serine/threonine kinase [Anopheles darlingi]	382	ejaculatory bulb-specific protein 3 [Aedes aegypti] &gt;EAT46827.1 AAEL001963-PA [Aedes aegypti]	380	serine/threonine kinase [Culex quinquefasciatus] &gt;EDS38025.1 serine/threonine kinase [Culex quinquefasciatus]	379
175	PS_00785	maker-ctg000400_np12-augustus-gene-6.100-mRNA-1	0.43	Tandem duplication	4937	7165.AGAP008054-PC	1.8e-46	191.8	2CRZI@1|root,2S48A@2759|Eukaryota,3A5YK@33154|Opisthokonta,3BSMB@33208|Metazoa,3D9PG@33213|Bilateria,420IG@6656|Arthropoda,3SP17@50557|Insecta,453SI@7147|Diptera,45ID1@7148|Nematocera	45ID1@7148|Nematocera	G	Insect pheromone-binding family, A10/OS-D	3BSMB@33208|Metazoa	S	protein serine threonine kinase	PebIII	GO:0000003,GO:0005575,GO:0005576,GO:0007275,GO:0007552,GO:0007610,GO:0008150,GO:0009605,GO:0009607,GO:0009615,GO:0019098,GO:0022414,GO:0032501,GO:0032502,GO:0032504,GO:0043207,GO:0045297,GO:0048609,GO:0048856,GO:0050896,GO:0051704,GO:0051707	191.8	ko:K15127	-	-	-	-	ko00000,ko03021,ko03036	-	-	-	OS-D	XP_317405.3	AGAP008054-PA [Anopheles gambiae str. PEST] &gt;EAA12338.3 AGAP008054-PA [Anopheles gambiae str. PEST] &gt;CAG26922.1 putative sensory appendage protein SAP-3 [Anopheles gambiae] &gt;CAJ01523.1 hypothetical protein [Anopheles gambiae]	XP_317405.3	126	192.2	487	1.8e-45	1	119	1	117	89	104	1	118	ejaculatory bulb-specific protein 3-like [Aedes albopictus] &gt;KXJ74810.1 hypothetical protein RP20_CCG012942 [Aedes albopictus]	476	serine/threonine kinase [Anopheles darlingi]	474	ejaculatory bulb-specific protein 3 [Aedes aegypti] &gt;EAT46832.1 AAEL001969-PA [Aedes aegypti]	472
176	PS_00788	maker-ctg000400_np12-augustus-gene-6.101-mRNA-1	0.46	Tandem duplication	4937	7165.AGAP008054-PC	1.2e-48	199.1	2CRZI@1|root,2S48A@2759|Eukaryota,3A5YK@33154|Opisthokonta,3BSMB@33208|Metazoa,3D9PG@33213|Bilateria,420IG@6656|Arthropoda,3SP17@50557|Insecta,453SI@7147|Diptera,45ID1@7148|Nematocera	45ID1@7148|Nematocera	G	Insect pheromone-binding family, A10/OS-D	3BSMB@33208|Metazoa	S	protein serine threonine kinase	PebIII	GO:0000003,GO:0005575,GO:0005576,GO:0007275,GO:0007552,GO:0007610,GO:0008150,GO:0009605,GO:0009607,GO:0009615,GO:0019098,GO:0022414,GO:0032501,GO:0032502,GO:0032504,GO:0043207,GO:0045297,GO:0048609,GO:0048856,GO:0050896,GO:0051704,GO:0051707	199.1	ko:K15127	-	-	-	-	ko00000,ko03021,ko03036	-	-	-	OS-D	XP_317405.3	AGAP008054-PA [Anopheles gambiae str. PEST] &gt;EAA12338.3 AGAP008054-PA [Anopheles gambiae str. PEST] &gt;CAG26922.1 putative sensory appendage protein SAP-3 [Anopheles gambiae] &gt;CAJ01523.1 hypothetical protein [Anopheles gambiae]	XP_317405.3	126	200.7	509	5.4e-48	1	128	1	126	93	111	1	127	serine/threonine kinase [Anopheles darlingi]	503	ejaculatory bulb-specific protein 3-like [Aedes albopictus] &gt;KXJ74810.1 hypothetical protein RP20_CCG012942 [Aedes albopictus]	503	AGAP008053-PA-like protein [Anopheles sinensis]	503
177	PS_00789	maker-ctg000400_np12-augustus-gene-6.102-mRNA-1	0.47	Tandem duplication	7968	7370.XP_005187784.1	6.7e-31	140.2	2CRZI@1|root,2S48A@2759|Eukaryota,3A5YK@33154|Opisthokonta,3BSMB@33208|Metazoa,3D9PG@33213|Bilateria,420IG@6656|Arthropoda,3SRDD@50557|Insecta,453RY@7147|Diptera	453RY@7147|Diptera	S	Insect pheromone-binding family, A10/OS-D	3BSMB@33208|Metazoa	S	protein serine threonine kinase	-	GO:0005575,GO:0005576	140.2	-	-	-	-	-	-	-	-	-	OS-D	CRL03241.1	CLUMA_CG016200, isoform A [Clunio marinus]	CRL03241.1	134	146	367	1.6e-31	9	129	6	128	72	89	3	123	ejaculatory bulb-specific protein 3 [Cryptotermes secundus] &gt;PNF25547.1 Ejaculatory bulb-specific protein 3 [Cryptotermes secundus]	353	PREDICTED: putative odorant-binding protein A10 isoform X1 [Musca domestica]	349	ejaculatory bulb-specific protein 3-like [Zootermopsis nevadensis] &gt;KDR22553.1 Ejaculatory bulb-specific protein 3 [Zootermopsis nevadensis]	346
178	PS_00790	maker-ctg000400_np12-augustus-gene-6.103-mRNA-1	0.48	Tandem duplication		7165.AGAP008058-PB	1.5e-13	81.6	2CRZI@1|root,2S5V5@2759|Eukaryota,3A7DH@33154|Opisthokonta,3BTV8@33208|Metazoa,3DAEX@33213|Bilateria,420DR@6656|Arthropoda,3SNZZ@50557|Insecta,45599@7147|Diptera,45HVU@7148|Nematocera	45HVU@7148|Nematocera	S	Insect pheromone-binding family, A10/OS-D	3BTV8@33208|Metazoa	S	Insect pheromone-binding family, A10/OS-D	-	-	81.6	-	-	-	-	-	-	-	-	-	OS-D	XP_029717227.1	mucin-2-like [Aedes albopictus]	XP_029717227.1	418	80.9	198	3.3e-12	1	67	1	69	38	50	3	69	hypothetical protein RP20_CCG017541 [Aedes albopictus]	198	uncharacterized protein DDB_G0290587-like isoform X6 [Aedes albopictus]	198	uncharacterized protein DDB_G0290587-like isoform X7 [Aedes albopictus]	198
179	PS_00792	maker-ctg000400_np12-augustus-gene-6.125-mRNA-1	0	Tandem duplication	5417	7260.FBpp0248526	7.9e-30	136.3	2E11W@1|root,2S8EI@2759|Eukaryota,3AA9E@33154|Opisthokonta,3BU67@33208|Metazoa,3DBGV@33213|Bilateria,4216T@6656|Arthropoda,3SPJM@50557|Insecta,453WF@7147|Diptera,45YIT@7214|Drosophilidae	45YIT@7214|Drosophilidae	S	Insect pheromone-binding family, A10/OS-D	3BU67@33208|Metazoa	S	Insect pheromone-binding family, A10/OS-D	-	GO:0005575,GO:0005576	136.3	-	-	-	-	-	-	-	-	-	OS-D	XP_031618283.1	uncharacterized protein LOC116337668 [Contarinia nasturtii]	XP_031618283.1	111	142.1	357	1.9e-30	8	105	12	111	70	86	5	101	ejaculatory bulb-specific protein 3 [Scaptodrosophila lebanonensis]	347	chemosensory protein 2 [Bradysia odoriphaga]	344	ejaculatory bulb-specific protein 3 [Drosophila willistoni] &gt;EDW74460.1 uncharacterized protein Dwil_GK19383 [Drosophila willistoni]	342
180	PS_00795	maker-ctg000400_np12-augustus-gene-6.121-mRNA-1	0.02	Tandem duplication	4719	7176.CPIJ003805-PA	4.7e-56	224.9	KOG3584@1|root,KOG3584@2759|Eukaryota,39V88@33154|Opisthokonta,3BGVQ@33208|Metazoa,3CSNQ@33213|Bilateria,41XEW@6656|Arthropoda,3SJ2R@50557|Insecta,44YJG@7147|Diptera,45F5V@7148|Nematocera	45F5V@7148|Nematocera	K	pKID domain	3BGVQ@33208|Metazoa	K	chemotaxis to arachidonic acid	CREB1	GO:0000003,GO:0000122,GO:0000228,GO:0000785,GO:0000790,GO:0000791,GO:0000902,GO:0000904,GO:0000976,GO:0000977,GO:0000978,GO:0000980,GO:0000981,GO:0000982,GO:0000987,GO:0000988,GO:0000989,GO:0001012,GO:0001067,GO:0001076,GO:0001077,GO:0001085,GO:0001101,GO:0001102,GO:0001158,GO:0001190,GO:0001221,GO:0001223,GO:0001224,GO:0001225,GO:0001227,GO:0001228,GO:0001666,GO:0001817,GO:0001819,GO:0002682,GO:…	224.9	ko:K05870,ko:K09050,ko:K09052	ko04022,ko04024,ko04151,ko04152,ko04211,ko04261,ko04380,ko04612,ko04668,ko04710,ko04713,ko04714,ko04725,ko04728,ko04911,ko04915,ko04916,ko04918,ko04922,ko04924,ko04925,ko04926,ko04927,ko04931,ko04934,ko04962,ko05016,ko05030,ko05031,ko05034,ko05152,ko05161,ko05165,ko05166,ko05167,ko05203,ko05215,map04022,map04024,map04151,map04152,map04211,map04261,map04380,map04612,map04668,map04710,map04713,map0…	-	-	-	ko00000,ko00001,ko03000,ko03029	-	-	-	Med15,bZIP_1,pKID	CRL00016.1	CLUMA_CG013304, isoform A [Clunio marinus]	CRL00016.1	257	244.2	622	9.7e-61	7	290	5	257	175	189	54	295	cyclic AMP-responsive element-binding protein 1 isoform X4 [Zootermopsis nevadensis]	544	cyclic AMP-responsive element-binding protein 1 isoform X5 [Orussus abietinus]	535	cyclic AMP-responsive element-binding protein 1 isoform X5 [Anoplophora glabripennis]	535
181	PS_00808	maker-ctg000400_np12-augustus-gene-6.134-mRNA-1	0.3	Tandem duplication		43151.ADAC009140-PA	1.7e-08	65.9	2D8ZI@1|root,2TC96@2759|Eukaryota,397PZ@33154|Opisthokonta,3CBZM@33208|Metazoa,3DT9D@33213|Bilateria,429CA@6656|Arthropoda,3SSE4@50557|Insecta,456Z3@7147|Diptera,45IPU@7148|Nematocera	45IPU@7148|Nematocera	S	Cuticle protein	3CBZM@33208|Metazoa	S	Cuticle protein	-	-	65.9	-	-	-	-	-	-	-	-	-	Cuticle_4
182	PS_00810	maker-ctg000400_np12-augustus-gene-6.133-mRNA-1	0.32	Tandem duplication	99	7159.AAEL002233-PA	5.8e-07	60.8	2D8ZI@1|root,2TC96@2759|Eukaryota,397PZ@33154|Opisthokonta,3CBZM@33208|Metazoa,3DT9D@33213|Bilateria,429CA@6656|Arthropoda,3SSE4@50557|Insecta,454F7@7147|Diptera,45JEK@7148|Nematocera	45JEK@7148|Nematocera	S	Cuticle protein	3CBZM@33208|Metazoa	S	Cuticle protein	-	-	60.8	-	-	-	-	-	-	-	-	-	Cuticle_4
183	PS_00812	maker-ctg000400_np12-augustus-gene-6.135-mRNA-1	0.38	Tandem duplication	99	7165.AGAP008447-PA	2.6e-10	71.6	2D8ZI@1|root,2TC96@2759|Eukaryota,397PZ@33154|Opisthokonta,3CBZM@33208|Metazoa,3DT9D@33213|Bilateria,429CA@6656|Arthropoda,3SSE4@50557|Insecta,457VA@7147|Diptera,45J9K@7148|Nematocera	45J9K@7148|Nematocera	S	Cuticle protein	3CBZM@33208|Metazoa	S	Cuticle protein	-	-	71.6	-	-	-	-	-	-	-	-	-	Cuticle_4	XP_001845127.1	hypothetical protein CpipJ_CPIJ003487 [Culex quinquefasciatus] &gt;EDS39291.1 hypothetical protein CpipJ_CPIJ003487 [Culex quinquefasciatus]	XP_001845127.1	126	64.3	155	5.4e-07	22	115	50	126	41	48	16	93	PREDICTED: adult cuticle protein 1 [Musca domestica]	155	adult cuticle protein 1 [Aedes aegypti] &gt;EAT46604.1 AAEL002229-PA [Aedes aegypti]	151	adult cuticle protein 1 [Aedes aegypti]	150
184	PS_00815	maker-ctg000400_np12-augustus-gene-7.101-mRNA-1	0.04	Tandem duplication	10345	30611.ENSOGAP00000014842	9.5e-18	97.1	KOG1911@1|root,KOG1911@2759|Eukaryota,38H0B@33154|Opisthokonta,3BG48@33208|Metazoa,3CYIC@33213|Bilateria,48B75@7711|Chordata,493BA@7742|Vertebrata,3J8NF@40674|Mammalia,35A5Z@314146|Euarchontoglires,4MCTW@9443|Primates	4MCTW@9443|Primates	B	Chromobox homolog 3	3BG48@33208|Metazoa	B	Chromo shadow domain	CBX3	-	97.1	ko:K11586	-	-	-	-	ko00000,ko03036,ko03041	-	-	-	Chromo,Chromo_shadow	XP_018421472.1	PREDICTED: chromobox protein homolog 1 isoform X2 [Nanorana parkeri]	XP_018421472.1	177	103.6	257	1.3e-18	7	170	3	162	58	96	5	164	PREDICTED: chromobox protein homolog 1 isoform X1 [Nanorana parkeri]	249	chromobox protein homolog 1-like [Vanessa tameamea] &gt;XP_026501337.1 chromobox protein homolog 1-like [Vanessa tameamea]	245	PREDICTED: chromobox protein homolog 1-like [Papilio xuthus] &gt;XP_013167488.1 PREDICTED: chromobox protein homolog 1-like [Papilio xuthus] &gt;KPI98920.1 Chromobox protein-like 3 [Papilio xuthus]	244
185	PS_00830	augustus-ctg000400_np12-processed-gene-7.48-mRNA-1	0.33	Tandem duplication	5289	43151.ADAC001564-PA	0	1283.1	COG1506@1|root,KOG2100@2759|Eukaryota,39UTV@33154|Opisthokonta,3BNSQ@33208|Metazoa,3CXHV@33213|Bilateria,41VE4@6656|Arthropoda,3SHFI@50557|Insecta,44ZP0@7147|Diptera,45GQS@7148|Nematocera	45GQS@7148|Nematocera	O	Prolyl oligopeptidase family	3BNSQ@33208|Metazoa	O	Dipeptidyl peptidase IV (DPP IV) N-terminal region	-	-	1283.1	-	-	-	-	-	-	-	-	-	DPPIV_N,Peptidase_S9	CRK90580.1	CLUMA_CG004281, isoform A [Clunio marinus]	CRK90580.1	859	1360.9	3521	0	1	829	1	855	648	739	33	858	AGAP005043-PB [Anopheles gambiae str. PEST] &gt;EDO64056.1 AGAP005043-PB [Anopheles gambiae str. PEST]	3371	dipeptidyl peptidase 4 isoform X1 [Aedes aegypti] &gt;XP_021699732.1 dipeptidyl peptidase 4 isoform X1 [Aedes aegypti]	3349	AGAP005043-PB-like protein [Anopheles sinensis]	3348
186	PS_00833	maker-ctg000400_np12-augustus-gene-7.97-mRNA-1	0.38	Tandem duplication	2341	7159.AAEL015110-PA	1.6e-196	693	COG1506@1|root,KOG2100@2759|Eukaryota,38BKR@33154|Opisthokonta,3BCS1@33208|Metazoa,3CUAD@33213|Bilateria,41W7Z@6656|Arthropoda,3SGFK@50557|Insecta,44YT4@7147|Diptera,45HQZ@7148|Nematocera	45HQZ@7148|Nematocera	O	Dipeptidyl peptidase IV (DPP IV) N-terminal region	3BCS1@33208|Metazoa	O	negative regulation of extracellular matrix disassembly	DPP10	GO:0001508,GO:0001618,GO:0001662,GO:0001666,GO:0001667,GO:0001726,GO:0001775,GO:0002020,GO:0002209,GO:0002376,GO:0002682,GO:0002684,GO:0002694,GO:0002696,GO:0002697,GO:0002703,GO:0002706,GO:0002709,GO:0002791,GO:0002819,GO:0002822,GO:0003008,GO:0003674,GO:0003824,GO:0004175,GO:0004177,GO:0004222,GO:0004252,GO:0005102,GO:0005178,GO:0005488,GO:0005515,GO:0005518,GO:0005575,GO:0005576,GO:0005615,GO:…	693	ko:K01278,ko:K08674	ko04974,map04974	-	-	-	ko00000,ko00001,ko01000,ko01002,ko04090,ko04147	-	-	-	Amino_oxidase,DPPIV_N,Lectin_C,Neur_chan_memb,Peptidase_S9,RSB_motif	KFB44705.1	AGAP008176-PA-like protein [Anopheles sinensis]	KFB44705.1	746	712.6	1838	2.5e-201	1	737	1	744	354	493	26	753	venom dipeptidyl peptidase 4 isoform X1 [Aedes aegypti] &gt;XP_021701700.1 venom dipeptidyl peptidase 4 isoform X1 [Aedes aegypti]	1801	venom dipeptidyl peptidase 4 isoform X2 [Aedes aegypti] &gt;XP_021701699.1 venom dipeptidyl peptidase 4 isoform X2 [Aedes aegypti] &gt;EAT32671.1 AAEL015110-PA [Aedes aegypti]	1801	CLUMA_CG004279, isoform A [Clunio marinus]	1800
187	PS_00837	maker-ctg000400_np12-augustus-gene-7.117-mRNA-1	0	Tandem duplication	10345	10141.ENSCPOP00000006971	5e-20	104.4	KOG1911@1|root,KOG1911@2759|Eukaryota,39T96@33154|Opisthokonta,3BJW7@33208|Metazoa,3D16Q@33213|Bilateria,47Z8M@7711|Chordata,4925T@7742|Vertebrata,3J85F@40674|Mammalia,35ER0@314146|Euarchontoglires,4Q1TC@9989|Rodentia	4Q1TC@9989|Rodentia	B	Chromobox protein homolog 5	3BJW7@33208|Metazoa	B	methylated histone binding	CBX5	GO:0000118,GO:0000122,GO:0000228,GO:0000775,GO:0000776,GO:0000781,GO:0000784,GO:0000785,GO:0000790,GO:0000792,GO:0003674,GO:0003682,GO:0005488,GO:0005515,GO:0005575,GO:0005622,GO:0005623,GO:0005634,GO:0005654,GO:0005694,GO:0005720,GO:0005721,GO:0005730,GO:0006355,GO:0006357,GO:0008134,GO:0008150,GO:0009889,GO:0009890,GO:0009892,GO:0010369,GO:0010468,GO:0010556,GO:0010558,GO:0010605,GO:0010629,GO:…	104.4	ko:K11587	-	-	-	-	ko00000,ko03036	-	-	-	Chromo,Chromo_shadow	XP_018565062.1	chromobox protein homolog 3-like [Anoplophora glabripennis]	XP_018565062.1	346	104.8	260	5e-19	8	146	19	158	61	88	8	143	PREDICTED: chromobox protein homolog 1-like [Aethina tumida] &gt;XP_019878394.1 PREDICTED: chromobox protein homolog 1-like [Aethina tumida] &gt;XP_019879158.1 PREDICTED: LOW QUALITY PROTEIN: chromobox protein homolog 1-like [Aethina tumida] &gt;XP_019879613.1 PREDICTED: chromobox protein homolog 1-like [Aethina tumida]	259	chromobox protein homolog 1-like isoform X2 [Oncorhynchus tshawytscha]	258	chromobox protein homolog 1-like isoform X1 [Oncorhynchus tshawytscha]	258
188	PS_00864	maker-ctg000400_np12-augustus-gene-8.84-mRNA-1	0.45	Tandem duplication	7468	7165.AGAP009104-PC	2.7e-114	418.7	28N19@1|root,2S0GJ@2759|Eukaryota,3A225@33154|Opisthokonta,3BQJB@33208|Metazoa,3D7UY@33213|Bilateria,41Z5R@6656|Arthropoda,3SM6U@50557|Insecta,44YCW@7147|Diptera,45BDS@7148|Nematocera	45BDS@7148|Nematocera	O	Lipase	3BQJB@33208|Metazoa	O	Lipase	-	-	418.7	ko:K19404	-	-	-	-	ko00000,ko01000	-	-	-	Lipase	CRL04727.1	CLUMA_CG017787, isoform A [Clunio marinus]	CRL04727.1	325	445.7	1145	2.7e-121	16	355	9	319	207	250	28	339	endothelial lipase isoform X1 [Aedes aegypti] &gt;EAT41380.1 AAEL006966-PC [Aedes aegypti] &gt;EAT41382.1 AAEL006966-PA [Aedes aegypti]	1065	lipase member H-A-like isoform X1 [Aedes albopictus]	1064	endothelial lipase isoform X1 [Aedes albopictus]	1064
189	PS_00866	maker-ctg000400_np12-augustus-gene-8.85-mRNA-1	0.43	Tandem duplication	4793	7159.AAEL006970-PA	5.6e-48	197.6	28N19@1|root,2QTNS@2759|Eukaryota,39ZS5@33154|Opisthokonta,3BN03@33208|Metazoa,3D5Y4@33213|Bilateria,41WVQ@6656|Arthropoda,3SJ3Z@50557|Insecta,44YPR@7147|Diptera,45E80@7148|Nematocera	45E80@7148|Nematocera	O	Lipase	3BN03@33208|Metazoa	O	Lipase	-	-	197.6	-	-	-	-	-	-	-	-	-	Lipase	CRL04728.1	CLUMA_CG017788, isoform A [Clunio marinus]	CRL04728.1	336	235	598	4.1e-58	48	203	182	336	101	126	0	155	pancreatic lipase-related protein 2 isoform X2 [Aedes aegypti]	511	AAEL006970-PA [Aedes aegypti]	511	phospholipase A1-like isoform X1 [Aedes albopictus]	510
190	PS_00868	maker-ctg000400_np12-augustus-gene-8.86-mRNA-1	0.45	Tandem duplication	8236	7159.AAEL006980-PA	7e-137	493.8	28N19@1|root,2QT16@2759|Eukaryota,39VI4@33154|Opisthokonta,3BJNY@33208|Metazoa,3D4QH@33213|Bilateria,41Y8F@6656|Arthropoda,3SGT0@50557|Insecta,4555H@7147|Diptera,45F83@7148|Nematocera	45F83@7148|Nematocera	O	Lipase	3BJNY@33208|Metazoa	O	Lipase	-	-	493.8	-	-	-	-	-	-	-	-	-	Lipase	CRL03996.1	CLUMA_CG017114, isoform A, partial [Clunio marinus]	CRL03996.1	660	556.6	1433	1.1e-154	1	371	1	368	253	303	8	373	phospholipase A1 VesT1.02-like [Aedes albopictus]	1300	hypothetical protein RP20_CCG017100 [Aedes albopictus]	1285	hypothetical protein ZHAS_00002673 [Anopheles sinensis]	1284
191	PS_00869	maker-ctg000400_np12-augustus-gene-8.83-mRNA-1	0.45	Tandem duplication	8661	7165.AGAP009104-PC	5e-66	258.5	28N19@1|root,2S0GJ@2759|Eukaryota,3A225@33154|Opisthokonta,3BQJB@33208|Metazoa,3D7UY@33213|Bilateria,41Z5R@6656|Arthropoda,3SM6U@50557|Insecta,44YCW@7147|Diptera,45BDS@7148|Nematocera	45BDS@7148|Nematocera	O	Lipase	3BQJB@33208|Metazoa	O	Lipase	-	-	258.5	ko:K19404	-	-	-	-	ko00000,ko01000	-	-	-	Lipase	CRL04727.1	CLUMA_CG017787, isoform A [Clunio marinus]	CRL04727.1	325	261.2	666	9.9e-66	18	326	13	322	128	180	6	312	endothelial lipase isoform X4 [Aedes aegypti]	661	endothelial lipase isoform X2 [Aedes aegypti] &gt;XP_021702751.1 endothelial lipase isoform X2 [Aedes aegypti] &gt;XP_021702752.1 endothelial lipase isoform X2 [Aedes aegypti] &gt;EAT41378.1 AAEL006966-PB [Aedes aegypti] &gt;EJY57664.1 AAEL006966-PE [Aedes aegypti]	661	endothelial lipase isoform X1 [Aedes aegypti] &gt;EAT41380.1 AAEL006966-PC [Aedes aegypti] &gt;EAT41382.1 AAEL006966-PA [Aedes aegypti]	661
192	PS_00870	maker-ctg000400_np12-augustus-gene-8.82-mRNA-1	0.47	Tandem duplication		7159.AAEL006966-PC	3.5e-06	57.4	28N19@1|root,2S0GJ@2759|Eukaryota,3A225@33154|Opisthokonta,3BQJB@33208|Metazoa,3D7UY@33213|Bilateria,41Z5R@6656|Arthropoda,3SM6U@50557|Insecta,44YCW@7147|Diptera,45BDS@7148|Nematocera	45BDS@7148|Nematocera	O	Lipase	3BQJB@33208|Metazoa	O	Lipase	-	-	57.4	ko:K19404	-	-	-	-	ko00000,ko01000	-	-	-	Lipase	CRL04727.1	CLUMA_CG017787, isoform A [Clunio marinus]	CRL04727.1	325	64.7	156	2.8e-07	2	77	249	321	33	48	6	77	hypothetical protein ZHAS_00002676 [Anopheles sinensis]	134	lipase member H-like [Megalopta genalis]	132
193	PS_00872	maker-ctg000400_np12-augustus-gene-8.87-mRNA-1	0.5	Tandem duplication	9800	7176.CPIJ003527-PA	1.4e-60	239.2	28N19@1|root,2SNA8@2759|Eukaryota,3AJT0@33154|Opisthokonta,3BZSQ@33208|Metazoa,3DGFA@33213|Bilateria,422EZ@6656|Arthropoda,3SR0Y@50557|Insecta,455Q7@7147|Diptera,45E47@7148|Nematocera	45E47@7148|Nematocera	O	Lipase	3BZSQ@33208|Metazoa	O	Lipase	-	-	239.2	-	-	-	-	-	-	-	-	-	Lipase	CRL03996.1	CLUMA_CG017114, isoform A, partial [Clunio marinus]	CRL03996.1	660	242.7	618	1.6e-60	16	167	493	643	109	126	0	151	hypothetical protein RP20_CCG023284, partial [Aedes albopictus]	616	lipase member H isoform X2 [Aedes aegypti]	612	lipase member H isoform X1 [Aedes aegypti] &gt;EAT41375.1 AAEL006974-PA [Aedes aegypti]	612
194	PS_00898	maker-ctg000400_np12-augustus-gene-9.140-mRNA-1	0.04	Tandem duplication	5326	7159.AAEL018031-PA	3e-39	169.9	KOG1721@1|root,KOG1721@2759|Eukaryota,38EB8@33154|Opisthokonta,3B9ZF@33208|Metazoa,3D06A@33213|Bilateria,4208V@6656|Arthropoda,3SQUP@50557|Insecta,44Y3H@7147|Diptera,45EMG@7148|Nematocera	45EMG@7148|Nematocera	K	Zinc finger, C2H2 type	3B9ZF@33208|Metazoa	K	post-anal tail morphogenesis	SP5	GO:0000122,GO:0000976,GO:0000977,GO:0000981,GO:0001012,GO:0001067,GO:0001227,GO:0001501,GO:0001703,GO:0002009,GO:0002165,GO:0003002,GO:0003674,GO:0003676,GO:0003677,GO:0003690,GO:0003700,GO:0003705,GO:0005488,GO:0005515,GO:0005575,GO:0005622,GO:0005623,GO:0005634,GO:0006355,GO:0006357,GO:0007275,GO:0007350,GO:0007369,GO:0007376,GO:0007389,GO:0007399,GO:0007444,GO:0007478,GO:0007480,GO:0007552,GO:…	169.9	ko:K09195,ko:K09200	-	-	-	-	ko00000,ko03000	-	-	-	USP8_interact,zf-C2H2,zf-C3HC4_2	CRK91101.1	CLUMA_CG004789, isoform A [Clunio marinus]	CRK91101.1	523	229.2	583	5.4e-56	3	477	11	487	249	293	49	500	AGAP000674-PA-like protein [Anopheles sinensis]	404	transcription factor btd-like [Aedes albopictus] &gt;XP_029723968.1 transcription factor btd-like [Aedes albopictus]	403	transcription factor btd [Aedes albopictus] &gt;KXJ70977.1 hypothetical protein RP20_CCG021863 [Aedes albopictus]	403
195	PS_00907	maker-ctg000400_np12-augustus-gene-9.141-mRNA-1	0.11	Tandem duplication	2307	7213.XP_004521648.1	1.3e-114	420.2	KOG1721@1|root,KOG1721@2759|Eukaryota,38Z46@33154|Opisthokonta,3BAZW@33208|Metazoa,3CSXK@33213|Bilateria,41X5X@6656|Arthropoda,3SIED@50557|Insecta,452I0@7147|Diptera	452I0@7147|Diptera	K	Metal ion binding	3BAZW@33208|Metazoa	K	appendage morphogenesis	-	GO:0000981,GO:0002009,GO:0002165,GO:0003674,GO:0003676,GO:0003677,GO:0003700,GO:0005488,GO:0005575,GO:0005622,GO:0005623,GO:0005634,GO:0006355,GO:0006357,GO:0007275,GO:0007444,GO:0007478,GO:0007480,GO:0007552,GO:0007560,GO:0008150,GO:0009653,GO:0009791,GO:0009886,GO:0009887,GO:0009888,GO:0009889,GO:0010468,GO:0010556,GO:0019219,GO:0019222,GO:0031323,GO:0031326,GO:0032501,GO:0032502,GO:0035107,GO:…	420.2	ko:K09199	-	-	-	-	ko00000,ko03000	-	-	-	zf-C2H2	CRK91095.1	CLUMA_CG004783, isoform A [Clunio marinus]	CRK91095.1	518	438.3	1126	6.1e-119	1	501	1	517	348	386	45	531	transcription factor Sp9 [Contarinia nasturtii]	1043	transcription factor Sp9 isoform X2 [Ceratitis capitata]	1011	transcription factor Sp9 isoform X2 [Bactrocera dorsalis]	1006
196	PS_00946	augustus-ctg000400_np12-processed-gene-9.111-mRNA-1	0.3	Tandem duplication	255	7165.AGAP008995-PA	2.2e-192	680.6	COG5640@1|root,KOG3627@2759|Eukaryota,39X1U@33154|Opisthokonta,3BKY1@33208|Metazoa,3D2B5@33213|Bilateria,41TSE@6656|Arthropoda,3SHFF@50557|Insecta,452NB@7147|Diptera,45GDB@7148|Nematocera	45GDB@7148|Nematocera	O	Belongs to the peptidase S1 family	3BKY1@33208|Metazoa	E	serine-type endopeptidase activity	TMPRSS11D	GO:0003674,GO:0003824,GO:0004175,GO:0004252,GO:0005575,GO:0005576,GO:0005623,GO:0005886,GO:0005887,GO:0006508,GO:0006807,GO:0007585,GO:0008150,GO:0008152,GO:0008233,GO:0008236,GO:0009986,GO:0016020,GO:0016021,GO:0016787,GO:0017171,GO:0019538,GO:0031224,GO:0031226,GO:0032501,GO:0040008,GO:0043170,GO:0044238,GO:0044425,GO:0044459,GO:0044464,GO:0050789,GO:0065007,GO:0070011,GO:0071704,GO:0071944,GO:…	680.6	ko:K09641	-	-	-	-	ko00000,ko01000,ko01002	-	-	-	SEA,SPW,Trypsin	CRK97944.1	CLUMA_CG011317, isoform A [Clunio marinus]	CRK97944.1	1101	668.7	1724	1.1e-187	910	1995	3	1101	576	688	114	1149	serine protease filzig [Contarinia nasturtii]	1561	hypothetical protein E2986_11571 [Frieseomelitta varia]	1530	uncharacterized protein LOC111638400 [Centruroides sculpturatus]	1515
197	PS_00953	maker-ctg000400_np12-augustus-gene-9.182-mRNA-1	0.44	Tandem duplication	3813	7159.AAEL000238-PA	5.3e-177	627.9	COG5640@1|root,KOG3627@2759|Eukaryota,38BQ4@33154|Opisthokonta,3BHG5@33208|Metazoa,3D2PK@33213|Bilateria,41YIR@6656|Arthropoda,3SJZ9@50557|Insecta,44ZJA@7147|Diptera,45HD4@7148|Nematocera	45HD4@7148|Nematocera	O	Trypsin-like serine protease	3BHG5@33208|Metazoa	O	serine-type endopeptidase activity	PRSS41	GO:0003674,GO:0003824,GO:0004175,GO:0004252,GO:0005575,GO:0005622,GO:0005623,GO:0005886,GO:0006508,GO:0006807,GO:0008150,GO:0008152,GO:0008233,GO:0008236,GO:0016020,GO:0016247,GO:0016787,GO:0017080,GO:0017171,GO:0019538,GO:0019897,GO:0019898,GO:0031224,GO:0031225,GO:0031226,GO:0043170,GO:0043226,GO:0043229,GO:0044238,GO:0044424,GO:0044425,GO:0044459,GO:0044464,GO:0046658,GO:0065007,GO:0065009,GO:…	627.9	ko:K09625	-	-	-	-	ko00000,ko01000,ko01002	-	-	-	Trypsin	EAT48737.1	AAEL000238-PA [Aedes aegypti]	EAT48737.1	570	633.6	1633	1.2e-177	76	636	17	569	346	407	95	604	serine protease [Anopheles sinensis]	1514	serine proteinase stubble [Lucilia cuprina]	1500	hypothetical protein DOY81_000232 [Sarcophaga bullata]	1495
198	PS_00954	maker-ctg000400_np12-augustus-gene-9.183-mRNA-1	0.47	Tandem duplication	8962	7165.AGAP008998-PA	1.2e-100	372.9	COG5640@1|root,KOG3627@2759|Eukaryota,39VWW@33154|Opisthokonta,3BFGT@33208|Metazoa,3D1EW@33213|Bilateria,41X83@6656|Arthropoda,3SKS2@50557|Insecta,44XYZ@7147|Diptera,45E0G@7148|Nematocera	45E0G@7148|Nematocera	O	Belongs to the peptidase S1 family	3BFGT@33208|Metazoa	O	Belongs to the peptidase S1 family	CLIPD7	GO:0003674,GO:0003824,GO:0004175,GO:0004252,GO:0006508,GO:0006807,GO:0008150,GO:0008152,GO:0008233,GO:0008236,GO:0016787,GO:0017171,GO:0019538,GO:0043170,GO:0044238,GO:0070011,GO:0071704,GO:0140096,GO:1901564	372.9	ko:K09640	-	-	-	-	ko00000,ko01000,ko01002	-	-	-	Trypsin	XP_319747.4	AGAP008998-PA [Anopheles gambiae str. PEST] &gt;EAA14868.4 AGAP008998-PA [Anopheles gambiae str. PEST]	XP_319747.4	413	375.2	962	3.1e-100	18	243	189	412	167	200	1	225	CLIP-domain serine protease subfamily D [Anopheles darlingi]	955	AGAP008998-PA-like protein [Anopheles sinensis]	954	hypothetical protein RP20_CCG003452 [Aedes albopictus]	940
199	PS_00955	maker-ctg000400_np12-augustus-gene-9.184-mRNA-1	0.47	Tandem duplication	7594	7165.AGAP009000-PA	2.4e-181	641.7	COG5640@1|root,KOG3627@2759|Eukaryota,39IVY@33154|Opisthokonta,3BFZ7@33208|Metazoa,3CYQ6@33213|Bilateria,41TD5@6656|Arthropoda,3SGIV@50557|Insecta,44X8Q@7147|Diptera,45GA1@7148|Nematocera	45GA1@7148|Nematocera	O	Trypsin-like serine protease	3BFZ7@33208|Metazoa	O	serine-type endopeptidase activity. It is involved in the biological process described with proteolysis	-	GO:0003674,GO:0003824,GO:0004175,GO:0004252,GO:0006508,GO:0006807,GO:0008150,GO:0008152,GO:0008233,GO:0008236,GO:0016787,GO:0017171,GO:0019538,GO:0043170,GO:0044238,GO:0070011,GO:0071704,GO:0140096,GO:1901564	641.7	-	-	-	-	-	-	-	-	-	Peptidase_M2,Trypsin	XP_031640650.1	uncharacterized protein LOC116352303 isoform X1 [Contarinia nasturtii]	XP_031640650.1	885	638.3	1645	3.4e-179	4	421	510	882	309	338	54	422	uncharacterized protein LOC116352303 isoform X2 [Contarinia nasturtii]	1610	uncharacterized protein LOC117784744 [Drosophila innubila]	1593	uncharacterized protein LOC6626721 isoform X2 [Drosophila virilis] &gt;EDW59890.1 uncharacterized protein Dvir_GJ21183, isoform A [Drosophila virilis]	1591
200	PS_00967	maker-ctg000100_np12-augustus-gene-0.97-mRNA-1	0.05	Tandem duplication	2468	7176.CPIJ011261-PA	4.6e-199	702.2	KOG0289@1|root,KOG0289@2759|Eukaryota,38CRU@33154|Opisthokonta,3BF9F@33208|Metazoa,3CV5N@33213|Bilateria,41TS8@6656|Arthropoda,3SHG1@50557|Insecta,44WXJ@7147|Diptera,45H0X@7148|Nematocera	45H0X@7148|Nematocera	S	Prp19/Pso4-like	3BF9F@33208|Metazoa	S	factor 19	PRPF19	GO:0000075,GO:0000077,GO:0000209,GO:0000244,GO:0000245,GO:0000349,GO:0000375,GO:0000377,GO:0000381,GO:0000387,GO:0000393,GO:0000398,GO:0000726,GO:0000974,GO:0001701,GO:0001824,GO:0001832,GO:0001833,GO:0003674,GO:0003824,GO:0004842,GO:0005488,GO:0005515,GO:0005575,GO:0005622,GO:0005623,GO:0005634,GO:0005654,GO:0005681,GO:0005684,GO:0005694,GO:0005737,GO:0005811,GO:0006139,GO:0006259,GO:0006281,GO:…	702.2	ko:K10599	ko03040,ko04120,map03040,map04120	M00353,M00355	-	-	ko00000,ko00001,ko00002,ko01000,ko03041,ko03400,ko04121	-	-	-	7tm_1,Col_cuticle_N,Collagen,HELP,LRR_5,Prp19,U-box,WD40	XP_004537576.1	pre-mRNA-processing factor 19 [Ceratitis capitata]	XP_004537576.1	506	667.5	1721	1.6e-187	821	1324	2	506	424	468	2	505	cell cycle control protein cwf8 [Culex quinquefasciatus] &gt;EDS35803.1 cell cycle control protein cwf8 [Culex quinquefasciatus]	1717	pre-mRNA-processing factor 19-like [Aedes albopictus] &gt;KXJ82013.1 hypothetical protein RP20_CCG016189 [Aedes albopictus]	1715	PREDICTED: pre-mRNA-processing factor 19 [Bactrocera oleae]	1713
201	PS_00972	maker-ctg000100_np12-augustus-gene-0.95-mRNA-1	0.28	Tandem duplication		7213.XP_004521082.1	5.8e-53	214.5	COG5640@1|root,KOG3627@2759|Eukaryota,3A5EH@33154|Opisthokonta,3BS0U@33208|Metazoa,3D8II@33213|Bilateria,4206Y@6656|Arthropoda	4206Y@6656|Arthropoda	O	Belongs to the peptidase S1 family	3BS0U@33208|Metazoa	O	serine-type endopeptidase activity	KLK7	GO:0002225,GO:0002682,GO:0002684,GO:0002697,GO:0002699,GO:0002700,GO:0002702,GO:0002759,GO:0002760,GO:0002784,GO:0002786,GO:0002803,GO:0002831,GO:0002833,GO:0002920,GO:0002922,GO:0003674,GO:0003824,GO:0004175,GO:0004222,GO:0004252,GO:0005575,GO:0005576,GO:0005615,GO:0005622,GO:0005623,GO:0005737,GO:0006508,GO:0006807,GO:0008150,GO:0008152,GO:0008233,GO:0008236,GO:0008237,GO:0008544,GO:0009888,GO:…	214.5	ko:K01312,ko:K08668,ko:K09622,ko:K09640	ko04080,ko04972,ko04974,ko05164,map04080,map04972,map04974,map05164	-	-	-	ko00000,ko00001,ko01000,ko01002,ko04147	-	-	-	Trypsin	CRK95553.1	CLUMA_CG009018, isoform A [Clunio marinus]	CRK95553.1	517	239.6	610	2.2e-59	12	264	265	514	111	163	4	253	chymotrypsin-1 [Ceratitis capitata]	552	hypothetical protein FF38_04890 [Lucilia cuprina]	548	CLUMA_CG001767, isoform A [Clunio marinus]	545
202	PS_00973	maker-ctg000100_np12-augustus-gene-0.96-mRNA-1	0.31	Tandem duplication	188	7217.FBpp0124467	3.4e-56	225.3	COG5640@1|root,KOG3627@2759|Eukaryota,3A5EH@33154|Opisthokonta,3BS0U@33208|Metazoa,3CZ4P@33213|Bilateria,429UR@6656|Arthropoda,3SR1Y@50557|Insecta,451CM@7147|Diptera,45WXA@7214|Drosophilidae	45WXA@7214|Drosophilidae	O	serine-type endopeptidase activity. It is involved in the biological process described with proteolysis	3BS0U@33208|Metazoa	O	serine-type endopeptidase activity	KLK7	GO:0002225,GO:0002682,GO:0002684,GO:0002697,GO:0002699,GO:0002700,GO:0002702,GO:0002759,GO:0002760,GO:0002784,GO:0002786,GO:0002803,GO:0002831,GO:0002833,GO:0002920,GO:0002922,GO:0003674,GO:0003824,GO:0004175,GO:0004222,GO:0004252,GO:0005575,GO:0005576,GO:0005615,GO:0005622,GO:0005623,GO:0005737,GO:0006508,GO:0006807,GO:0008150,GO:0008152,GO:0008233,GO:0008236,GO:0008237,GO:0008544,GO:0009888,GO:…	225.3	ko:K01312,ko:K08668,ko:K09622,ko:K09640	ko04080,ko04972,ko04974,ko05164,map04080,map04972,map04974,map05164	-	-	-	ko00000,ko00001,ko01000,ko01002,ko04147	-	-	-	Trypsin	CRK95553.1	CLUMA_CG009018, isoform A [Clunio marinus]	CRK95553.1	517	268.5	685	4.5e-68	6	270	7	260	133	177	14	266	CLUMA_CG001767, isoform A [Clunio marinus]	642	Hypothetical predicted protein [Cloeon dipterum]	579	Hypothetical predicted protein [Cloeon dipterum]	579
203	PS_00975	maker-ctg000100_np12-augustus-gene-0.102-mRNA-1	0.37	Tandem duplication	13319	7370.XP_005174951.1	2e-05	55.5	2EQ63@1|root,2ST8A@2759|Eukaryota,3APSB@33154|Opisthokonta,3CBER@33208|Metazoa,3DSPY@33213|Bilateria,422Z5@6656|Arthropoda,3SRV6@50557|Insecta,45707@7147|Diptera	45707@7147|Diptera	S	Structural constituent of cuticle	3CBER@33208|Metazoa	S	Structural constituent of cuticle	-	-	55.5	-	-	-	-	-	-	-	-	-	Chitin_bind_4	CRL02974.1	CLUMA_CG016256, isoform A [Clunio marinus]	CRL02974.1	330	63.9	154	7.4e-07	9	90	109	194	39	51	5	86	CLUMA_CG016554, isoform A [Clunio marinus]	141	PREDICTED: flexible cuticle protein 12-like [Nicrophorus vespilloides]	129	larval cuticle protein 65Ag1 [Drosophila persimilis] &gt;XP_002026448.1 larval cuticle protein 65Ag1 [Drosophila persimilis] &gt;EDW33395.1 GL15520 [Drosophila persimilis] &gt;EDW33397.1 GL15517 [Drosophila persimilis]	128
204	PS_00976	maker-ctg000100_np12-augustus-gene-0.108-mRNA-1	0.36	Tandem duplication		34740.HMEL006012-PA	4.1e-28	132.1	2EQ63@1|root,2ST8A@2759|Eukaryota,3APSB@33154|Opisthokonta,3C21N@33208|Metazoa,3DHXM@33213|Bilateria,422UW@6656|Arthropoda,3SRNB@50557|Insecta,446YF@7088|Lepidoptera	446YF@7088|Lepidoptera	S	Insect cuticle protein	3C21N@33208|Metazoa	S	Structural constituent of cuticle	-	GO:0003674,GO:0005198,GO:0005214,GO:0005575,GO:0005576,GO:0007275,GO:0008010,GO:0008150,GO:0031012,GO:0032501,GO:0032502,GO:0040003,GO:0042302,GO:0042335,GO:0044421,GO:0048856	132.1	-	-	-	-	-	-	-	-	-	Chitin_bind_4,RNase_H	CRL02977.1	CLUMA_CG016561, isoform A [Clunio marinus]	CRL02977.1	889	178.3	451	6.5e-41	11	290	29	351	123	167	62	332	Larval cuticle protein 8 [Lucilia cuprina]	372	uncharacterized protein LOC117139215 [Drosophila mauritiana]	360	uncharacterized protein LOC4813480 [Drosophila pseudoobscura]	356
205	PS_00977	maker-ctg000100_np12-augustus-gene-0.104-mRNA-1	0.37	Tandem duplication	131	7245.FBpp0265512	1.5e-33	149.8	2EQ63@1|root,2ST8A@2759|Eukaryota,3APSB@33154|Opisthokonta,3C21N@33208|Metazoa,3DHXM@33213|Bilateria,422UW@6656|Arthropoda,3SRNB@50557|Insecta,45452@7147|Diptera,45YCK@7214|Drosophilidae	45YCK@7214|Drosophilidae	S	Structural constituent of cuticle	3C21N@33208|Metazoa	S	Structural constituent of cuticle	-	GO:0003674,GO:0005198,GO:0005214,GO:0005575,GO:0005576,GO:0007275,GO:0008010,GO:0008150,GO:0031012,GO:0032501,GO:0032502,GO:0040003,GO:0042302,GO:0042335,GO:0044421,GO:0048856	149.8	-	-	-	-	-	-	-	-	-	Chitin_bind_4,RNase_H	XP_017017843.1	PREDICTED: uncharacterized protein LOC108071573 [Drosophila kikkawai]	XP_017017843.1	235	214.5	545	6.4e-52	1	222	1	232	112	156	11	232	Larval cuticle protein 8 [Lucilia cuprina]	533	PREDICTED: endocuticle structural glycoprotein SgAbd-1-like [Drosophila eugracilis]	526	uncharacterized protein LOC117139215 [Drosophila mauritiana]	524
206	PS_00978	maker-ctg000100_np12-augustus-gene-0.101-mRNA-1	0.4	Tandem duplication	13319	7244.FBpp0227169	1.3e-21	109	2EQ63@1|root,2ST8A@2759|Eukaryota,3APSB@33154|Opisthokonta,3CBER@33208|Metazoa,3DSPY@33213|Bilateria,422Z5@6656|Arthropoda,3SRV6@50557|Insecta,45707@7147|Diptera,45YQ2@7214|Drosophilidae	45YQ2@7214|Drosophilidae	S	Structural constituent of cuticle	3CBER@33208|Metazoa	S	Structural constituent of cuticle	-	GO:0003674,GO:0005198,GO:0005214,GO:0005575,GO:0005576,GO:0007275,GO:0008010,GO:0008150,GO:0031012,GO:0032501,GO:0032502,GO:0040003,GO:0042302,GO:0042335,GO:0044421,GO:0048856	109	-	-	-	-	-	-	-	-	-	Chitin_bind_4	XP_013116654.1	PREDICTED: larval cuticle protein 8-like [Stomoxys calcitrans]	XP_013116654.1	104	111.3	277	3.5e-21	1	102	1	102	54	70	1	102	larval cuticle protein 65Ag1 [Drosophila virilis] &gt;EDW68500.1 uncharacterized protein Dvir_GJ12752 [Drosophila virilis]	271	PREDICTED: larval cuticle protein 8-like [Stomoxys calcitrans]	271	larval cuticle protein 65Ag1-like [Zeugodacus cucurbitae]	267
207	PS_00979	maker-ctg000100_np12-augustus-gene-0.106-mRNA-1	0.41	Tandem duplication		43151.ADAC008980-PA	2.6e-09	68.6	2EQ63@1|root,2ST8A@2759|Eukaryota,3APSB@33154|Opisthokonta,3C21N@33208|Metazoa,3DHXM@33213|Bilateria,422UW@6656|Arthropoda,3SRNB@50557|Insecta,456SG@7147|Diptera,45IUE@7148|Nematocera	45IUE@7148|Nematocera	S	Insect cuticle protein	3C21N@33208|Metazoa	S	Structural constituent of cuticle	-	GO:0003674,GO:0005198,GO:0005214,GO:0005575,GO:0005576,GO:0007275,GO:0008010,GO:0008150,GO:0031012,GO:0032501,GO:0032502,GO:0040003,GO:0042302,GO:0042335,GO:0044421,GO:0048856	68.6	-	-	-	-	-	-	-	-	-	Chitin_bind_4,RNase_H	CRL02977.1	CLUMA_CG016561, isoform A [Clunio marinus]	CRL02977.1	889	80.9	198	6.6e-12	8	133	9	143	54	80	12	136	CLUMA_CG016210, isoform A [Clunio marinus]	192	hypothetical protein FF38_02463 [Lucilia cuprina]	178	endocuticle structural protein SgAbd-6-like [Lucilia cuprina]	178
208	PS_00981	maker-ctg000100_np12-augustus-gene-0.107-mRNA-1	0.44	Tandem duplication		7222.FBpp0149556	1.4e-16	92.4	2EQ63@1|root,2ST8A@2759|Eukaryota,3APSB@33154|Opisthokonta,3CBER@33208|Metazoa,3DSPY@33213|Bilateria,422Z5@6656|Arthropoda,3SRV6@50557|Insecta,456UE@7147|Diptera,45YQ7@7214|Drosophilidae	45YQ7@7214|Drosophilidae	S	Structural constituent of cuticle	3CBER@33208|Metazoa	S	Structural constituent of cuticle	-	-	92.4	-	-	-	-	-	-	-	-	-	Chitin_bind_4	XP_018307057.1	PREDICTED: endocuticle structural protein SgAbd-6-like [Trachymyrmex zeteki]	XP_018307057.1	105	99	245	2e-17	1	102	1	99	56	67	8	104	PREDICTED: endocuticle structural protein SgAbd-6-like [Cyphomyrmex costatus]	245	PREDICTED: flexible cuticle protein 12-like isoform X2 [Wasmannia auropunctata]	244	PREDICTED: endocuticle structural protein SgAbd-6-like [Acromyrmex echinatior]	244
209	PS_00982	maker-ctg000100_np12-augustus-gene-0.103-mRNA-1	0.47	Tandem duplication	131	7165.AGAP005998-PA	2.4e-26	124.8	2EQ63@1|root,2ST8A@2759|Eukaryota,3APSB@33154|Opisthokonta,3C21N@33208|Metazoa,3DHXM@33213|Bilateria,422UW@6656|Arthropoda,3SRNB@50557|Insecta,456SN@7147|Diptera,45IXH@7148|Nematocera	45IXH@7148|Nematocera	O	Insect cuticle protein	3C21N@33208|Metazoa	S	Structural constituent of cuticle	-	GO:0003674,GO:0005198,GO:0005214,GO:0005575,GO:0005576,GO:0007275,GO:0008010,GO:0008150,GO:0031012,GO:0032501,GO:0032502,GO:0040003,GO:0042302,GO:0042335,GO:0044421,GO:0048856	124.8	-	-	-	-	-	-	-	-	-	Chitin_bind_4,RNase_H	XP_316038.1	AGAP005998-PA [Anopheles gambiae str. PEST] &gt;EAA44127.1 AGAP005998-PA [Anopheles gambiae str. PEST]	XP_316038.1	104	127.1	318	6.3e-26	1	104	1	103	65	82	2	104	CLUMA_CG016573, isoform A [Clunio marinus]	316	conserved hypothetical protein [Culex quinquefasciatus] &gt;EDS43461.1 conserved hypothetical protein [Culex quinquefasciatus]	312	AGAP005996-PA [Anopheles gambiae str. PEST] &gt;EAA11745.1 AGAP005996-PA [Anopheles gambiae str. PEST]	312
210	PS_00990	maker-ctg000100_np12-augustus-gene-0.116-mRNA-1	0.35	Tandem duplication	6012	7159.AAEL003001-PA	1.2e-42	180.6	KOG0266@1|root,KOG0266@2759|Eukaryota,38D84@33154|Opisthokonta,3BCYJ@33208|Metazoa,3CUP4@33213|Bilateria,41W1G@6656|Arthropoda,3SGXN@50557|Insecta,451SF@7147|Diptera,45CYR@7148|Nematocera	45CYR@7148|Nematocera	S	Eukaryotic translation initiation factor eIF2A	3BCYJ@33208|Metazoa	S	WD repeat-containing protein 5	WDR5	GO:0000123,GO:0001085,GO:0001501,GO:0001654,GO:0002682,GO:0003674,GO:0003824,GO:0005488,GO:0005515,GO:0005575,GO:0005622,GO:0005623,GO:0005634,GO:0005654,GO:0005671,GO:0005737,GO:0005815,GO:0005856,GO:0005929,GO:0006109,GO:0006111,GO:0006325,GO:0006338,GO:0006355,GO:0006357,GO:0006464,GO:0006473,GO:0006475,GO:0006479,GO:0006807,GO:0006996,GO:0007275,GO:0007399,GO:0007423,GO:0007444,GO:0007482,GO:…	180.6	ko:K14963	ko04934,map04934	-	-	-	ko00000,ko00001,ko03036	-	-	-	DUF1759,WD40	KFB37358.1	AGAP012731-PA-like protein [Anopheles sinensis]	KFB37358.1	347	134.8	338	1e-27	1	348	1	347	315	326	0	347	AGAP012731-PA [Anopheles gambiae str. PEST] &gt;XP_321036.4 AGAP002019-PA [Anopheles gambiae str. PEST] &gt;EAA01221.5 AGAP002019-PA [Anopheles gambiae str. PEST] &gt;EAA02931.4 AGAP012731-PA [Anopheles gambiae str. PEST]	335	wd-repeat protein [Anopheles darlingi]	330	WD repeat-containing protein 5 [Aedes aegypti] &gt;XP_029719621.1 WD repeat-containing protein 5 [Aedes albopictus] &gt;XP_029723344.1 WD repeat-containing protein 5 [Aedes albopictus] &gt;XP_029723354.1 WD repeat-containing protein 5 [Aedes albopictus] &gt;EAT45735.1 AAEL003001-PA [Aedes aegypti] &gt;KXJ68490.1 hypothetical protein RP20_CCG003119 [Aedes albopictus]	322
211	PS_00991	augustus_masked-ctg000100_np12-processed-gene-0.56-mRNA-1	0.38	Tandem duplication	13301	7165.AGAP005998-PA	3.3e-31	141	2EQ63@1|root,2ST8A@2759|Eukaryota,3APSB@33154|Opisthokonta,3C21N@33208|Metazoa,3DHXM@33213|Bilateria,422UW@6656|Arthropoda,3SRNB@50557|Insecta,456SN@7147|Diptera,45IXH@7148|Nematocera	45IXH@7148|Nematocera	O	Insect cuticle protein	3C21N@33208|Metazoa	S	Structural constituent of cuticle	-	GO:0003674,GO:0005198,GO:0005214,GO:0005575,GO:0005576,GO:0007275,GO:0008010,GO:0008150,GO:0031012,GO:0032501,GO:0032502,GO:0040003,GO:0042302,GO:0042335,GO:0044421,GO:0048856	141	-	-	-	-	-	-	-	-	-	Chitin_bind_4,RNase_H	XP_022825251.1	flexible cuticle protein 12-like [Spodoptera litura] &gt;TKX27927.1 cuticular protein RR-1 [Spodoptera litura]	XP_022825251.1	106	149.1	375	1.6e-32	1	105	1	104	71	85	0	104	hypothetical protein evm_010302 [Chilo suppressalis]	360	CPR9 [Ostrinia furnacalis]	357	cuticle protein 1 [Lonomia obliqua]	356
212	PS_00997	maker-ctg000100_np12-augustus-gene-0.125-mRNA-1	0.47	Tandem duplication		7159.AAEL012883-PA	5.9e-33	146.7	2EQ63@1|root,2ST8A@2759|Eukaryota,3APSB@33154|Opisthokonta,3C21N@33208|Metazoa,3DHXM@33213|Bilateria,422UW@6656|Arthropoda,3SRNB@50557|Insecta,456SG@7147|Diptera,45IUE@7148|Nematocera	45IUE@7148|Nematocera	S	Insect cuticle protein	3C21N@33208|Metazoa	S	Structural constituent of cuticle	-	GO:0003674,GO:0005198,GO:0005214,GO:0005575,GO:0005576,GO:0007275,GO:0008010,GO:0008150,GO:0031012,GO:0032501,GO:0032502,GO:0040003,GO:0042302,GO:0042335,GO:0044421,GO:0048856	146.7	-	-	-	-	-	-	-	-	-	Chitin_bind_4,RNase_H	CRL02971.1	CLUMA_CG016569, isoform A [Clunio marinus]	CRL02971.1	105	153.7	387	6.3e-34	1	104	1	103	74	87	0	103	flexible cuticle protein 12 [Aedes aegypti] &gt;EAT34914.1 AAEL012883-PA [Aedes aegypti]	377	flexible cuticle protein 12 [Aedes albopictus] &gt;KXJ79741.1 hypothetical protein RP20_CCG028251 [Aedes albopictus]	376	CLUMA_CG016563, isoform A [Clunio marinus]	374
213	PS_00998	maker-ctg000100_np12-augustus-gene-0.126-mRNA-1	0.47	Tandem duplication	131	7159.AAEL013515-PA	2.2e-32	144.8	2EQ63@1|root,2ST8A@2759|Eukaryota,3APSB@33154|Opisthokonta,3C21N@33208|Metazoa,3DHXM@33213|Bilateria,422UW@6656|Arthropoda,3SRNB@50557|Insecta,454A2@7147|Diptera,45IZ5@7148|Nematocera	45IZ5@7148|Nematocera	O	Insect cuticle protein	3C21N@33208|Metazoa	S	Structural constituent of cuticle	-	GO:0003674,GO:0005198,GO:0005214,GO:0005575,GO:0005576,GO:0007275,GO:0008010,GO:0008150,GO:0031012,GO:0032501,GO:0032502,GO:0040003,GO:0042302,GO:0042335,GO:0044421,GO:0048856	144.8	-	-	-	-	-	-	-	-	-	Chitin_bind_4,RNase_H	CRL02977.1	CLUMA_CG016561, isoform A [Clunio marinus]	CRL02977.1	889	178.7	452	1.8e-41	1	106	785	889	86	98	0	105	flexible cuticle protein 12 [Aedes albopictus] &gt;KXJ75275.1 hypothetical protein RP20_CCG012028 [Aedes albopictus] &gt;KXJ79736.1 hypothetical protein RP20_CCG028246 [Aedes albopictus]	379	CLUMA_CG016563, isoform A [Clunio marinus]	378	CLUMA_CG016569, isoform A [Clunio marinus]	366
214	PS_00999	maker-ctg000100_np12-augustus-gene-0.124-mRNA-1	0.49	Tandem duplication	131	7213.XP_004524504.1	1.9e-28	131.7	2EQ63@1|root,2ST8A@2759|Eukaryota,3APSB@33154|Opisthokonta,3CBER@33208|Metazoa,3DSPY@33213|Bilateria,422Z5@6656|Arthropoda,3SRV6@50557|Insecta,456WE@7147|Diptera	456WE@7147|Diptera	S	Insect cuticle protein	3CBER@33208|Metazoa	S	Structural constituent of cuticle	-	-	131.7	-	-	-	-	-	-	-	-	-	Chitin_bind_4	XP_004524504.1	larval cuticle protein 8-like [Ceratitis capitata]	XP_004524504.1	102	131.7	330	2.5e-27	1	103	1	102	63	76	0	102	PREDICTED: larval cuticle protein 8-like [Bactrocera oleae]	330	PREDICTED: larval cuticle protein 8-like [Drosophila kikkawai]	329	larval cuticle protein 65Ag1-like [Zeugodacus cucurbitae]	328
215	PS_01001	augustus_masked-ctg000100_np12-processed-gene-0.57-mRNA-1	0.49	Tandem duplication	8763	7159.AAEL012883-PA	1.9e-39	168.3	2EQ63@1|root,2ST8A@2759|Eukaryota,3APSB@33154|Opisthokonta,3C21N@33208|Metazoa,3DHXM@33213|Bilateria,422UW@6656|Arthropoda,3SRNB@50557|Insecta,456SG@7147|Diptera,45IUE@7148|Nematocera	45IUE@7148|Nematocera	S	Insect cuticle protein	3C21N@33208|Metazoa	S	Structural constituent of cuticle	-	GO:0003674,GO:0005198,GO:0005214,GO:0005575,GO:0005576,GO:0007275,GO:0008010,GO:0008150,GO:0031012,GO:0032501,GO:0032502,GO:0040003,GO:0042302,GO:0042335,GO:0044421,GO:0048856	168.3	-	-	-	-	-	-	-	-	-	Chitin_bind_4,RNase_H	CRL02971.1	CLUMA_CG016569, isoform A [Clunio marinus]	CRL02971.1	105	174.5	441	3.4e-40	1	105	1	104	85	92	0	104	flexible cuticle protein 12 [Aedes aegypti] &gt;EAT34914.1 AAEL012883-PA [Aedes aegypti]	423	AGAP005996-PA [Anopheles gambiae str. PEST] &gt;EAA11745.1 AGAP005996-PA [Anopheles gambiae str. PEST]	422	flexible cuticle protein 12 [Aedes albopictus] &gt;KXJ79741.1 hypothetical protein RP20_CCG028251 [Aedes albopictus]	420
216	PS_01002	maker-ctg000100_np12-augustus-gene-0.123-mRNA-1	0.51	Tandem duplication		7165.AGAP005996-PA	6.6e-10	70.1	2EQ63@1|root,2ST8A@2759|Eukaryota,3APSB@33154|Opisthokonta,3C21N@33208|Metazoa,3DHXM@33213|Bilateria,422UW@6656|Arthropoda,3SRNB@50557|Insecta,456SG@7147|Diptera,45IUE@7148|Nematocera	45IUE@7148|Nematocera	S	Insect cuticle protein	3C21N@33208|Metazoa	S	Structural constituent of cuticle	-	GO:0003674,GO:0005198,GO:0005214,GO:0005575,GO:0005576,GO:0007275,GO:0008010,GO:0008150,GO:0031012,GO:0032501,GO:0032502,GO:0040003,GO:0042302,GO:0042335,GO:0044421,GO:0048856	70.1	-	-	-	-	-	-	-	-	-	Chitin_bind_4,RNase_H	XP_030385802.1	larval cuticle protein 65Ag1-like [Scaptodrosophila lebanonensis]	XP_030385802.1	101	65.1	157	2.7e-07	1	96	1	92	39	59	9	98	larval cuticle protein 8 [Drosophila obscura]	155	endocuticle structural glycoprotein ABD-5 [Drosophila subobscura]	151	PREDICTED: larval cuticle protein 8-like [Drosophila kikkawai]	148
217	PS_01003	maker-ctg000100_np12-augustus-gene-0.127-mRNA-1	0.53	Tandem duplication		13037.EHJ67546	1.6e-19	102.4	2EQ63@1|root,2ST8A@2759|Eukaryota,3APSB@33154|Opisthokonta,3C21N@33208|Metazoa,3DHXM@33213|Bilateria,422UW@6656|Arthropoda,3SRNB@50557|Insecta,44A9B@7088|Lepidoptera	44A9B@7088|Lepidoptera	S	Insect cuticle protein	3C21N@33208|Metazoa	S	Structural constituent of cuticle	-	GO:0003674,GO:0005198,GO:0005214,GO:0005575,GO:0005576,GO:0007275,GO:0008010,GO:0008150,GO:0031012,GO:0032501,GO:0032502,GO:0040003,GO:0042302,GO:0042335,GO:0044421,GO:0048856	102.4	-	-	-	-	-	-	-	-	-	Chitin_bind_4,RNase_H	CRL02975.1	CLUMA_CG016563, isoform A [Clunio marinus]	CRL02975.1	108	103.6	257	9.1e-19	1	110	1	105	55	75	4	109	PREDICTED: larval cuticle protein 8-like [Drosophila kikkawai]	240	PREDICTED: endocuticle structural protein SgAbd-6 [Drosophila takahashii]	239	endocuticle structural protein SgAbd-6 [Drosophila willistoni] &gt;EDW72933.1 uncharacterized protein Dwil_GK16917 [Drosophila willistoni]	239
218	PS_01005	augustus_masked-ctg000100_np12-processed-gene-0.55-mRNA-1	0.72	Tandem duplication		7165.AGAP005996-PA	1.3e-15	89.7	2EQ63@1|root,2ST8A@2759|Eukaryota,3APSB@33154|Opisthokonta,3C21N@33208|Metazoa,3DHXM@33213|Bilateria,422UW@6656|Arthropoda,3SRNB@50557|Insecta,456SG@7147|Diptera,45IUE@7148|Nematocera	45IUE@7148|Nematocera	S	Insect cuticle protein	3C21N@33208|Metazoa	S	Structural constituent of cuticle	-	GO:0003674,GO:0005198,GO:0005214,GO:0005575,GO:0005576,GO:0007275,GO:0008010,GO:0008150,GO:0031012,GO:0032501,GO:0032502,GO:0040003,GO:0042302,GO:0042335,GO:0044421,GO:0048856	89.7	-	-	-	-	-	-	-	-	-	Chitin_bind_4,RNase_H	TMW41586.1	hypothetical protein DOY81_013333 [Sarcophaga bullata]	TMW41586.1	71	71.2	173	6.3e-09	43	100	11	63	35	42	4	57	GH15837 [Drosophila grimshawi]	171	cuticle protein CP14.6 [Drosophila grimshawi]	171	hypothetical protein evm_010302 [Chilo suppressalis]	170
219	PS_01017	maker-ctg000100_np12-augustus-gene-1.70-mRNA-1	0.09	Tandem duplication	10398	7165.AGAP011643-PA	0.00044	53.1	2C6VA@1|root,2TB76@2759|Eukaryota,396B7@33154|Opisthokonta,3CAQ1@33208|Metazoa,3DRXE@33213|Bilateria,4282T@6656|Arthropoda,3SRDV@50557|Insecta,452C1@7147|Diptera,45F26@7148|Nematocera	45F26@7148|Nematocera	-	-	3CAQ1@33208|Metazoa	-	-	-	GO:0003674,GO:0004888,GO:0004930,GO:0005575,GO:0007154,GO:0007165,GO:0007186,GO:0008150,GO:0009987,GO:0016020,GO:0016021,GO:0023052,GO:0031224,GO:0038023,GO:0044425,GO:0050789,GO:0050794,GO:0050896,GO:0051716,GO:0060089,GO:0065007	53.1	-	-	-	-	-	-	-	-	-	DUF963
220	PS_01018	maker-ctg000100_np12-augustus-gene-1.69-mRNA-1	0.21	Tandem duplication	10398	7165.AGAP011643-PA	8.9e-06	58.2	2C6VA@1|root,2TB76@2759|Eukaryota,396B7@33154|Opisthokonta,3CAQ1@33208|Metazoa,3DRXE@33213|Bilateria,4282T@6656|Arthropoda,3SRDV@50557|Insecta,452C1@7147|Diptera,45F26@7148|Nematocera	45F26@7148|Nematocera	-	-	3CAQ1@33208|Metazoa	-	-	-	GO:0003674,GO:0004888,GO:0004930,GO:0005575,GO:0007154,GO:0007165,GO:0007186,GO:0008150,GO:0009987,GO:0016020,GO:0016021,GO:0023052,GO:0031224,GO:0038023,GO:0044425,GO:0050789,GO:0050794,GO:0050896,GO:0051716,GO:0060089,GO:0065007	58.2	-	-	-	-	-	-	-	-	-	DUF963	XP_320866.2	AGAP011643-PA, partial [Anopheles gambiae str. PEST] &gt;EAA43332.2 AGAP011643-PA, partial [Anopheles gambiae str. PEST]	XP_320866.2	488	60.8	146	1.8e-05	17	337	94	420	80	145	41	344
221	PS_01025	augustus_masked-ctg000100_np12-processed-gene-1.4-mRNA-1	0.36	Tandem duplication	10428	7159.AAEL001740-PA	8.4e-111	408.3	COG0142@1|root,KOG0776@2759|Eukaryota,38EQ5@33154|Opisthokonta,3BAQY@33208|Metazoa,3CX53@33213|Bilateria,41TXK@6656|Arthropoda,3SJW2@50557|Insecta,44XB9@7147|Diptera,45DF0@7148|Nematocera	45DF0@7148|Nematocera	H	Belongs to the FPP GGPP synthase family	3BAQY@33208|Metazoa	H	trans-hexaprenyltranstransferase activity	PDSS2	GO:0003674,GO:0005488,GO:0005515,GO:0005575,GO:0005622,GO:0005623,GO:0005737,GO:0005739,GO:0005759,GO:0005829,GO:0006629,GO:0006720,GO:0006732,GO:0006733,GO:0006743,GO:0006744,GO:0008150,GO:0008152,GO:0008299,GO:0008610,GO:0009058,GO:0009108,GO:0009987,GO:0016043,GO:0022607,GO:0031974,GO:0032991,GO:0042180,GO:0042181,GO:0043226,GO:0043227,GO:0043229,GO:0043231,GO:0043233,GO:0043933,GO:0044085,GO:…	408.3	ko:K12505	ko00900,ko01110,map00900,map01110	-	R09249	RC00279	ko00000,ko00001,ko01000,ko01006	-	-	-	polyprenyl_synt	KAF0768232.1	decaprenyl-diphosphate synthase subunit 2-like, partial [Aphis craccivora]	KAF0768232.1	873	605.5	1560	4.6e-169	33	786	85	834	334	477	63	783	Decaprenyl-diphosphate synthase subunit 2-like Protein [Tribolium castaneum]	1325	AAEL001740-PA [Aedes aegypti]	1041	decaprenyl-diphosphate synthase subunit 2 [Aedes aegypti]	1037
222	PS_01026	augustus_masked-ctg000100_np12-processed-gene-1.3-mRNA-1	0.41	Tandem duplication	10428	7159.AAEL001740-PA	2.4e-109	402.5	COG0142@1|root,KOG0776@2759|Eukaryota,38EQ5@33154|Opisthokonta,3BAQY@33208|Metazoa,3CX53@33213|Bilateria,41TXK@6656|Arthropoda,3SJW2@50557|Insecta,44XB9@7147|Diptera,45DF0@7148|Nematocera	45DF0@7148|Nematocera	H	Belongs to the FPP GGPP synthase family	3BAQY@33208|Metazoa	H	trans-hexaprenyltranstransferase activity	PDSS2	GO:0003674,GO:0005488,GO:0005515,GO:0005575,GO:0005622,GO:0005623,GO:0005737,GO:0005739,GO:0005759,GO:0005829,GO:0006629,GO:0006720,GO:0006732,GO:0006733,GO:0006743,GO:0006744,GO:0008150,GO:0008152,GO:0008299,GO:0008610,GO:0009058,GO:0009108,GO:0009987,GO:0016043,GO:0022607,GO:0031974,GO:0032991,GO:0042180,GO:0042181,GO:0043226,GO:0043227,GO:0043229,GO:0043231,GO:0043233,GO:0043933,GO:0044085,GO:…	402.5	ko:K12505	ko00900,ko01110,map00900,map01110	-	R09249	RC00279	ko00000,ko00001,ko01000,ko01006	-	-	-	polyprenyl_synt	CRK95970.1	CLUMA_CG009411, isoform A [Clunio marinus]	CRK95970.1	435	408.7	1049	4.3e-110	1	418	1	435	216	294	32	442	AAEL001740-PA [Aedes aegypti]	1043	decaprenyl-diphosphate synthase subunit 2 [Aedes aegypti]	1042	decaprenyl-diphosphate synthase subunit 2 [Aedes albopictus]	1035
223	PS_01027	maker-ctg000100_np12-augustus-gene-1.62-mRNA-1	0.42	Tandem duplication	10428	7159.AAEL001740-PA	1.3e-126	459.9	COG0142@1|root,KOG0776@2759|Eukaryota,38EQ5@33154|Opisthokonta,3BAQY@33208|Metazoa,3CX53@33213|Bilateria,41TXK@6656|Arthropoda,3SJW2@50557|Insecta,44XB9@7147|Diptera,45DF0@7148|Nematocera	45DF0@7148|Nematocera	H	Belongs to the FPP GGPP synthase family	3BAQY@33208|Metazoa	H	trans-hexaprenyltranstransferase activity	PDSS2	GO:0003674,GO:0005488,GO:0005515,GO:0005575,GO:0005622,GO:0005623,GO:0005737,GO:0005739,GO:0005759,GO:0005829,GO:0006629,GO:0006720,GO:0006732,GO:0006733,GO:0006743,GO:0006744,GO:0008150,GO:0008152,GO:0008299,GO:0008610,GO:0009058,GO:0009108,GO:0009987,GO:0016043,GO:0022607,GO:0031974,GO:0032991,GO:0042180,GO:0042181,GO:0043226,GO:0043227,GO:0043229,GO:0043231,GO:0043233,GO:0043933,GO:0044085,GO:…	459.9	ko:K12505	ko00900,ko01110,map00900,map01110	-	R09249	RC00279	ko00000,ko00001,ko01000,ko01006	-	-	-	polyprenyl_synt	CRK95970.1	CLUMA_CG009411, isoform A [Clunio marinus]	CRK95970.1	435	461.5	1186	5.7e-126	1	424	1	435	245	309	26	442	AAEL001740-PA [Aedes aegypti]	1182	decaprenyl-diphosphate synthase subunit 2 [Aedes aegypti]	1182	hypothetical protein RP20_CCG018161 [Aedes albopictus]	1167
224	PS_01028	augustus_masked-ctg000100_np12-processed-gene-1.5-mRNA-1	0.43	Tandem duplication	1460	7159.AAEL001740-PA	3.2e-181	641.3	COG0142@1|root,KOG0776@2759|Eukaryota,38EQ5@33154|Opisthokonta,3BAQY@33208|Metazoa,3CX53@33213|Bilateria,41TXK@6656|Arthropoda,3SJW2@50557|Insecta,44XB9@7147|Diptera,45DF0@7148|Nematocera	45DF0@7148|Nematocera	H	Belongs to the FPP GGPP synthase family	3BAQY@33208|Metazoa	H	trans-hexaprenyltranstransferase activity	PDSS2	GO:0003674,GO:0005488,GO:0005515,GO:0005575,GO:0005622,GO:0005623,GO:0005737,GO:0005739,GO:0005759,GO:0005829,GO:0006629,GO:0006720,GO:0006732,GO:0006733,GO:0006743,GO:0006744,GO:0008150,GO:0008152,GO:0008299,GO:0008610,GO:0009058,GO:0009108,GO:0009987,GO:0016043,GO:0022607,GO:0031974,GO:0032991,GO:0042180,GO:0042181,GO:0043226,GO:0043227,GO:0043229,GO:0043231,GO:0043233,GO:0043933,GO:0044085,GO:…	641.3	ko:K12505	ko00900,ko01110,map00900,map01110	-	R09249	RC00279	ko00000,ko00001,ko01000,ko01006	-	-	-	polyprenyl_synt	XP_029726579.1	decaprenyl-diphosphate synthase subunit 2 [Aedes albopictus]	XP_029726579.1	453	641.3	1653	4.1e-180	1	438	1	453	342	385	24	457	hypothetical protein RP20_CCG018161 [Aedes albopictus]	1650	AAEL001740-PA [Aedes aegypti]	1642	decaprenyl-diphosphate synthase subunit 2 [Aedes aegypti]	1642
225	PS_01035	maker-ctg000100_np12-augustus-gene-2.57-mRNA-1	0.19	Tandem duplication	6732	7159.AAEL008685-PA	6.6e-107	394.4	KOG0490@1|root,KOG0490@2759|Eukaryota,38BZF@33154|Opisthokonta,3BD2S@33208|Metazoa,3CTZ6@33213|Bilateria,41Y0H@6656|Arthropoda,3SIR5@50557|Insecta,4551W@7147|Diptera,45GBH@7148|Nematocera	45GBH@7148|Nematocera	K	Lim homeobox protein	3BD2S@33208|Metazoa	K	Lim homeobox	LHX2	GO:0000003,GO:0000902,GO:0000904,GO:0000976,GO:0000977,GO:0000978,GO:0000981,GO:0000982,GO:0000987,GO:0000988,GO:0000989,GO:0001012,GO:0001067,GO:0001076,GO:0001077,GO:0001228,GO:0001558,GO:0001654,GO:0001708,GO:0001838,GO:0001841,GO:0001843,GO:0001942,GO:0002009,GO:0002119,GO:0002164,GO:0003002,GO:0003006,GO:0003008,GO:0003674,GO:0003676,GO:0003677,GO:0003682,GO:0003690,GO:0003700,GO:0003712,GO:…	394.4	ko:K09373	-	-	-	-	ko00000,ko03000	-	-	-	Homeobox,LIM	CRL08699.1	CLUMA_CG021270, isoform A [Clunio marinus]	CRL08699.1	345	451.4	1160	5.9e-123	86	427	1	345	236	274	20	353	LIM/homeobox protein Lhx9-like [Contarinia nasturtii]	1063	AAEL008685-PA [Aedes aegypti]	969	LIM/homeobox protein Lhx9 [Aedes aegypti] &gt;XP_021701489.1 LIM/homeobox protein Lhx9 [Aedes aegypti]	946
226	PS_01039	maker-ctg000100_np12-augustus-gene-2.56-mRNA-1	0.38	Tandem duplication	3758	7159.AAEL008694-PA	1.4e-40	172.6	KOG0490@1|root,KOG0490@2759|Eukaryota,38BZF@33154|Opisthokonta,3BD2S@33208|Metazoa,3CTZ6@33213|Bilateria,41YA0@6656|Arthropoda,3SIAI@50557|Insecta,45065@7147|Diptera	45065@7147|Diptera	K	binding. It is involved in the biological process described with regulation of transcription, DNA-templated	3BD2S@33208|Metazoa	K	Lim homeobox	LHX2	GO:0000003,GO:0000902,GO:0000904,GO:0000976,GO:0000977,GO:0000978,GO:0000981,GO:0000982,GO:0000987,GO:0000988,GO:0000989,GO:0001012,GO:0001067,GO:0001076,GO:0001077,GO:0001228,GO:0001558,GO:0001654,GO:0001708,GO:0001838,GO:0001841,GO:0001843,GO:0001942,GO:0002009,GO:0002119,GO:0002164,GO:0002165,GO:0003002,GO:0003006,GO:0003008,GO:0003674,GO:0003676,GO:0003677,GO:0003682,GO:0003690,GO:0003700,GO:…	172.6	ko:K09373	-	-	-	-	ko00000,ko03000	-	-	-	CTP_synth_N,Homeobox,LIM	CRL08693.1	CLUMA_CG021243, isoform A, partial [Clunio marinus]	CRL08693.1	288	201.4	511	3.6e-48	14	142	167	287	106	110	9	129	protein apterous [Aedes albopictus]	436	AAEL008694-PA [Aedes aegypti]	436	protein apterous isoform X2 [Aedes aegypti]	436
227	PS_01050	maker-ctg000100_np12-augustus-gene-2.80-mRNA-1	0.26	Tandem duplication	5848	7159.AAEL009074-PA	3.5e-99	368.6	KOG1101@1|root,KOG1101@2759|Eukaryota,39XIX@33154|Opisthokonta,3BNZH@33208|Metazoa,3D46C@33213|Bilateria,41W5Z@6656|Arthropoda,3SMDH@50557|Insecta,44X3V@7147|Diptera,45BID@7148|Nematocera	45BID@7148|Nematocera	O	Inhibitor of Apoptosis (IAP)	3BNZH@33208|Metazoa	O	Baculoviral inhibition of apoptosis protein repeat	IAP1	GO:0000003,GO:0000209,GO:0001667,GO:0002009,GO:0002020,GO:0002064,GO:0002065,GO:0002066,GO:0002165,GO:0003006,GO:0003674,GO:0003824,GO:0004842,GO:0004857,GO:0004866,GO:0004869,GO:0005488,GO:0005515,GO:0005575,GO:0005622,GO:0005623,GO:0005634,GO:0005737,GO:0006464,GO:0006508,GO:0006511,GO:0006807,GO:0006915,GO:0006928,GO:0006996,GO:0006997,GO:0007275,GO:0007276,GO:0007281,GO:0007283,GO:0007286,GO:…	368.6	ko:K04725,ko:K16061	ko01524,ko04064,ko04120,ko04210,ko04214,ko04215,ko04217,ko04510,ko04621,ko05145,ko05166,ko05200,ko05222,map01524,map04064,map04120,map04210,map04214,map04215,map04217,map04510,map04621,map05145,map05166,map05200,map05222	-	-	-	ko00000,ko00001,ko01000,ko03029,ko04121	-	-	-	BIR,zf-C3HC4_3	CRK95837.1	CLUMA_CG009286, isoform A [Clunio marinus]	CRK95837.1	397	369.8	948	2e-98	16	385	23	397	227	259	20	382	inhibitor of apotosis protein 1-like protein [Ochlerotatus triseriatus] &gt;ABP35668.1 inhibitor of apoptosis protein 1 [Ochlerotatus triseriatus] &gt;ABP35669.1 inhibitor of apoptosis protein 1 [Ochlerotatus triseriatus] &gt;ABP35670.1 inhibitor of apoptosis protein 1 [Ochlerotatus triseriatus] &gt;ABP35671.1 inhibitor of apoptosis protein 1 [Ochlerotatus triseriatus]	918	inhibitor of apoptosis protein 1, partial [Culicoides sonorensis]	917	AAEL009074-PA [Aedes aegypti]	917
228	PS_01057	maker-ctg000100_np12-augustus-gene-2.81-mRNA-1	0.44	Tandem duplication	9717	13037.EHJ76448	1e-49	204.1	KOG1101@1|root,KOG1101@2759|Eukaryota,39XIX@33154|Opisthokonta,3BNZH@33208|Metazoa,3D46C@33213|Bilateria,41W5Z@6656|Arthropoda,3SMDH@50557|Insecta,445CT@7088|Lepidoptera	445CT@7088|Lepidoptera	O	Baculoviral inhibition of apoptosis protein repeat	3BNZH@33208|Metazoa	O	Baculoviral inhibition of apoptosis protein repeat	IAP1	GO:0000003,GO:0000209,GO:0001667,GO:0002009,GO:0002020,GO:0002064,GO:0002065,GO:0002066,GO:0002165,GO:0003006,GO:0003674,GO:0003824,GO:0004842,GO:0004857,GO:0004866,GO:0004869,GO:0005488,GO:0005515,GO:0005575,GO:0005622,GO:0005623,GO:0005634,GO:0005737,GO:0006464,GO:0006508,GO:0006511,GO:0006807,GO:0006915,GO:0006928,GO:0006996,GO:0006997,GO:0007275,GO:0007276,GO:0007281,GO:0007283,GO:0007286,GO:…	204.1	ko:K04725,ko:K16061	ko01524,ko04064,ko04120,ko04210,ko04214,ko04215,ko04217,ko04510,ko04621,ko05145,ko05166,ko05200,ko05222,map01524,map04064,map04120,map04210,map04214,map04215,map04217,map04510,map04621,map05145,map05166,map05200,map05222	-	-	-	ko00000,ko00001,ko01000,ko03029,ko04121	-	-	-	BIR,zf-C3HC4_3	CRK95836.1	CLUMA_CG009285, isoform A [Clunio marinus]	CRK95836.1	316	245	624	6.8e-61	69	348	31	316	128	176	13	289	PREDICTED: death-associated inhibitor of apoptosis 1-like isoform X6 [Papilio xuthus]	525	PREDICTED: death-associated inhibitor of apoptosis 1-like isoform X5 [Papilio xuthus]	525	PREDICTED: death-associated inhibitor of apoptosis 1-like isoform X1 [Papilio xuthus]	525
229	PS_01060	maker-ctg000100_np12-augustus-gene-3.51-mRNA-1	0.03	Tandem duplication	10407	7227.FBpp0074969	3.2e-06	59.3	COG5640@1|root,KOG3627@2759|Eukaryota,3AMGJ@33154|Opisthokonta,3C0JK@33208|Metazoa,3DH1I@33213|Bilateria,422IE@6656|Arthropoda,3SR6G@50557|Insecta,456M9@7147|Diptera	456M9@7147|Diptera	O	serine-type endopeptidase activity. It is involved in the biological process described with proteolysis	3C0JK@33208|Metazoa	O	serine-type endopeptidase activity. It is involved in the biological process described with proteolysis	-	GO:0003674,GO:0003824,GO:0004175,GO:0004252,GO:0006508,GO:0006807,GO:0008150,GO:0008152,GO:0008233,GO:0008236,GO:0016787,GO:0017171,GO:0019538,GO:0043170,GO:0044238,GO:0070011,GO:0071704,GO:0140096,GO:1901564	59.3	ko:K01310,ko:K09640	-	-	-	-	ko00000,ko01000,ko01002	-	-	-	Trypsin
230	PS_01075	maker-ctg000100_np12-augustus-gene-3.56-mRNA-1	0.22	Tandem duplication	10407	36331.EPrPI00000025657	6.4e-09	68.6	COG5640@1|root,KOG3627@2759|Eukaryota,1MIRM@121069|Pythiales	1MIRM@121069|Pythiales	E	Serine protease family S01A. Source PGD	1MIRM@121069|Pythiales	E	Serine protease family S01A. Source PGD	-	-	68.6	-	-	-	-	-	-	-	-	-	Trypsin
231	PS_01080	maker-ctg000100_np12-augustus-gene-4.68-mRNA-1	0.14	Tandem duplication	13393	7244.FBpp0236415	0.00056	51.2	29NDY@1|root,2RVQQ@2759|Eukaryota,39IKI@33154|Opisthokonta,3CNCW@33208|Metazoa,3DQ2M@33213|Bilateria,4269A@6656|Arthropoda,3SVX4@50557|Insecta,454MP@7147|Diptera,45U86@7214|Drosophilidae	45U86@7214|Drosophilidae	S	Domain of unknown function (DUF4728)	3CNCW@33208|Metazoa	S	Domain of unknown function (DUF4728)	-	GO:0005575,GO:0016020,GO:0016021,GO:0031224,GO:0044425	51.2	-	-	-	-	-	-	-	-	-	DUF4728
232	PS_01084	maker-ctg000100_np12-augustus-gene-4.67-mRNA-1	0.29	Tandem duplication	13393	7222.FBpp0153641	5.8e-09	67.8	29NDY@1|root,2RVQQ@2759|Eukaryota,39IKI@33154|Opisthokonta,3CNCW@33208|Metazoa,3DQ2M@33213|Bilateria,4269A@6656|Arthropoda,3SVX4@50557|Insecta,454MP@7147|Diptera,45U86@7214|Drosophilidae	45U86@7214|Drosophilidae	S	Domain of unknown function (DUF4728)	3CNCW@33208|Metazoa	S	Domain of unknown function (DUF4728)	-	GO:0005575,GO:0016020,GO:0016021,GO:0031224,GO:0044425	67.8	-	-	-	-	-	-	-	-	-	DUF4728	XP_001987832.1	uncharacterized protein LOC6560460 [Drosophila grimshawi] &gt;EDW02699.1 GH19735 [Drosophila grimshawi]	XP_001987832.1	188	71.6	174	5.2e-09	16	167	10	166	55	91	14	161	PREDICTED: uncharacterized protein LOC108615297 [Drosophila arizonae] &gt;XP_017865185.1 PREDICTED: uncharacterized protein LOC108615297 [Drosophila arizonae]	165	uncharacterized protein LOC101454306 [Ceratitis capitata]	165	uncharacterized protein LOC6578982 [Drosophila mojavensis] &gt;XP_015018888.1 uncharacterized protein LOC6578982 [Drosophila mojavensis] &gt;XP_032585656.1 uncharacterized protein LOC6578982 [Drosophila mojavensis] &gt;EDW08814.1 uncharacterized protein Dmoj_GI20159, isoform A [Drosophila mojavensis] &gt;KRG04284.1 uncharacterized protein Dmoj_GI20159, isoform B [Drosophila mojavensis]	165
233	PS_01086	maker-ctg000100_np12-augustus-gene-4.70-mRNA-1	0.39	Tandem duplication	4224	7165.AGAP002593-PA	2.6e-40	172.9	COG3040@1|root,KOG4824@2759|Eukaryota,398I5@33154|Opisthokonta,3CCRX@33208|Metazoa,3DU2H@33213|Bilateria,42BJM@6656|Arthropoda,3SUU1@50557|Insecta,455YQ@7147|Diptera,45E06@7148|Nematocera	45E06@7148|Nematocera	M	Lipocalin-like domain	3CCRX@33208|Metazoa	M	Lipocalin-like domain	-	-	172.9	-	-	-	-	-	-	-	-	-	Lipocalin_2	ETN61001.1	apolipoprotein D [Anopheles darlingi]	ETN61001.1	204	171.8	434	7.4e-39	160	350	8	198	77	125	3	192	hypothetical protein RP20_CCG012694 [Aedes albopictus]	424	apolipoprotein D [Culex quinquefasciatus] &gt;EDS43909.1 apolipoprotein D [Culex quinquefasciatus]	422	uncharacterized protein LOC109433277 [Aedes albopictus]	420
234	PS_01090	maker-ctg000100_np12-augustus-gene-4.71-mRNA-1	0.41	Tandem duplication	4224	43151.ADAC007361-PA	1e-48	201.1	COG3040@1|root,KOG4824@2759|Eukaryota,398I5@33154|Opisthokonta,3CCRX@33208|Metazoa,3DU2H@33213|Bilateria,42BJM@6656|Arthropoda,3SUU1@50557|Insecta,455YQ@7147|Diptera,45E06@7148|Nematocera	45E06@7148|Nematocera	M	Lipocalin-like domain	3CCRX@33208|Metazoa	M	Lipocalin-like domain	-	-	201.1	-	-	-	-	-	-	-	-	-	Lipocalin_2	XP_029719192.1	uncharacterized protein LOC109433277 [Aedes albopictus]	XP_029719192.1	774	245.4	625	6.2e-61	47	413	419	765	139	202	33	373	hypothetical protein ZHAS_00021947 [Anopheles sinensis]	597	apolipoprotein D [Anopheles darlingi]	515	AGAP002593-PA [Anopheles gambiae str. PEST] &gt;EAL40888.1 AGAP002593-PA [Anopheles gambiae str. PEST]	509
235	PS_01124	augustus-ctg000100_np12-processed-gene-6.42-mRNA-1	0.18	Tandem duplication	2458	7159.AAEL010041-PA	5.5e-72	278.1	28IUY@1|root,2QR6J@2759|Eukaryota,39VYD@33154|Opisthokonta,3BJA7@33208|Metazoa,3D5UU@33213|Bilateria,41WKI@6656|Arthropoda,3SHTY@50557|Insecta,455EB@7147|Diptera,45G9V@7148|Nematocera	45G9V@7148|Nematocera	S	Src homology 2 domains	3BJA7@33208|Metazoa	S	Src homology 2 domains	-	-	278.1	ko:K18080	-	-	-	-	ko00000,ko01009	-	-	-	PID,SH2	CRL06778.1	CLUMA_CG019577, isoform A [Clunio marinus]	CRL06778.1	313	353.2	905	1.8e-93	8	341	1	311	207	249	44	344	tensin-3 isoform X1 [Aedes aegypti] &gt;XP_021703095.1 tensin-3 isoform X1 [Aedes aegypti]	723	AAEL010041-PA [Aedes aegypti]	723	tensin-3-like [Aedes albopictus]	722
236	PS_01133	maker-ctg000100_np12-augustus-gene-6.96-mRNA-1	0.36	Tandem duplication		7159.AAEL010041-PA	7.9e-23	114.4	28IUY@1|root,2QR6J@2759|Eukaryota,39VYD@33154|Opisthokonta,3BJA7@33208|Metazoa,3D5UU@33213|Bilateria,41WKI@6656|Arthropoda,3SHTY@50557|Insecta,455EB@7147|Diptera,45G9V@7148|Nematocera	45G9V@7148|Nematocera	S	Src homology 2 domains	3BJA7@33208|Metazoa	S	Src homology 2 domains	-	-	114.4	ko:K18080	-	-	-	-	ko00000,ko01009	-	-	-	PID,SH2	KFB40458.1	AGAP008273-PA-like protein [Anopheles sinensis]	KFB40458.1	355	114	284	1.3e-21	122	255	220	353	68	85	5	136	AGAP008273-PA-like protein [Anopheles sinensis]	282	AGAP008273-PA, partial [Anopheles gambiae str. PEST] &gt;EAA12311.4 AGAP008273-PA, partial [Anopheles gambiae str. PEST]	281	tensin-3 isoform X1 [Aedes aegypti] &gt;XP_021703095.1 tensin-3 isoform X1 [Aedes aegypti]	281
237	PS_01134	maker-ctg000100_np12-augustus-gene-6.94-mRNA-1	0.37	Tandem duplication	10425	-	-	-	-	-	-	-	-	-	-	-	-	-	-	-	-	-	-	-	-	-	-	-
238	PS_01139	maker-ctg000100_np12-augustus-gene-6.93-mRNA-1	0.73	Tandem duplication	10425	-	-	-	-	-	-	-	-	-	-	-	-	-	-	-	-	-	-	-	-	-	-	-
239	PS_01149	maker-ctg000100_np12-augustus-gene-6.117-mRNA-1	0.28	Tandem duplication	3292	7176.CPIJ002251-PA	0	2525.4	KOG4240@1|root,KOG4240@2759|Eukaryota,38F7D@33154|Opisthokonta,3B94R@33208|Metazoa,3CSUG@33213|Bilateria,41Y1T@6656|Arthropoda,3SKPH@50557|Insecta,44XQQ@7147|Diptera,45BUP@7148|Nematocera	45BUP@7148|Nematocera	T	Guanine nucleotide exchange factor for Rho/Rac/Cdc42-like GTPases	3B94R@33208|Metazoa	T	neurotransmitter receptor localization to postsynaptic specialization membrane	trio	GO:0000003,GO:0000902,GO:0000904,GO:0001505,GO:0001558,GO:0001667,GO:0001764,GO:0001956,GO:0002009,GO:0002119,GO:0002164,GO:0002165,GO:0003006,GO:0003674,GO:0005085,GO:0005088,GO:0005089,GO:0005488,GO:0005515,GO:0005575,GO:0005622,GO:0005623,GO:0005737,GO:0005886,GO:0006810,GO:0006897,GO:0006909,GO:0006911,GO:0006928,GO:0006935,GO:0006996,GO:0007010,GO:0007154,GO:0007165,GO:0007264,GO:0007265,GO:…	2525.4	ko:K08810,ko:K15048	-	-	-	-	ko00000,ko01000,ko01001,ko04131,ko04147	-	-	-	CRAL_TRIO,CRAL_TRIO_2,I-set,PH,Pkinase,RhoGEF,SH3-RhoG_link,Spectrin	CRK96251.1	CLUMA_CG009678, isoform A [Clunio marinus]	CRK96251.1	2379	2581.2	6689	0	3	1627	4	1646	1319	1470	31	1649	CLUMA_CG009678, isoform B [Clunio marinus]	6689	guanine-nucleotide-exchange-factor [Culex quinquefasciatus] &gt;EDS35252.1 guanine-nucleotide-exchange-factor [Culex quinquefasciatus]	6510	AGAP006107-PA-like protein [Anopheles sinensis]	6496
240	PS_01153	maker-ctg000100_np12-augustus-gene-6.116-mRNA-1	0.32	Tandem duplication	11743	7165.AGAP006107-PA	7.4e-169	600.9	KOG0689@1|root,KOG4240@1|root,KOG0689@2759|Eukaryota,KOG4240@2759|Eukaryota,38F7D@33154|Opisthokonta,3B94R@33208|Metazoa,3CSUG@33213|Bilateria,41Y1T@6656|Arthropoda,3SKPH@50557|Insecta,44XQQ@7147|Diptera,45BUP@7148|Nematocera	45BUP@7148|Nematocera	T	Guanine nucleotide exchange factor for Rho/Rac/Cdc42-like GTPases	3B94R@33208|Metazoa	T	neurotransmitter receptor localization to postsynaptic specialization membrane	trio	GO:0000003,GO:0000902,GO:0000904,GO:0001505,GO:0001558,GO:0001667,GO:0001764,GO:0001956,GO:0002009,GO:0002119,GO:0002164,GO:0002165,GO:0003006,GO:0003674,GO:0005085,GO:0005088,GO:0005089,GO:0005488,GO:0005515,GO:0005575,GO:0005622,GO:0005623,GO:0005737,GO:0005886,GO:0006810,GO:0006897,GO:0006909,GO:0006911,GO:0006928,GO:0006935,GO:0006996,GO:0007010,GO:0007154,GO:0007165,GO:0007264,GO:0007265,GO:…	600.9	ko:K08810,ko:K15048	-	-	-	-	ko00000,ko01000,ko01001,ko04131,ko04147	-	-	-	CRAL_TRIO,CRAL_TRIO_2,I-set,PH,Pkinase,RhoGEF,SH3-RhoG_link,Spectrin	CRK96251.1	CLUMA_CG009678, isoform A [Clunio marinus]	CRK96251.1	2379	755	1948	4e-214	1	679	1694	2368	475	536	35	694	CLUMA_CG009678, isoform B [Clunio marinus]	1771	AGAP006107-PB [Anopheles gambiae str. PEST] &gt;EDO63793.1 AGAP006107-PB [Anopheles gambiae str. PEST]	1553	LOW QUALITY PROTEIN: triple functional domain protein-like [Aedes albopictus]	1546
241	PS_01165	augustus_masked-ctg000070_np12-processed-gene-0.5-mRNA-1	0.17	Tandem duplication	1488	7159.AAEL000575-PA	1.3e-158	567.4	COG0737@1|root,KOG4419@2759|Eukaryota,38EWB@33154|Opisthokonta,3B980@33208|Metazoa,3CSMV@33213|Bilateria,41VFG@6656|Arthropoda,3SIHJ@50557|Insecta,4560D@7147|Diptera,45C5A@7148|Nematocera	45C5A@7148|Nematocera	F	Belongs to the 5'-nucleotidase family	3B980@33208|Metazoa	F	AMP catabolic process	-	GO:0005575,GO:0005576	567.4	ko:K01081,ko:K19970	ko00230,ko00240,ko00760,ko01100,ko01110,map00230,map00240,map00760,map01100,map01110	-	R00183,R00511,R00963,R01126,R01227,R01569,R01664,R01968,R02088,R02102,R02323,R02719,R03346	RC00017	ko00000,ko00001,ko00537,ko01000,ko04090	-	-	-	5_nucleotid_C,Metallophos	CRL07277.1	CLUMA_CG020256, isoform A [Clunio marinus]	CRL07277.1	715	589.7	1519	3.1e-164	4	529	241	695	303	379	80	530	apyrase [Aedes aegypti] &gt;EAT48396.1 AAEL000575-PA [Aedes aegypti]	1471	apyrase-like [Aedes albopictus]	1467	apyrase [Aedes aegypti] &gt;EAT38116.1 AAEL009970-PA [Aedes aegypti]	1417
242	PS_01177	augustus_masked-ctg000070_np12-processed-gene-0.29-mRNA-1	0.23	Tandem duplication	1488	7159.AAEL000575-PA	1.1e-148	534.3	COG0737@1|root,KOG4419@2759|Eukaryota,38EWB@33154|Opisthokonta,3B980@33208|Metazoa,3CSMV@33213|Bilateria,41VFG@6656|Arthropoda,3SIHJ@50557|Insecta,4560D@7147|Diptera,45C5A@7148|Nematocera	45C5A@7148|Nematocera	F	Belongs to the 5'-nucleotidase family	3B980@33208|Metazoa	F	AMP catabolic process	-	GO:0005575,GO:0005576	534.3	ko:K01081,ko:K19970	ko00230,ko00240,ko00760,ko01100,ko01110,map00230,map00240,map00760,map01100,map01110	-	R00183,R00511,R00963,R01126,R01227,R01569,R01664,R01968,R02088,R02102,R02323,R02719,R03346	RC00017	ko00000,ko00001,ko00537,ko01000,ko04090	-	-	-	5_nucleotid_C,Metallophos	XP_001648679.1	apyrase [Aedes aegypti] &gt;EAT48396.1 AAEL000575-PA [Aedes aegypti]	XP_001648679.1	552	539.7	1389	3.4e-149	359	866	48	550	259	361	6	508	apyrase-like [Aedes albopictus]	1388	apyrase [Culex quinquefasciatus] &gt;EDS28861.1 apyrase [Culex quinquefasciatus]	1363	CLUMA_CG020256, isoform A [Clunio marinus]	1348
243	PS_01192	augustus_masked-ctg000070_np12-processed-gene-1.16-mRNA-1	0.28	Tandem duplication	13345	7159.AAEL001766-PA	0.00023	54.3	COG4886@1|root,KOG0619@2759|Eukaryota,38E8C@33154|Opisthokonta,3BET7@33208|Metazoa,3CT7V@33213|Bilateria,429TZ@6656|Arthropoda,3SZ8V@50557|Insecta,455GM@7147|Diptera,45DM9@7148|Nematocera	45DM9@7148|Nematocera	T	Leucine Rich Repeat	3BET7@33208|Metazoa	T	negative regulation of STAT cascade	-	-	54.3	-	-	-	-	-	-	-	-	-	LRR_4,LRR_5,LRR_8,LRR_9
244	PS_01193	maker-ctg000070_np12-augustus-gene-1.68-mRNA-1	0.46	Tandem duplication	13345	-	-	-	-	-	-	-	-	-	-	-	-	-	-	-	-	-	-	-	-	-	-	-
245	PS_01219	maker-ctg000070_np12-augustus-gene-2.134-mRNA-1	0.34	Tandem duplication	5679	7165.AGAP003206-PA	2.4e-291	1008.1	KOG2504@1|root,KOG2504@2759|Eukaryota,38GN2@33154|Opisthokonta,3B9WM@33208|Metazoa,3CVEZ@33213|Bilateria,41W0U@6656|Arthropoda,3SKD2@50557|Insecta,450MB@7147|Diptera,45DHQ@7148|Nematocera	45DHQ@7148|Nematocera	G	Major Facilitator Superfamily	3B9WM@33208|Metazoa	G	transmembrane transport	-	GO:0003674,GO:0005215,GO:0005342,GO:0005575,GO:0006810,GO:0006811,GO:0006820,GO:0008028,GO:0008150,GO:0008509,GO:0008514,GO:0015075,GO:0015318,GO:0015711,GO:0015718,GO:0015849,GO:0016020,GO:0016021,GO:0022857,GO:0031224,GO:0034220,GO:0044425,GO:0046942,GO:0046943,GO:0051179,GO:0051234,GO:0055085,GO:0071702,GO:0098656,GO:1903825,GO:1905039	1008.1	-	-	-	-	-	-	-	-	-	MFS_1,MFS_4	XP_312912.4	AGAP003206-PA [Anopheles gambiae str. PEST] &gt;EAA08484.4 AGAP003206-PA [Anopheles gambiae str. PEST]	XP_312912.4	825	964.1	2491	5.1e-277	18	802	41	825	587	647	49	809	AGAP003206-PB [Anopheles gambiae str. PEST] &gt;EGK96976.1 AGAP003206-PB [Anopheles gambiae str. PEST]	2491	monocarboxylate transporter [Culex quinquefasciatus] &gt;EDS36873.1 monocarboxylate transporter [Culex quinquefasciatus]	2447	monocarboxylate transporter 14 isoform X1 [Aedes aegypti] &gt;XP_021705994.1 monocarboxylate transporter 14 isoform X1 [Aedes aegypti] &gt;XP_021705995.1 monocarboxylate transporter 14 isoform X1 [Aedes aegypti]	2404
246	PS_01220	maker-ctg000070_np12-augustus-gene-2.147-mRNA-1	0.35	Tandem duplication	9097	43151.ADAC001161-PA	1.1e-153	551.2	COG0326@1|root,KOG0019@2759|Eukaryota,38B7K@33154|Opisthokonta,3BFAG@33208|Metazoa,3CVM1@33213|Bilateria,41V1T@6656|Arthropoda,3SHJ9@50557|Insecta,44XE9@7147|Diptera,45G5Z@7148|Nematocera	45G5Z@7148|Nematocera	O	Heat shock protein	3BFAG@33208|Metazoa	O	unfolded protein binding	Hsp83	GO:0000003,GO:0000226,GO:0000578,GO:0001654,GO:0001745,GO:0001751,GO:0001752,GO:0001754,GO:0003002,GO:0003006,GO:0003674,GO:0005488,GO:0005515,GO:0005575,GO:0005622,GO:0005623,GO:0005694,GO:0005700,GO:0005705,GO:0005737,GO:0005813,GO:0005815,GO:0005856,GO:0006355,GO:0006357,GO:0006403,GO:0006457,GO:0006606,GO:0006607,GO:0006810,GO:0006886,GO:0006913,GO:0006950,GO:0006996,GO:0007010,GO:0007017,GO:…	551.2	ko:K04079	ko04141,ko04151,ko04217,ko04612,ko04621,ko04626,ko04657,ko04659,ko04914,ko04915,ko05200,ko05215,ko05418,map04141,map04151,map04217,map04612,map04621,map04626,map04657,map04659,map04914,map04915,map05200,map05215,map05418	-	-	-	ko00000,ko00001,ko01009,ko03029,ko03051,ko03110,ko04131,ko04147	-	-	-	HATPase_c,HSP90,RIH_assoc	KXJ68448.1	hypothetical protein RP20_CCG003480 [Aedes albopictus]	KXJ68448.1	1375	685.6	1768	4.9e-193	106	948	1	1195	485	633	373	1205	hypothetical protein OJAV_G00233170 [Oryzias javanicus]	1512	PREDICTED: heat shock protein 81-1 [Oryza brachyantha]	1506	heat shock protein 81-1-like [Setaria viridis]	1505
247	PS_01221	maker-ctg000070_np12-augustus-gene-2.135-mRNA-1	0.36	Tandem duplication	3246	7159.AAEL000471-PA	2.3e-229	802	KOG2504@1|root,KOG2504@2759|Eukaryota,38GN2@33154|Opisthokonta,3B9WM@33208|Metazoa,3CVEZ@33213|Bilateria,41XBS@6656|Arthropoda,3SHEU@50557|Insecta,44XZI@7147|Diptera,45GHA@7148|Nematocera	45GHA@7148|Nematocera	G	Major Facilitator Superfamily	3B9WM@33208|Metazoa	G	transmembrane transport	-	GO:0003674,GO:0005215,GO:0005342,GO:0005575,GO:0006810,GO:0006811,GO:0006820,GO:0008028,GO:0008150,GO:0008509,GO:0008514,GO:0015075,GO:0015318,GO:0015711,GO:0015718,GO:0015849,GO:0016020,GO:0016021,GO:0022857,GO:0031224,GO:0034220,GO:0044425,GO:0046942,GO:0046943,GO:0051179,GO:0051234,GO:0055085,GO:0071702,GO:0098656,GO:1903825,GO:1905039	802	-	-	-	-	-	-	-	-	-	DUF4817,MFS_1	XP_001656435.2	monocarboxylate transporter 5 [Aedes aegypti]	XP_001656435.2	689	765.8	1976	2.3e-217	81	702	62	686	416	500	24	635	AAEL000471-PA [Aedes aegypti]	1976	monocarboxylate transporter 5-like [Aedes albopictus] &gt;XP_029718898.1 monocarboxylate transporter 5-like [Aedes albopictus]	1975	hypothetical protein RP20_CCG018415 [Aedes albopictus]	1975
248	PS_01222	maker-ctg000070_np12-augustus-gene-2.136-mRNA-1	0.42	Tandem duplication	13452	7070.TC000459-PA	6.1e-45	189.1	KOG2504@1|root,KOG2504@2759|Eukaryota,38GN2@33154|Opisthokonta,3B9WM@33208|Metazoa,3CVEZ@33213|Bilateria,41XBS@6656|Arthropoda,3SHEU@50557|Insecta	3SHEU@50557|Insecta	G	It is involved in the biological process described with transmembrane transport	3B9WM@33208|Metazoa	G	transmembrane transport	-	GO:0003674,GO:0005215,GO:0005342,GO:0005575,GO:0006810,GO:0006811,GO:0006820,GO:0008028,GO:0008150,GO:0008509,GO:0008514,GO:0015075,GO:0015318,GO:0015711,GO:0015718,GO:0015849,GO:0016020,GO:0016021,GO:0022857,GO:0031224,GO:0034220,GO:0044425,GO:0046942,GO:0046943,GO:0051179,GO:0051234,GO:0055085,GO:0071702,GO:0098656,GO:1903825,GO:1905039	189.1	-	-	-	-	-	-	-	-	-	DUF4817,MFS_1	XP_028135592.1	monocarboxylate transporter 3-like [Diabrotica virgifera virgifera] &gt;XP_028135593.1 monocarboxylate transporter 3-like [Diabrotica virgifera virgifera] &gt;XP_028135594.1 monocarboxylate transporter 3-like [Diabrotica virgifera virgifera]	XP_028135592.1	637	201.1	510	2e-47	8	588	31	614	177	278	34	599	monocarboxylate transporter 4 [Copidosoma floridanum] &gt;XP_014205912.1 monocarboxylate transporter 4 [Copidosoma floridanum] &gt;XP_014205913.1 monocarboxylate transporter 4 [Copidosoma floridanum]	495	monocarboxylate transporter 3 [Helicoverpa armigera] &gt;XP_021184092.1 monocarboxylate transporter 3 [Helicoverpa armigera] &gt;XP_021184099.1 monocarboxylate transporter 3 [Helicoverpa armigera] &gt;XP_021184107.1 monocarboxylate transporter 3 [Helicoverpa armigera]	487	hypothetical protein FQR65_LT08876 [Abscondita terminalis]	485
249	PS_01223	maker-ctg000070_np12-augustus-gene-2.148-mRNA-1	0.51	Tandem duplication	525	43151.ADAC001161-PA	5.5e-08	67.8	COG0326@1|root,KOG0019@2759|Eukaryota,38B7K@33154|Opisthokonta,3BFAG@33208|Metazoa,3CVM1@33213|Bilateria,41V1T@6656|Arthropoda,3SHJ9@50557|Insecta,44XE9@7147|Diptera,45G5Z@7148|Nematocera	45G5Z@7148|Nematocera	O	Heat shock protein	3BFAG@33208|Metazoa	O	unfolded protein binding	Hsp83	GO:0000003,GO:0000226,GO:0000578,GO:0001654,GO:0001745,GO:0001751,GO:0001752,GO:0001754,GO:0003002,GO:0003006,GO:0003674,GO:0005488,GO:0005515,GO:0005575,GO:0005622,GO:0005623,GO:0005694,GO:0005700,GO:0005705,GO:0005737,GO:0005813,GO:0005815,GO:0005856,GO:0006355,GO:0006357,GO:0006403,GO:0006457,GO:0006606,GO:0006607,GO:0006810,GO:0006886,GO:0006913,GO:0006950,GO:0006996,GO:0007010,GO:0007017,GO:…	67.8	ko:K04079	ko04141,ko04151,ko04217,ko04612,ko04621,ko04626,ko04657,ko04659,ko04914,ko04915,ko05200,ko05215,ko05418,map04141,map04151,map04217,map04612,map04621,map04626,map04657,map04659,map04914,map04915,map05200,map05215,map05418	-	-	-	ko00000,ko00001,ko01009,ko03029,ko03051,ko03110,ko04131,ko04147	-	-	-	HATPase_c,HSP90,RIH_assoc	XP_025153846.1	eukaryotic translation initiation factor 4 gamma 1 isoform X5 [Harpegnathos saltator]	XP_025153846.1	2119	80.1	196	1.4e-10	993	1257	1270	1553	75	148	26	287	eukaryotic translation initiation factor 4 gamma 1 isoform X6 [Harpegnathos saltator]	196	eukaryotic translation initiation factor 4 gamma 1 isoform X9 [Harpegnathos saltator]	196	eukaryotic translation initiation factor 4 gamma 1 isoform X1 [Harpegnathos saltator]	196
250	PS_01225	maker-ctg000070_np12-augustus-gene-2.149-mRNA-1	0.82	Tandem duplication	525	-	-	-	-	-	-	-	-	-	-	-	-	-	-	-	-	-	-	-	-	-	-	-
251	PS_01233	augustus-ctg000070_np12-processed-gene-2.124-mRNA-1	0.22	Tandem duplication	525	43151.ADAC001161-PA	8.1e-46	191.4	COG0326@1|root,KOG0019@2759|Eukaryota,38B7K@33154|Opisthokonta,3BFAG@33208|Metazoa,3CVM1@33213|Bilateria,41V1T@6656|Arthropoda,3SHJ9@50557|Insecta,44XE9@7147|Diptera,45G5Z@7148|Nematocera	45G5Z@7148|Nematocera	O	Heat shock protein	3BFAG@33208|Metazoa	O	unfolded protein binding	Hsp83	GO:0000003,GO:0000226,GO:0000578,GO:0001654,GO:0001745,GO:0001751,GO:0001752,GO:0001754,GO:0003002,GO:0003006,GO:0003674,GO:0005488,GO:0005515,GO:0005575,GO:0005622,GO:0005623,GO:0005694,GO:0005700,GO:0005705,GO:0005737,GO:0005813,GO:0005815,GO:0005856,GO:0006355,GO:0006357,GO:0006403,GO:0006457,GO:0006606,GO:0006607,GO:0006810,GO:0006886,GO:0006913,GO:0006950,GO:0006996,GO:0007010,GO:0007017,GO:…	191.4	ko:K04079	ko04141,ko04151,ko04217,ko04612,ko04621,ko04626,ko04657,ko04659,ko04914,ko04915,ko05200,ko05215,ko05418,map04141,map04151,map04217,map04612,map04621,map04626,map04657,map04659,map04914,map04915,map05200,map05215,map05418	-	-	-	ko00000,ko00001,ko01009,ko03029,ko03051,ko03110,ko04131,ko04147	-	-	-	HATPase_c,HSP90,RIH_assoc	CRK92003.1	CLUMA_CG005583, isoform A [Clunio marinus]	CRK92003.1	717	184.9	468	9.8e-43	13	201	276	531	114	145	76	260	Hypothetical predicted protein [Cloeon dipterum]	462	heat shock protein [Anopheles darlingi]	462	heat shock protein [Anopheles darlingi]	462
252	PS_01234	maker-ctg000070_np12-augustus-gene-2.158-mRNA-1	0.27	Tandem duplication	13434	7176.CPIJ000329-PA	8.4e-194	683.7	28JJT@1|root,2QRYZ@2759|Eukaryota,39TMY@33154|Opisthokonta,3BIRH@33208|Metazoa,3D5S2@33213|Bilateria,41XXG@6656|Arthropoda,3SKRM@50557|Insecta,458U8@7147|Diptera,45BHJ@7148|Nematocera	45BHJ@7148|Nematocera	S	Protein of unknown function (DUF229)	3BIRH@33208|Metazoa	S	multicellular organism reproduction	-	-	683.7	-	-	-	-	-	-	-	-	-	DUF229	CRL03323.1	CLUMA_CG016463, isoform A, partial [Clunio marinus]	CRL03323.1	721	733	1891	1.6e-207	10	656	53	717	369	477	29	670	AGAP006068-PC-like protein [Anopheles sinensis]	1800	conserved hypothetical protein [Culex quinquefasciatus] &gt;EDS31755.1 conserved hypothetical protein [Culex quinquefasciatus]	1795	AGAP006068-PC [Anopheles gambiae str. PEST] &gt;EAA11687.4 AGAP006068-PC [Anopheles gambiae str. PEST]	1762
253	PS_01235	maker-ctg000070_np12-augustus-gene-2.157-mRNA-1	0.3	Tandem duplication	13434	7176.CPIJ000329-PA	1.5e-195	689.5	28JJT@1|root,2QRYZ@2759|Eukaryota,39TMY@33154|Opisthokonta,3BIRH@33208|Metazoa,3D5S2@33213|Bilateria,41XXG@6656|Arthropoda,3SKRM@50557|Insecta,458U8@7147|Diptera,45BHJ@7148|Nematocera	45BHJ@7148|Nematocera	S	Protein of unknown function (DUF229)	3BIRH@33208|Metazoa	S	multicellular organism reproduction	-	-	689.5	-	-	-	-	-	-	-	-	-	DUF229	CRL03323.1	CLUMA_CG016463, isoform A, partial [Clunio marinus]	CRL03323.1	721	726.5	1874	1.5e-205	10	656	53	717	363	476	31	671	AGAP006068-PC-like protein [Anopheles sinensis]	1813	conserved hypothetical protein [Culex quinquefasciatus] &gt;EDS31755.1 conserved hypothetical protein [Culex quinquefasciatus]	1795	AGAP006068-PC [Anopheles gambiae str. PEST] &gt;EAA11687.4 AGAP006068-PC [Anopheles gambiae str. PEST]	1792
254	PS_01236	maker-ctg000070_np12-augustus-gene-2.153-mRNA-1	0.37	Tandem duplication	13340	7159.AAEL013326-PA	2.4e-41	176.8	2CDJY@1|root,2S3EM@2759|Eukaryota,3A56F@33154|Opisthokonta,3BRCJ@33208|Metazoa,3D84J@33213|Bilateria,41ZYJ@6656|Arthropoda,3SMXA@50557|Insecta,453BV@7147|Diptera,45DX3@7148|Nematocera	45DX3@7148|Nematocera	S	Juvenile hormone binding protein domains in insects.	3BRCJ@33208|Metazoa	S	Conserved hypothetical protein	-	GO:0000003,GO:0005575,GO:0005576,GO:0005615,GO:0007623,GO:0008150,GO:0032501,GO:0032504,GO:0044421,GO:0048511	176.8	-	-	-	-	-	-	-	-	-	JHBP	XP_021706226.1	protein takeout isoform X1 [Aedes aegypti]	XP_021706226.1	270	181	458	1.7e-41	9	224	31	245	83	136	0	215	circadian clock-controlled protein isoform X2 [Aedes aegypti] &gt;XP_021706228.1 circadian clock-controlled protein isoform X2 [Aedes aegypti]	458	AAEL013326-PA [Aedes aegypti]	458	LOW QUALITY PROTEIN: protein takeout-like [Aedes albopictus] &gt;XP_029728240.1 protein takeout-like [Aedes albopictus] &gt;XP_029728343.1 protein takeout-like [Aedes albopictus]	452
255	PS_01237	maker-ctg000070_np12-augustus-gene-2.152-mRNA-1	0.36	Tandem duplication	13340	43151.ADAC004873-PA	1.3e-51	212.2	2CDJY@1|root,2S3EM@2759|Eukaryota,3A56F@33154|Opisthokonta,3BRCJ@33208|Metazoa,3D84J@33213|Bilateria,41ZYJ@6656|Arthropoda,3SMXA@50557|Insecta,453BV@7147|Diptera,45DX3@7148|Nematocera	45DX3@7148|Nematocera	S	Juvenile hormone binding protein domains in insects.	3BRCJ@33208|Metazoa	S	Conserved hypothetical protein	-	GO:0000003,GO:0005575,GO:0005576,GO:0005615,GO:0007623,GO:0008150,GO:0032501,GO:0032504,GO:0044421,GO:0048511	212.2	-	-	-	-	-	-	-	-	-	JHBP	KFB37438.1	AGAP013061-PA-like protein [Anopheles sinensis]	KFB37438.1	249	219.2	557	1.3e-52	5	256	7	240	110	164	17	251	hypothetical protein AND_004873 [Anopheles darlingi]	546	AGAP013061-PA [Anopheles gambiae str. PEST] &gt;EGK97426.1 AGAP013061-PA [Anopheles gambiae str. PEST]	543	AAEL013326-PA [Aedes aegypti]	543
256	PS_01238	augustus_masked-ctg000070_np12-processed-gene-2.83-mRNA-1	0.46	Tandem duplication	4173	7165.AGAP013061-PA	5.1e-91	340.9	2CDJY@1|root,2S3EM@2759|Eukaryota,3A56F@33154|Opisthokonta,3BRCJ@33208|Metazoa,3D84J@33213|Bilateria,41ZYJ@6656|Arthropoda,3SMXA@50557|Insecta,453BV@7147|Diptera,45DX3@7148|Nematocera	45DX3@7148|Nematocera	S	Juvenile hormone binding protein domains in insects.	3BRCJ@33208|Metazoa	S	Conserved hypothetical protein	-	GO:0000003,GO:0005575,GO:0005576,GO:0005615,GO:0007623,GO:0008150,GO:0032501,GO:0032504,GO:0044421,GO:0048511	340.9	-	-	-	-	-	-	-	-	-	JHBP	XP_003435987.1	AGAP013061-PA [Anopheles gambiae str. PEST] &gt;EGK97426.1 AGAP013061-PA [Anopheles gambiae str. PEST]	XP_003435987.1	249	340.9	873	6.6e-90	5	252	2	249	166	204	1	248	protein takeout isoform X1 [Aedes aegypti]	863	LOW QUALITY PROTEIN: protein takeout-like [Aedes albopictus] &gt;XP_029728240.1 protein takeout-like [Aedes albopictus] &gt;XP_029728343.1 protein takeout-like [Aedes albopictus]	863	circadian clock-controlled protein isoform X2 [Aedes aegypti] &gt;XP_021706228.1 circadian clock-controlled protein isoform X2 [Aedes aegypti]	863
257	PS_01264	maker-ctg000350_np12-augustus-gene-1.98-mRNA-1	0.09	Tandem duplication	47	-	-	-	-	-	-	-	-	-	-	-	-	-	-	-	-	-	-	-	-	-	-	-
258	PS_01266	maker-ctg000350_np12-augustus-gene-1.102-mRNA-1	0.21	Tandem duplication	6077	-	-	-	-	-	-	-	-	-	-	-	-	-	-	-	-	-	-	-	-	-	-	-
259	PS_01267	maker-ctg000350_np12-augustus-gene-1.97-mRNA-1	0.19	Tandem duplication	47	-	-	-	-	-	-	-	-	-	-	-	-	-	-	-	-	-	-	-	-	-	-	-
260	PS_01273	augustus_masked-ctg000350_np12-processed-gene-1.20-mRNA-1	0.48	Tandem duplication	6077	-	-	-	-	-	-	-	-	-	-	-	-	-	-	-	-	-	-	-	-	-	-	-
261	PS_01275	maker-ctg000350_np12-augustus-gene-1.123-mRNA-1	0	Tandem duplication	47	-	-	-	-	-	-	-	-	-	-	-	-	-	-	-	-	-	-	-	-	-	-	-
262	PS_01276	maker-ctg000350_np12-augustus-gene-1.122-mRNA-1	0	Tandem duplication	47	-	-	-	-	-	-	-	-	-	-	-	-	-	-	-	-	-	-	-	-	-	-	-
263	PS_01291	maker-ctg000350_np12-augustus-gene-1.117-mRNA-1	0.46	Tandem duplication	47	7994.ENSAMXP00000022463	0.0006	52	KOG4297@1|root,KOG4297@2759|Eukaryota	KOG4297@2759|Eukaryota	S	carbohydrate binding	KOG4297@2759|Eukaryota	S	carbohydrate binding	-	-	52	-	-	-	-	-	-	-	-	-	Lectin_C
264	PS_01293	maker-ctg000350_np12-augustus-gene-1.116-mRNA-1	0.57	Tandem duplication	47	-	-	-	-	-	-	-	-	-	-	-	-	-	-	-	-	-	-	-	-	-	-	-
265	PS_01304	maker-ctg000350_np12-augustus-gene-3.116-mRNA-1	0.08	Tandem duplication	160	-	-	-	-	-	-	-	-	-	-	-	-	-	-	-	-	-	-	-	-	-	-	-
266	PS_01306	maker-ctg000350_np12-augustus-gene-3.115-mRNA-1	0.11	Tandem duplication	160	-	-	-	-	-	-	-	-	-	-	-	-	-	-	-	-	-	-	-	-	-	-	-
267	PS_01308	maker-ctg000350_np12-augustus-gene-3.117-mRNA-1	0.14	Tandem duplication	160	-	-	-	-	-	-	-	-	-	-	-	-	-	-	-	-	-	-	-	-	-	-	-
268	PS_01309	maker-ctg000350_np12-augustus-gene-3.98-mRNA-1	0.2	Tandem duplication	2908	7159.AAEL012245-PA	1.2e-103	382.9	294X7@1|root,2RBUU@2759|Eukaryota,39WSB@33154|Opisthokonta,3BKAU@33208|Metazoa,3CVRP@33213|Bilateria,41U28@6656|Arthropoda,3SG1G@50557|Insecta,44Y3Z@7147|Diptera,45DCS@7148|Nematocera	45DCS@7148|Nematocera	S	Chitin-binding domain type 2	3BKAU@33208|Metazoa	S	Chitin-binding domain type 2	Cpap3-a1	GO:0003674,GO:0005488,GO:0005575,GO:0005576,GO:0005615,GO:0007275,GO:0007424,GO:0008061,GO:0008144,GO:0008150,GO:0008362,GO:0010715,GO:0010716,GO:0032501,GO:0032502,GO:0035150,GO:0035151,GO:0035152,GO:0040003,GO:0040008,GO:0040014,GO:0042335,GO:0044421,GO:0048519,GO:0048523,GO:0048638,GO:0048731,GO:0048856,GO:0050789,GO:0050793,GO:0050794,GO:0051128,GO:0051129,GO:0051239,GO:0060541,GO:0065007,GO:…	382.9	-	-	-	-	-	-	-	-	-	CBM_14	KFB38103.1	AGAP000989-PA-like protein [Anopheles sinensis]	KFB38103.1	234	387.1	993	8e-104	36	250	19	233	164	184	1	215	protein obstructor-E [Aedes aegypti] &gt;EAT35608.1 AAEL012245-PA [Aedes aegypti]	983	cuticular protein analogous to peritrophins 3-A [Anopheles darlingi]	982	obstructor A1 [Locusta migratoria]	979
269	PS_01311	maker-ctg000350_np12-augustus-gene-3.112-mRNA-1	0.25	Tandem duplication	13323	7165.AGAP009104-PC	4.1e-36	159.5	28N19@1|root,2S0GJ@2759|Eukaryota,3A225@33154|Opisthokonta,3BQJB@33208|Metazoa,3D7UY@33213|Bilateria,41Z5R@6656|Arthropoda,3SM6U@50557|Insecta,44YCW@7147|Diptera,45BDS@7148|Nematocera	45BDS@7148|Nematocera	O	Lipase	3BQJB@33208|Metazoa	O	Lipase	-	-	159.5	ko:K19404	-	-	-	-	ko00000,ko01000	-	-	-	Lipase	CRL01708.1	CLUMA_CG014924, isoform A [Clunio marinus]	CRL01708.1	334	188	476	1.4e-43	66	326	55	323	94	162	15	272	CLUMA_CG014922, isoform A [Clunio marinus]	419	pancreatic lipase-related protein 2 [Drosophila innubila]	400	PREDICTED: phospholipase A1 [Drosophila eugracilis]	397
270	PS_01313	maker-ctg000350_np12-augustus-gene-3.113-mRNA-1	0.27	Tandem duplication	13323	7165.AGAP009104-PC	3e-30	139.8	28N19@1|root,2S0GJ@2759|Eukaryota,3A225@33154|Opisthokonta,3BQJB@33208|Metazoa,3D7UY@33213|Bilateria,41Z5R@6656|Arthropoda,3SM6U@50557|Insecta,44YCW@7147|Diptera,45BDS@7148|Nematocera	45BDS@7148|Nematocera	O	Lipase	3BQJB@33208|Metazoa	O	Lipase	-	-	139.8	ko:K19404	-	-	-	-	ko00000,ko01000	-	-	-	Lipase	CRL01706.1	CLUMA_CG014922, isoform A [Clunio marinus]	CRL01706.1	315	151.8	382	9.9e-33	64	314	23	283	88	137	13	262	CLUMA_CG014924, isoform A [Clunio marinus]	378	inactive pancreatic lipase-related protein 1 [Drosophila grimshawi] &gt;XP_032592197.1 inactive pancreatic lipase-related protein 1 [Drosophila grimshawi] &gt;XP_032592198.1 inactive pancreatic lipase-related protein 1 [Drosophila grimshawi] &gt;XP_032592199.1 inactive pancreatic lipase-related protein 1 [Drosophila grimshawi] &gt;XP_032592200.1 inactive pancreatic lipase-related protein 1 [Droso…	357	unnamed protein product [Nesidiocoris tenuis]	350
271	PS_01314	maker-ctg000350_np12-augustus-gene-3.99-mRNA-1	0.41	Tandem duplication	7950	7370.XP_005186622.1	1.4e-91	342.4	2CNJI@1|root,2QWS3@2759|Eukaryota,39YEA@33154|Opisthokonta,3BK30@33208|Metazoa,3D5BG@33213|Bilateria,41U30@6656|Arthropoda,3SG57@50557|Insecta,44X88@7147|Diptera	44X88@7147|Diptera	S	chitin binding. It is involved in the biological process described with chitin metabolic process	3BK30@33208|Metazoa	S	Chitin-binding domain type 2	Cpap3-d1	GO:0003674,GO:0005488,GO:0008061,GO:0008144,GO:0097367	342.4	-	-	-	-	-	-	-	-	-	CBM_14	XP_031627876.1	protein obstructor-E [Contarinia nasturtii]	XP_031627876.1	217	355.9	912	1.6e-94	6	203	21	217	148	167	0	197	protein obstructor-E [Lucilia cuprina] &gt;KNC23081.1 hypothetical protein FF38_10460 [Lucilia cuprina]	902	CLUMA_CG004403, isoform A [Clunio marinus]	893	PREDICTED: chondroitin proteoglycan-2-like [Dendroctonus ponderosae] &gt;ENN78820.1 hypothetical protein YQE_04720, partial [Dendroctonus ponderosae]	893
272	PS_01315	maker-ctg000350_np12-augustus-gene-3.104-mRNA-1	0.43	Tandem duplication	1575	34740.HMEL011930-PA	5.3e-44	185.3	COG5640@1|root,KOG3627@2759|Eukaryota,3A28I@33154|Opisthokonta,3BRA1@33208|Metazoa,3D7WA@33213|Bilateria,41ZJB@6656|Arthropoda,3SMXJ@50557|Insecta,44970@7088|Lepidoptera	44970@7088|Lepidoptera	O	Trypsin-like serine protease	3BRA1@33208|Metazoa	O	serine-type endopeptidase activity	-	GO:0003674,GO:0003824,GO:0004175,GO:0004252,GO:0006508,GO:0006807,GO:0008150,GO:0008152,GO:0008233,GO:0008236,GO:0016787,GO:0017171,GO:0019538,GO:0043170,GO:0044238,GO:0070011,GO:0071704,GO:0140096,GO:1901564	185.3	ko:K20671,ko:K20675	ko04624,map04624	-	-	-	ko00000,ko00001,ko01000,ko01002	-	-	-	CLIP,Trypsin	XP_034136095.1	serine protease persephone isoform X3 [Drosophila guanche]	XP_034136095.1	393	198.4	503	7.9e-47	29	372	23	388	130	191	35	372	serine protease persephone isoform X1 [Drosophila subobscura]	500	serine protease persephone isoform X2 [Drosophila subobscura]	500	venom protease-like [Leptinotarsa decemlineata]	491
273	PS_01316	maker-ctg000350_np12-augustus-gene-3.105-mRNA-1	0.43	Tandem duplication	1575	7165.AGAP011427-PA	3.2e-39	170.2	COG5640@1|root,KOG3627@2759|Eukaryota,3A0KD@33154|Opisthokonta,3BPQ8@33208|Metazoa,3D6YX@33213|Bilateria,41YTA@6656|Arthropoda,3SMI4@50557|Insecta,456GA@7147|Diptera,45MGU@7148|Nematocera	45MGU@7148|Nematocera	O	Belongs to the peptidase S1 family	3BPQ8@33208|Metazoa	O	serine-type endopeptidase activity	-	-	170.2	-	-	-	-	-	-	-	-	-	Trypsin	XP_004530127.2	transmembrane protease serine 9 [Ceratitis capitata]	XP_004530127.2	662	215.3	547	1.1e-51	28	662	29	661	211	307	197	732	uncharacterized protein LOC105211919 [Zeugodacus cucurbitae]	542	uncharacterized protein BDFB_002243, partial [Asbolus verrucosus]	541	PREDICTED: uncharacterized protein LOC108557799 [Nicrophorus vespilloides]	518
274	PS_01323	maker-ctg000350_np12-augustus-gene-3.130-mRNA-1	0.06	Tandem duplication	160	-	-	-	-	-	-	-	-	-	-	-	-	-	-	-	-	-	-	-	-	-	-	-
275	PS_01327	maker-ctg000350_np12-augustus-gene-3.124-mRNA-1	0.26	Tandem duplication	9079	7260.FBpp0244105	2.3e-31	144.1	COG5104@1|root,KOG0152@2759|Eukaryota,38BMW@33154|Opisthokonta,3BA24@33208|Metazoa,3CTPT@33213|Bilateria,41VXV@6656|Arthropoda,3SGRW@50557|Insecta,44ZIR@7147|Diptera	44ZIR@7147|Diptera	A	Contains two conserved F residues	3BA24@33208|Metazoa	A	factor 40 homolog	PRPF40A	GO:0000375,GO:0000377,GO:0000398,GO:0003674,GO:0003676,GO:0003723,GO:0005488,GO:0005515,GO:0005575,GO:0005622,GO:0005623,GO:0005634,GO:0005654,GO:0005681,GO:0005684,GO:0005685,GO:0005737,GO:0005829,GO:0006139,GO:0006396,GO:0006397,GO:0006725,GO:0006807,GO:0006928,GO:0006996,GO:0007010,GO:0008150,GO:0008152,GO:0008360,GO:0008380,GO:0009987,GO:0010467,GO:0010564,GO:0016043,GO:0016070,GO:0016071,GO:…	144.1	ko:K12821	ko03040,map03040	-	-	-	ko00000,ko00001,ko03041	-	-	-	DUF4659,FF,Mg_trans_NIPA,WW	XP_031618818.1	pre-mRNA-processing factor 40 homolog A [Contarinia nasturtii]	XP_031618818.1	808	141	354	2.6e-29	80	299	286	505	86	132	3	221	PREDICTED: pre-mRNA-processing factor 40 homolog A isoform X1 [Plutella xylostella]	346	PREDICTED: pre-mRNA-processing factor 40 homolog A isoform X2 [Plutella xylostella]	346	PREDICTED: pre-mRNA-processing factor 40 homolog A [Amyelois transitella]	338
276	PS_01331	augustus_masked-ctg000350_np12-processed-gene-3.69-mRNA-1	0.4	Tandem duplication	9079	215358.XP_010730675.1	2.9e-05	57	KOG4297@1|root,KOG4297@2759|Eukaryota	KOG4297@2759|Eukaryota	S	carbohydrate binding	KOG4297@2759|Eukaryota	S	carbohydrate binding	-	-	57	ko:K17513	-	-	-	-	ko00000,ko04091	-	-	-	Lectin_C	XP_012561453.1	PREDICTED: macrophage mannose receptor 1-like [Hydra vulgaris]	XP_012561453.1	482	57.8	138	0.00022	342	466	203	306	37	62	20	124	CLUMA_CG019782, isoform A [Clunio marinus]	137
277	PS_01341	maker-ctg000350_np12-augustus-gene-2.92-mRNA-1	0.3	Tandem duplication	175	-	-	-	-	-	-	-	-	-	-	-	-	-	-	-	-	-	-	-	-	-	-	-
278	PS_01343	maker-ctg000350_np12-augustus-gene-2.75-mRNA-1	0.34	Tandem duplication	360	12957.ACEP24239-PA	8.4e-65	255	KOG3714@1|root,KOG3714@2759|Eukaryota,39URU@33154|Opisthokonta,3BFDN@33208|Metazoa,3D4ED@33213|Bilateria,41YM1@6656|Arthropoda,3SG52@50557|Insecta,46EWG@7399|Hymenoptera	46EWG@7399|Hymenoptera	O	Zinc-dependent metalloprotease	3BFDN@33208|Metazoa	O	Astacin (Peptidase family M12A)	-	-	255	-	-	-	-	-	-	-	-	-	Astacin	TMW52584.1	hypothetical protein DOY81_002330 [Sarcophaga bullata]	TMW52584.1	1535	290.8	743	1.8e-74	35	573	1037	1492	195	268	94	544	hypothetical protein FF38_11857 [Lucilia cuprina]	703	hypothetical protein DOY81_007128 [Sarcophaga bullata]	696	Zinc metalloproteinase nas-14 [Trachymyrmex cornetzi]	684
279	PS_01345	maker-ctg000350_np12-augustus-gene-2.76-mRNA-1	0.44	Tandem duplication	360	132113.XP_003494148.1	1e-38	167.5	KOG3714@1|root,KOG3714@2759|Eukaryota,39URU@33154|Opisthokonta,3BFDN@33208|Metazoa,3D4ED@33213|Bilateria,41YM1@6656|Arthropoda,3SG52@50557|Insecta,46EWG@7399|Hymenoptera	46EWG@7399|Hymenoptera	O	Zinc-dependent metalloprotease	3BFDN@33208|Metazoa	O	Astacin (Peptidase family M12A)	-	-	167.5	-	-	-	-	-	-	-	-	-	Astacin	XP_032691514.1	zinc metalloproteinase nas-13-like isoform X2 [Odontomachus brunneus]	XP_032691514.1	299	181	458	1.2e-41	72	294	73	286	99	133	12	224	Zinc metalloproteinase nas-4 [Eufriesea mexicana]	443	zinc metalloproteinase nas-4-like isoform X2 [Thrips palmi]	442	PREDICTED: zinc metalloproteinase nas-4-like isoform X2 [Polistes dominula]	439
280	PS_01346	augustus_masked-ctg000350_np12-processed-gene-2.10-mRNA-1	0.45	Tandem duplication	360	7159.AAEL011550-PA	1.8e-44	186.4	KOG3714@1|root,KOG3714@2759|Eukaryota,39Q5N@33154|Opisthokonta,3BBTD@33208|Metazoa,3CTC3@33213|Bilateria,41ZF7@6656|Arthropoda,3SK98@50557|Insecta,456D9@7147|Diptera,45CFF@7148|Nematocera	45CFF@7148|Nematocera	O	Astacin (Peptidase family M12A)	3BBTD@33208|Metazoa	O	metalloendopeptidase activity	-	-	186.4	ko:K01395,ko:K08606	ko04974,map04974	-	-	-	ko00000,ko00001,ko01000,ko01002,ko04147	-	-	-	Astacin,CUB,F5_F8_type_C,MAM,ShK,VWD	CAB3369738.1	Hypothetical predicted protein [Cloeon dipterum]	CAB3369738.1	275	194.9	494	6.5e-46	59	281	57	269	106	137	13	224	hypothetical protein FQR65_LT10823 [Abscondita terminalis]	486	PREDICTED: zinc metalloproteinase nas-13 [Aethina tumida]	483	PREDICTED: zinc metalloproteinase nas-13 [Polistes dominula]	472
281	PS_01355	maker-ctg000350_np12-augustus-gene-2.103-mRNA-1	0.24	Tandem duplication	175	7070.TC006209-PA	1.3e-27	132.5	2CM7A@1|root,2QPIF@2759|Eukaryota,39RKS@33154|Opisthokonta,3BGGH@33208|Metazoa,3CXT1@33213|Bilateria,41WDM@6656|Arthropoda,3SG6K@50557|Insecta	3SG6K@50557|Insecta	S	Domain of unknown function (DUF4803)	3BGGH@33208|Metazoa	S	Domain of unknown function (DUF4803)	-	-	132.5	-	-	-	-	-	-	-	-	-	DUF4803	XP_014242049.1	uncharacterized protein LOC106662462 [Cimex lectularius]	XP_014242049.1	650	116.3	290	1.2e-21	657	1156	108	632	129	230	70	547	uncharacterized protein LOC106689384 isoform X1 [Halyomorpha halys]	281	uncharacterized protein LOC106689384 isoform X2 [Halyomorpha halys]	278	PREDICTED: uncharacterized protein LOC103579442 [Microplitis demolitor]	277
282	PS_01357	augustus-ctg000350_np12-processed-gene-2.63-mRNA-1	0.29	Tandem duplication	1447	7176.CPIJ015651-PA	0	1484.5	COG0474@1|root,KOG0208@2759|Eukaryota,38CWV@33154|Opisthokonta,3BDNI@33208|Metazoa,3CRXC@33213|Bilateria,41TW2@6656|Arthropoda,3SJND@50557|Insecta,44Z7I@7147|Diptera,45D35@7148|Nematocera	45D35@7148|Nematocera	P	Cation-transporting atpase	3BDNI@33208|Metazoa	P	peptidyl-aspartic acid autophosphorylation	-	GO:0000323,GO:0003674,GO:0003824,GO:0005215,GO:0005388,GO:0005575,GO:0005622,GO:0005623,GO:0005737,GO:0005764,GO:0005773,GO:0005774,GO:0005886,GO:0005887,GO:0006457,GO:0006810,GO:0006811,GO:0006812,GO:0006816,GO:0006873,GO:0006874,GO:0006875,GO:0008150,GO:0008324,GO:0009987,GO:0015075,GO:0015085,GO:0015318,GO:0015399,GO:0015405,GO:0015662,GO:0016020,GO:0016021,GO:0016462,GO:0016787,GO:0016817,GO:…	1484.5	ko:K14951	-	-	-	-	ko00000,ko01000	3.A.3.10	-	-	Cation_ATPase,Cation_ATPase_C,Cation_ATPase_N,E1-E2_ATPase,Hydrolase,P5-ATPase,PALP	CRK90817.1	CLUMA_CG004507, isoform A [Clunio marinus]	CRK90817.1	1426	1754.2	4542	0	11	1345	44	1379	938	1079	24	1347	probable cation-transporting ATPase 13A3 isoform X2 [Contarinia nasturtii]	3825	probable cation-transporting ATPase 13A3 isoform X1 [Contarinia nasturtii] &gt;XP_031630664.1 probable cation-transporting ATPase 13A3 isoform X1 [Contarinia nasturtii] &gt;XP_031630665.1 probable cation-transporting ATPase 13A3 isoform X1 [Contarinia nasturtii] &gt;XP_031630666.1 probable cation-transporting ATPase 13A3 isoform X1 [Contarinia nasturtii]	3825	cation-transporting ATPase [Culex quinquefasciatus] &gt;EDS42514.1 cation-transporting ATPase [Culex quinquefasciatus]	3802
283	PS_01358	maker-ctg000350_np12-augustus-gene-2.96-mRNA-1	0.35	Tandem duplication	1447	7176.CPIJ015651-PA	0	1379	COG0474@1|root,KOG0208@2759|Eukaryota,38CWV@33154|Opisthokonta,3BDNI@33208|Metazoa,3CRXC@33213|Bilateria,41TW2@6656|Arthropoda,3SJND@50557|Insecta,44Z7I@7147|Diptera,45D35@7148|Nematocera	45D35@7148|Nematocera	P	Cation-transporting atpase	3BDNI@33208|Metazoa	P	peptidyl-aspartic acid autophosphorylation	-	GO:0000323,GO:0003674,GO:0003824,GO:0005215,GO:0005388,GO:0005575,GO:0005622,GO:0005623,GO:0005737,GO:0005764,GO:0005773,GO:0005774,GO:0005886,GO:0005887,GO:0006457,GO:0006810,GO:0006811,GO:0006812,GO:0006816,GO:0006873,GO:0006874,GO:0006875,GO:0008150,GO:0008324,GO:0009987,GO:0015075,GO:0015085,GO:0015318,GO:0015399,GO:0015405,GO:0015662,GO:0016020,GO:0016021,GO:0016462,GO:0016787,GO:0016817,GO:…	1379	ko:K14951	-	-	-	-	ko00000,ko01000	3.A.3.10	-	-	Cation_ATPase,Cation_ATPase_C,Cation_ATPase_N,E1-E2_ATPase,Hydrolase,P5-ATPase,PALP	CRK90817.1	CLUMA_CG004507, isoform A [Clunio marinus]	CRK90817.1	1426	1595.1	4129	0	2	1187	60	1306	838	969	74	1253	probable cation-transporting ATPase 13A3 isoform X2 [Contarinia nasturtii]	3555	probable cation-transporting ATPase 13A3 isoform X1 [Contarinia nasturtii] &gt;XP_031630664.1 probable cation-transporting ATPase 13A3 isoform X1 [Contarinia nasturtii] &gt;XP_031630665.1 probable cation-transporting ATPase 13A3 isoform X1 [Contarinia nasturtii] &gt;XP_031630666.1 probable cation-transporting ATPase 13A3 isoform X1 [Contarinia nasturtii]	3555	cation-transporting ATPase [Culex quinquefasciatus] &gt;EDS42514.1 cation-transporting ATPase [Culex quinquefasciatus]	3544
284	PS_01359	maker-ctg000350_np12-augustus-gene-2.104-mRNA-1	0.42	Tandem duplication	175	7070.TC006209-PA	7.7e-27	129	2CM7A@1|root,2QPIF@2759|Eukaryota,39RKS@33154|Opisthokonta,3BGGH@33208|Metazoa,3CXT1@33213|Bilateria,41WDM@6656|Arthropoda,3SG6K@50557|Insecta	3SG6K@50557|Insecta	S	Domain of unknown function (DUF4803)	3BGGH@33208|Metazoa	S	Domain of unknown function (DUF4803)	-	-	129	-	-	-	-	-	-	-	-	-	DUF4803	XP_014289814.1	uncharacterized protein LOC106689384 isoform X1 [Halyomorpha halys]	XP_014289814.1	659	115.9	289	8.8e-22	157	634	137	644	110	220	47	516	uncharacterized protein LOC106689384 isoform X2 [Halyomorpha halys]	285	uncharacterized protein LOC117563812 [Drosophila albomicans]	278	PREDICTED: uncharacterized protein LOC107065888 isoform X1 [Polistes dominula]	274
285	PS_01368	maker-ctg000350_np12-augustus-gene-5.101-mRNA-1	0.29	Tandem duplication		7213.XP_004521626.1	2.6e-40	173.7	COG5076@1|root,KOG1778@2759|Eukaryota,38G23@33154|Opisthokonta,3BAGN@33208|Metazoa,3CRQD@33213|Bilateria,41WB6@6656|Arthropoda,3SH4X@50557|Insecta,44ZXP@7147|Diptera	44ZXP@7147|Diptera	K	activity. It is involved in the biological process described with regulation of transcription	3BAGN@33208|Metazoa	K	protein propionyltransferase activity	-	-	173.7	ko:K04498	ko04024,ko04066,ko04068,ko04110,ko04310,ko04330,ko04350,ko04520,ko04630,ko04720,ko04916,ko04919,ko04922,ko05016,ko05152,ko05161,ko05164,ko05165,ko05166,ko05167,ko05168,ko05169,ko05200,ko05203,ko05206,ko05211,ko05215,map04024,map04066,map04068,map04110,map04310,map04330,map04350,map04520,map04630,map04720,map04916,map04919,map04922,map05016,map05152,map05161,map05164,map05165,map05166,map05167,map…	-	-	-	ko00000,ko00001,ko01000,ko03000,ko03029,ko03036	-	-	-	Bromodomain,Creb_binding,DUF902,Guanylate_cyc,HAT_KAT11,KIX,ZZ,zf-TAZ	XP_017055312.1	PREDICTED: LOW QUALITY PROTEIN: histone acetyltransferase p300 [Drosophila ficusphila]	XP_017055312.1	3379	177.6	449	2.3e-40	510	602	2456	2547	80	85	0	92	PREDICTED: histone acetyltransferase p300 isoform X1 [Bactrocera latifrons] &gt;XP_018792385.1 PREDICTED: histone acetyltransferase p300 isoform X1 [Bactrocera latifrons] &gt;XP_018792469.1 PREDICTED: histone acetyltransferase p300 isoform X1 [Bactrocera latifrons] &gt;XP_018792544.1 PREDICTED: histone acetyltransferase p300 isoform X1 [Bactrocera latifrons] &gt;XP_018792625.1 PREDICTED: histone …	442	PREDICTED: histone acetyltransferase p300 isoform X4 [Bactrocera latifrons]	442	CREB-binding protein isoform X1 [Scaptodrosophila lebanonensis] &gt;XP_030386616.1 CREB-binding protein isoform X1 [Scaptodrosophila lebanonensis]	442
286	PS_01369	maker-ctg000350_np12-augustus-gene-5.107-mRNA-1	0.3	Tandem duplication		7165.AGAP000558-PB	7.6e-159	568.9	KOG2204@1|root,KOG2204@2759|Eukaryota,3ANH5@33154|Opisthokonta,3BBWB@33208|Metazoa,3CRGF@33213|Bilateria,41VWX@6656|Arthropoda,3SJT8@50557|Insecta,452IG@7147|Diptera,45CEW@7148|Nematocera	45CEW@7148|Nematocera	G	Belongs to the glycosyl hydrolase 47 family	3BBWB@33208|Metazoa	G	mannosyl-oligosaccharide 1,2-alpha-mannosidase activity	-	GO:0000139,GO:0002252,GO:0002376,GO:0003674,GO:0003824,GO:0004553,GO:0004559,GO:0004571,GO:0005575,GO:0005622,GO:0005623,GO:0005737,GO:0005783,GO:0005794,GO:0006491,GO:0006807,GO:0007275,GO:0007568,GO:0008150,GO:0008152,GO:0008340,GO:0009100,GO:0009987,GO:0010259,GO:0012505,GO:0015923,GO:0015924,GO:0016020,GO:0016787,GO:0016798,GO:0019538,GO:0031090,GO:0031984,GO:0032501,GO:0032502,GO:0035010,GO:…	568.9	ko:K01230	ko00510,ko00513,ko01100,ko04141,map00510,map00513,map01100,map04141	M00073,M00074	R05982,R06722	-	ko00000,ko00001,ko00002,ko01000,ko04131	-	GH47	-	7tm_6,Glyco_hydro_47	CRK87432.1	CLUMA_CG001233, isoform B [Clunio marinus]	CRK87432.1	689	575.5	1482	1.1e-159	43	454	227	637	265	335	0	411	CLUMA_CG001233, isoform A [Clunio marinus]	1482	AGAP000558-PB [Anopheles gambiae str. PEST] &gt;EDO64315.2 AGAP000558-PB [Anopheles gambiae str. PEST]	1467	mannosyl-oligosaccharide alpha-1,2-mannosidase IA isoform X2 [Drosophila grimshawi]	1452
287	PS_01373	maker-ctg000350_np12-augustus-gene-5.108-mRNA-1	0.45	Tandem duplication		7230.FBpp0164343	3.3e-164	585.5	KOG2204@1|root,KOG2204@2759|Eukaryota,3ANH5@33154|Opisthokonta,3BBWB@33208|Metazoa,3CRGF@33213|Bilateria,41VWX@6656|Arthropoda,3SJT8@50557|Insecta,452IG@7147|Diptera,45XFD@7214|Drosophilidae	45XFD@7214|Drosophilidae	G	Belongs to the glycosyl hydrolase 47 family	3BBWB@33208|Metazoa	G	mannosyl-oligosaccharide 1,2-alpha-mannosidase activity	-	-	585.5	ko:K01230	ko00510,ko00513,ko01100,ko04141,map00510,map00513,map01100,map04141	M00073,M00074	R05982,R06722	-	ko00000,ko00001,ko00002,ko01000,ko04131	-	GH47	-	7tm_6,Glyco_hydro_47	CRK87432.1	CLUMA_CG001233, isoform B [Clunio marinus]	CRK87432.1	689	619	1595	3.5e-173	177	689	155	681	301	385	15	527	CLUMA_CG001233, isoform A [Clunio marinus]	1582	mannosyl-oligosaccharide alpha-1,2-mannosidase IA-like [Drosophila serrata]	1521	PREDICTED: mannosyl-oligosaccharide alpha-1,2-mannosidase IA [Musca domestica]	1521
288	PS_01374	maker-ctg000350_np12-augustus-gene-5.106-mRNA-1	0.49	Tandem duplication		7176.CPIJ009935-PA	6.4e-63	246.9	KOG2204@1|root,KOG2204@2759|Eukaryota,3ANH5@33154|Opisthokonta,3BBWB@33208|Metazoa,3CRGF@33213|Bilateria,41VWX@6656|Arthropoda,3SJT8@50557|Insecta,452IG@7147|Diptera,45CEW@7148|Nematocera	45CEW@7148|Nematocera	G	Belongs to the glycosyl hydrolase 47 family	3BBWB@33208|Metazoa	G	mannosyl-oligosaccharide 1,2-alpha-mannosidase activity	-	GO:0000139,GO:0002252,GO:0002376,GO:0003674,GO:0003824,GO:0004553,GO:0004559,GO:0004571,GO:0005575,GO:0005622,GO:0005623,GO:0005737,GO:0005783,GO:0005794,GO:0006491,GO:0006807,GO:0007275,GO:0007568,GO:0008150,GO:0008152,GO:0008340,GO:0009100,GO:0009987,GO:0010259,GO:0012505,GO:0015923,GO:0015924,GO:0016020,GO:0016787,GO:0016798,GO:0019538,GO:0031090,GO:0031984,GO:0032501,GO:0032502,GO:0035010,GO:…	246.9	ko:K01230	ko00510,ko00513,ko01100,ko04141,map00510,map00513,map01100,map04141	M00073,M00074	R05982,R06722	-	ko00000,ko00001,ko00002,ko01000,ko04131	-	GH47	-	7tm_6,Glyco_hydro_47	XP_020817502.1	mannosyl-oligosaccharide alpha-1,2-mannosidase IA-like [Drosophila serrata]	XP_020817502.1	617	253.1	645	1.2e-63	1	155	456	608	118	132	1	154	mannosyl-oligosaccharide alpha-1,2-mannosidase [Culex quinquefasciatus] &gt;EDS34093.1 mannosyl-oligosaccharide alpha-1,2-mannosidase [Culex quinquefasciatus]	633	uncharacterized protein Dyak_GE15405, isoform A [Drosophila yakuba] &gt;EDX02925.1 uncharacterized protein Dyak_GE15405, isoform A [Drosophila yakuba]	622	uncharacterized protein Dyak_GE15405, isoform B [Drosophila yakuba] &gt;KRK07020.1 uncharacterized protein Dyak_GE15405, isoform B [Drosophila yakuba]	622
289	PS_01378	augustus_masked-ctg000350_np12-processed-gene-5.13-mRNA-1	0.84	Tandem duplication		9646.ENSAMEP00000011401	4.7e-29	135.6	COG5076@1|root,KOG1778@2759|Eukaryota,38G23@33154|Opisthokonta,3BAGN@33208|Metazoa,3CRQD@33213|Bilateria,483FJ@7711|Chordata,48W13@7742|Vertebrata,3JCCX@40674|Mammalia,3EG1W@33554|Carnivora	3EG1W@33554|Carnivora	K	CREB binding protein	3BAGN@33208|Metazoa	K	protein propionyltransferase activity	CREBBP	GO:0000122,GO:0000123,GO:0000228,GO:0000775,GO:0000776,GO:0000777,GO:0000779,GO:0000785,GO:0000790,GO:0000793,GO:0000940,GO:0000976,GO:0000977,GO:0000981,GO:0000982,GO:0000987,GO:0000988,GO:0000989,GO:0001012,GO:0001067,GO:0001076,GO:0001078,GO:0001085,GO:0001091,GO:0001093,GO:0001098,GO:0001099,GO:0001102,GO:0001191,GO:0001227,GO:0001228,GO:0001666,GO:0001817,GO:0001818,GO:0001819,GO:0002039,GO:…	135.6	ko:K04498	ko04024,ko04066,ko04068,ko04110,ko04310,ko04330,ko04350,ko04520,ko04630,ko04720,ko04916,ko04919,ko04922,ko05016,ko05152,ko05161,ko05164,ko05165,ko05166,ko05167,ko05168,ko05169,ko05200,ko05203,ko05206,ko05211,ko05215,map04024,map04066,map04068,map04110,map04310,map04330,map04350,map04520,map04630,map04720,map04916,map04919,map04922,map05016,map05152,map05161,map05164,map05165,map05166,map05167,map…	-	-	-	ko00000,ko00001,ko01000,ko03000,ko03029,ko03036	-	-	-	Bromodomain,Creb_binding,DUF902,Drf_GBD,HAT_KAT11,HSP90,KIX,ZZ,zf-TAZ	XP_029043080.1	CREB-binding protein-like isoform X11 [Osmia bicornis bicornis]	XP_029043080.1	2698	100.1	248	2.9e-17	91	234	2041	2182	63	82	11	148	CREB-binding protein-like isoform X3 [Osmia bicornis bicornis]	248	CREB-binding protein-like isoform X1 [Osmia bicornis bicornis]	248	CREB-binding protein-like isoform X6 [Osmia bicornis bicornis]	248
290	PS_01387	augustus-ctg000350_np12-processed-gene-5.85-mRNA-1	0.19	Tandem duplication	2661	7159.AAEL017391-PA	0	1804.3	COG5076@1|root,KOG1778@2759|Eukaryota,38G23@33154|Opisthokonta,3BAGN@33208|Metazoa,3CRQD@33213|Bilateria,41WB6@6656|Arthropoda,3SH4X@50557|Insecta,44ZXP@7147|Diptera,45GFE@7148|Nematocera	45GFE@7148|Nematocera	K	Histone acetylation protein	3BAGN@33208|Metazoa	K	protein propionyltransferase activity	-	GO:0000003,GO:0000075,GO:0000076,GO:0000123,GO:0001505,GO:0001654,GO:0001736,GO:0001738,GO:0001745,GO:0001751,GO:0001752,GO:0001754,GO:0002009,GO:0002064,GO:0002065,GO:0002066,GO:0002376,GO:0002520,GO:0003006,GO:0003674,GO:0003712,GO:0003713,GO:0003824,GO:0004402,GO:0005488,GO:0005515,GO:0005575,GO:0005622,GO:0005623,GO:0005634,GO:0005654,GO:0005694,GO:0005700,GO:0006325,GO:0006355,GO:0006357,GO:…	1804.3	ko:K04498	ko04024,ko04066,ko04068,ko04110,ko04310,ko04330,ko04350,ko04520,ko04630,ko04720,ko04916,ko04919,ko04922,ko05016,ko05152,ko05161,ko05164,ko05165,ko05166,ko05167,ko05168,ko05169,ko05200,ko05203,ko05206,ko05211,ko05215,map04024,map04066,map04068,map04110,map04310,map04330,map04350,map04520,map04630,map04720,map04916,map04919,map04922,map05016,map05152,map05161,map05164,map05165,map05166,map05167,map…	-	-	-	ko00000,ko00001,ko01000,ko03000,ko03029,ko03036	-	-	-	Bromodomain,Creb_binding,DUF902,Guanylate_cyc,HAT_KAT11,KIX,ZZ,zf-TAZ	KXJ80843.1	hypothetical protein RP20_CCG023199 [Aedes albopictus]	KXJ80843.1	2833	1535	3973	0	1	2323	5	2508	1428	1557	408	2617	CREB-binding protein isoform X3 [Aedes albopictus]	3912	CREB-binding protein isoform X1 [Aedes albopictus]	3907	CREB-binding protein isoform X2 [Aedes albopictus]	3889
291	PS_01390	maker-ctg000350_np12-augustus-gene-5.114-mRNA-1	0.21	Tandem duplication	9091	-	-	-	-	-	-	-	-	-	-	-	-	-	-	-	-	-	-	-	-	-	-	-
292	PS_01391	maker-ctg000350_np12-augustus-gene-5.118-mRNA-1	0.27	Tandem duplication		-	-	-	-	-	-	-	-	-	-	-	-	-	-	-	-	-	-	-	-	-	-	-
293	PS_01392	maker-ctg000350_np12-augustus-gene-5.113-mRNA-1	0.6	Tandem duplication		-	-	-	-	-	-	-	-	-	-	-	-	-	-	-	-	-	-	-	-	-	-	-
294	PS_01393	augustus_masked-ctg000350_np12-processed-gene-5.65-mRNA-1	0.43	Tandem duplication		126957.SMAR008295-PA	5.2e-14	86.3	COG2114@1|root,COG5076@1|root,KOG1778@2759|Eukaryota,KOG3618@2759|Eukaryota,38G23@33154|Opisthokonta,3BAGN@33208|Metazoa,3CRQD@33213|Bilateria,41WB6@6656|Arthropoda	41WB6@6656|Arthropoda	K	activity. It is involved in the biological process described with regulation of transcription	3BAGN@33208|Metazoa	K	protein propionyltransferase activity	-	GO:0000003,GO:0000075,GO:0000076,GO:0000123,GO:0001505,GO:0001654,GO:0001736,GO:0001738,GO:0001745,GO:0001751,GO:0001752,GO:0001754,GO:0002009,GO:0002064,GO:0002065,GO:0002066,GO:0002376,GO:0002520,GO:0003006,GO:0003674,GO:0003712,GO:0003713,GO:0003824,GO:0004402,GO:0005488,GO:0005515,GO:0005575,GO:0005622,GO:0005623,GO:0005634,GO:0005654,GO:0005694,GO:0005700,GO:0006325,GO:0006355,GO:0006357,GO:…	86.3	ko:K04498	ko04024,ko04066,ko04068,ko04110,ko04310,ko04330,ko04350,ko04520,ko04630,ko04720,ko04916,ko04919,ko04922,ko05016,ko05152,ko05161,ko05164,ko05165,ko05166,ko05167,ko05168,ko05169,ko05200,ko05203,ko05206,ko05211,ko05215,map04024,map04066,map04068,map04110,map04310,map04330,map04350,map04520,map04630,map04720,map04916,map04919,map04922,map05016,map05152,map05161,map05164,map05165,map05166,map05167,map…	-	-	-	ko00000,ko00001,ko01000,ko03000,ko03029,ko03036	-	-	-	Bromodomain,Creb_binding,DUF902,Guanylate_cyc,HAT_KAT11,KIX,PRiA4_ORF3,ZZ,zf-TAZ	RXM27688.1	CREB-binding protein [Acipenser ruthenus]	RXM27688.1	2569	86.3	212	6.8e-13	46	463	307	760	140	198	77	474	CREB-binding protein-like isoform X1 [Eurytemora affinis]	211	CREB-binding protein-like isoform X2 [Eurytemora affinis]	211	PREDICTED: LOW QUALITY PROTEIN: CREB-binding protein [Anolis carolinensis]	203
295	PS_01398	maker-ctg000350_np12-augustus-gene-4.50-mRNA-1	0.24	Tandem duplication	522	-	-	-	-	-	-	-	-	-	-	-	-	-	-	-	-	-	-	-	-	-	-	-
296	PS_01400	maker-ctg000350_np12-augustus-gene-4.51-mRNA-1	0.41	Tandem duplication	522	-	-	-	-	-	-	-	-	-	-	-	-	-	-	-	-	-	-	-	-	-	-	-
297	PS_01410	maker-ctg000350_np12-augustus-gene-6.93-mRNA-1	0.03	Tandem duplication	49	9646.ENSAMEP00000010355	7.1e-15	89	KOG1721@1|root,KOG1721@2759|Eukaryota,3904V@33154|Opisthokonta,3BGJU@33208|Metazoa,3D0VJ@33213|Bilateria,482VW@7711|Chordata,48V1U@7742|Vertebrata,3J6AV@40674|Mammalia,3EFNN@33554|Carnivora	3EFNN@33554|Carnivora	K	GDNF-inducible zinc finger protein 1	3BGJU@33208|Metazoa	K	distal enhancer DNA-binding transcription repressor activity, RNA polymerase II-specific	GZF1	GO:0000122,GO:0000976,GO:0000977,GO:0000978,GO:0000980,GO:0000981,GO:0000982,GO:0000987,GO:0001012,GO:0001067,GO:0001078,GO:0001158,GO:0001206,GO:0001227,GO:0001655,GO:0001657,GO:0001658,GO:0001763,GO:0001822,GO:0001823,GO:0002009,GO:0003674,GO:0003676,GO:0003677,GO:0003690,GO:0003700,GO:0003705,GO:0005488,GO:0005575,GO:0005622,GO:0005623,GO:0005634,GO:0005730,GO:0006355,GO:0006357,GO:0007275,GO:…	89	ko:K22402	-	-	-	-	ko00000,ko03000	-	-	-	BTB,zf-C2H2,zf-C2H2_6,zf-met	KHN88936.1	Zinc finger protein [Toxocara canis]	KHN88936.1	387	90.1	222	4.1e-14	80	361	55	347	80	126	26	300	hypothetical protein B5V51_12917 [Heliothis virescens]	198	Zinc finger and SCAN domain-containing protein 10 [Toxocara canis]	195	unnamed protein product [Toxocara canis]	192
298	PS_01421	maker-ctg000350_np12-augustus-gene-6.96-mRNA-1	0.52	Tandem duplication	49	32264.tetur31g01190.1	6.4e-18	99	KOG1721@1|root,KOG1721@2759|Eukaryota,39CGA@33154|Opisthokonta,3BI01@33208|Metazoa,3CYEY@33213|Bilateria,4205B@6656|Arthropoda	4205B@6656|Arthropoda	K	Metal ion binding	3BI01@33208|Metazoa	K	5S rRNA binding	GTF3A	GO:0000976,GO:0000981,GO:0000982,GO:0000987,GO:0001067,GO:0003674,GO:0003676,GO:0003677,GO:0003690,GO:0003700,GO:0003723,GO:0005488,GO:0005575,GO:0005622,GO:0005623,GO:0005634,GO:0005654,GO:0006139,GO:0006351,GO:0006355,GO:0006357,GO:0006383,GO:0006725,GO:0006807,GO:0008097,GO:0008150,GO:0008152,GO:0009058,GO:0009059,GO:0009303,GO:0009889,GO:0009987,GO:0010467,GO:0010468,GO:0010556,GO:0016070,GO:…	99	ko:K09191	-	-	-	-	ko00000,ko03000,ko03021	-	-	-	ATP1G1_PLM_MAT8,zf-C2H2,zf-C2H2_6,zf-met	XP_033209659.1	transcription factor IIIA-like isoform X1 [Belonocnema treatae]	XP_033209659.1	351	69.7	169	5.4e-08	144	353	94	314	53	85	38	234	zinc finger and BTB domain-containing protein 24-like isoform X2 [Belonocnema treatae]	165	hypothetical protein ILUMI_26120 [Ignelater luminosus]	164	transcription factor IIIA-like [Centruroides sculpturatus]	159
299	PS_01422	maker-ctg000350_np12-augustus-gene-6.95-mRNA-1	0.81	Tandem duplication	49	13037.EHJ78956	5.1e-10	73.2	KOG1721@1|root,KOG1721@2759|Eukaryota,38BZ9@33154|Opisthokonta,3BA9A@33208|Metazoa,3CT35@33213|Bilateria,41WW3@6656|Arthropoda,3SJ74@50557|Insecta	3SJ74@50557|Insecta	S	Zinc finger protein	3BA9A@33208|Metazoa	T	nucleic acid binding	-	-	73.2	ko:K09228	-	-	-	-	ko00000,ko03000	-	-	-	zf-AD,zf-C2H2,zf-C2H2_2,zf-C2H2_4,zf-C2H2_6	XP_006819979.1	PREDICTED: zinc finger protein 729-like [Saccoglossus kowalevskii]	XP_006819979.1	1352	67.8	164	2.8e-07	213	387	668	861	52	83	36	202	hypothetical protein GYMLUDRAFT_344284 [Gymnopus luxurians FD-317 M1]	157	zinc finger protein 708 [Ceratitis capitata]	150	zinc finger protein 678-like [Penaeus vannamei] &gt;XP_027231407.1 zinc finger protein 678-like [Penaeus vannamei] &gt;XP_027231408.1 zinc finger protein 678-like [Penaeus vannamei] &gt;XP_027231409.1 zinc finger protein 678-like [Penaeus vannamei] &gt;XP_027231410.1 zinc finger protein 678-like [Penaeus vannamei]	148
300	PS_01429	maker-ctg000350_np12-augustus-gene-6.111-mRNA-1	0.06	Tandem duplication	49	121225.PHUM361870-PA	6e-17	97.4	KOG1721@1|root,KOG1721@2759|Eukaryota,38BZ9@33154|Opisthokonta,3BA9A@33208|Metazoa,3CT35@33213|Bilateria,4226W@6656|Arthropoda,3SR57@50557|Insecta,3EC0C@33342|Paraneoptera	3EC0C@33342|Paraneoptera	S	Zinc finger protein	3BA9A@33208|Metazoa	T	nucleic acid binding	-	-	97.4	ko:K09228	-	-	-	-	ko00000,ko03000	-	-	-	zf-AD,zf-C2H2,zf-C2H2_4,zf-C2H2_6,zf-Di19,zf-met	XP_032802819.1	sal-like protein 3 isoform X2 [Petromyzon marinus]	XP_032802819.1	1040	84	206	8.9e-12	228	371	695	836	46	69	9	147	uncharacterized protein LOC116939047 isoform X1 [Petromyzon marinus]	206	hypothetical protein LSTR_LSTR014632 [Laodelphax striatellus]	192	sal-like protein 3 isoform X4 [Petromyzon marinus]	188
301	PS_01434	maker-ctg000350_np12-augustus-gene-6.108-mRNA-1	0.21	Tandem duplication	49	7245.FBpp0269710	4.4e-09	70.5	KOG1721@1|root,KOG1721@2759|Eukaryota,3A0BC@33154|Opisthokonta,3BQ1Z@33208|Metazoa,3D6UM@33213|Bilateria,41Z1S@6656|Arthropoda,3SFZD@50557|Insecta,451JW@7147|Diptera,45PHM@7214|Drosophilidae	45PHM@7214|Drosophilidae	K	nucleic acid binding	3BQ1Z@33208|Metazoa	S	zinc ion binding	-	GO:0000122,GO:0000988,GO:0000989,GO:0001076,GO:0001191,GO:0003674,GO:0005575,GO:0005622,GO:0005623,GO:0005634,GO:0006355,GO:0006357,GO:0008150,GO:0009889,GO:0009890,GO:0009892,GO:0010468,GO:0010556,GO:0010558,GO:0010605,GO:0010629,GO:0019219,GO:0019222,GO:0031323,GO:0031324,GO:0031326,GO:0031327,GO:0043226,GO:0043227,GO:0043229,GO:0043231,GO:0044424,GO:0044464,GO:0045892,GO:0045934,GO:0048519,GO:…	70.5	ko:K22402	-	-	-	-	ko00000,ko03000	-	-	-	zf-AD,zf-C2H2,zf-C2H2_4,zf-C2H2_6,zf-met
302	PS_01435	maker-ctg000350_np12-augustus-gene-6.109-mRNA-1	0.25	Tandem duplication	49	136037.KDR16556	6.1e-06	60.5	KOG1721@1|root,KOG1721@2759|Eukaryota,39U9D@33154|Opisthokonta,3BJCY@33208|Metazoa,3D3HG@33213|Bilateria,41UP4@6656|Arthropoda,3SI4W@50557|Insecta	3SI4W@50557|Insecta	S	Metal ion binding	3BJCY@33208|Metazoa	S	nucleic acid binding	-	GO:0000122,GO:0000976,GO:0000977,GO:0000978,GO:0000981,GO:0000982,GO:0000987,GO:0001012,GO:0001067,GO:0001078,GO:0001227,GO:0003674,GO:0003676,GO:0003677,GO:0003690,GO:0003700,GO:0005488,GO:0005575,GO:0005622,GO:0005623,GO:0005634,GO:0006355,GO:0006357,GO:0008150,GO:0009889,GO:0009890,GO:0009892,GO:0010468,GO:0010556,GO:0010558,GO:0010605,GO:0010629,GO:0019219,GO:0019222,GO:0031323,GO:0031324,GO:…	60.5	-	-	-	-	-	-	-	-	-	zf-C2H2,zf-C2H2_4,zf-C2H2_6
303	PS_01439	maker-ctg000350_np12-augustus-gene-6.107-mRNA-1	0.37	Tandem duplication	49	7955.ENSDARP00000124535	3.3e-23	116.7	KOG1721@1|root,KOG1721@2759|Eukaryota,38HDY@33154|Opisthokonta,3BGJD@33208|Metazoa,3CS8U@33213|Bilateria,480K0@7711|Chordata,48WZT@7742|Vertebrata,49Y73@7898|Actinopterygii	49Y73@7898|Actinopterygii	K	zinc finger	3BGJD@33208|Metazoa	K	nucleic acid-templated transcription	ZFX	GO:0000003,GO:0000981,GO:0001541,GO:0003006,GO:0003674,GO:0003676,GO:0003677,GO:0003700,GO:0003712,GO:0003713,GO:0005488,GO:0005575,GO:0005622,GO:0005623,GO:0005634,GO:0005654,GO:0005730,GO:0006355,GO:0006357,GO:0007275,GO:0007276,GO:0007281,GO:0007283,GO:0007292,GO:0007548,GO:0007610,GO:0008150,GO:0008406,GO:0008585,GO:0009566,GO:0009791,GO:0009889,GO:0009891,GO:0009893,GO:0009987,GO:0009994,GO:…	116.7	-	-	-	-	-	-	-	-	-	Zfx_Zfy_act,zf-C2H2,zf-C2H2_4,zf-H2C2_5	XP_031631840.1	zinc finger protein 782-like [Contarinia nasturtii]	XP_031631840.1	420	93.6	231	3.9e-15	306	508	215	412	57	85	8	204	zinc finger protein 729 [Danaus plexippus plexippus]	218	unnamed protein product [Arctia plantaginis]	200	unnamed protein product [Arctia plantaginis]	200
304	PS_01441	maker-ctg000350_np12-augustus-gene-6.110-mRNA-1	0.4	Tandem duplication	49	7176.CPIJ015218-PA	0.00023	53.9	KOG1721@1|root,KOG1721@2759|Eukaryota,3AF91@33154|Opisthokonta,3BX8M@33208|Metazoa,3DFTI@33213|Bilateria,422Y4@6656|Arthropoda	422Y4@6656|Arthropoda	S	Zinc finger, C2H2 type	3BX8M@33208|Metazoa	S	Zinc finger, C2H2 type	-	-	53.9	-	-	-	-	-	-	-	-	-	zf-AD,zf-C2H2,zf-C2H2_6
305	PS_01532	augustus_masked-ctg000350_np12-processed-gene-11.12-mRNA-1	0.02	Tandem duplication	1111	7237.FBpp0282570	6.4e-37	161.4	2DJX9@1|root,2S61I@2759|Eukaryota,3A5ZM@33154|Opisthokonta,3BTNM@33208|Metazoa,3D9V7@33213|Bilateria,420SY@6656|Arthropoda,3SNSQ@50557|Insecta,44Y17@7147|Diptera,45XTP@7214|Drosophilidae	45XTP@7214|Drosophilidae	-	-	3BTNM@33208|Metazoa	-	-	-	-	161.4	-	-	-	-	-	-	-	-	-	-	ABF72876.2	CG32816-like, partial [Belgica antarctica]	ABF72876.2	228	173.7	439	1.6e-39	114	292	45	228	104	132	16	189	CLUMA_CG004901, isoform A [Clunio marinus]	436	uncharacterized protein LOC116344542 [Contarinia nasturtii]	433	uncharacterized protein LOC6649080 [Drosophila willistoni] &gt;EDW82706.2 uncharacterized protein Dwil_GK10129 [Drosophila willistoni]	391
306	PS_01538	maker-ctg000350_np12-augustus-gene-11.65-mRNA-1	0.12	Tandem duplication	6140	7159.AAEL018226-PA	6.4e-197	695.3	KOG1721@1|root,KOG1721@2759|Eukaryota,38Y3Q@33154|Opisthokonta,3C5S0@33208|Metazoa,3DM2I@33213|Bilateria,4281M@6656|Arthropoda,3SXPJ@50557|Insecta,459G4@7147|Diptera,45K4I@7148|Nematocera	45K4I@7148|Nematocera	S	C2H2-type zinc finger	3C5S0@33208|Metazoa	S	C2H2-type zinc finger	-	-	695.3	-	-	-	-	-	-	-	-	-	zf-C2H2,zf-C2H2_4,zf-C2H2_6	CRK91218.1	CLUMA_CG004900, isoform A [Clunio marinus]	CRK91218.1	1438	818.9	2114	5e-233	66	1440	9	1303	618	782	223	1446	zinc finger protein hangover [Aedes aegypti]	1781	zinc finger protein hangover isoform X1 [Aedes albopictus]	1649	zinc finger protein hangover-like isoform X1 [Contarinia nasturtii]	1632
307	PS_01543	augustus_masked-ctg000350_np12-processed-gene-11.18-mRNA-1	0.34	Tandem duplication	10406	132908.ENSPVAP00000004693	0.00045	52.8	KOG1721@1|root,KOG1721@2759|Eukaryota,38GU8@33154|Opisthokonta,3BBQU@33208|Metazoa,3D0RB@33213|Bilateria,48B17@7711|Chordata,48WBP@7742|Vertebrata,3J3SC@40674|Mammalia,4KXZ8@9397|Chiroptera	4KXZ8@9397|Chiroptera	S	Zinc finger protein 407	3BBQU@33208|Metazoa	S	nucleic acid binding	ZNF407	GO:0000981,GO:0003674,GO:0003700,GO:0005575,GO:0005622,GO:0005623,GO:0005634,GO:0006275,GO:0006355,GO:0006357,GO:0008150,GO:0009889,GO:0009891,GO:0009893,GO:0010468,GO:0010556,GO:0010557,GO:0010564,GO:0010571,GO:0010604,GO:0019219,GO:0019222,GO:0031323,GO:0031325,GO:0031326,GO:0031328,GO:0033262,GO:0043226,GO:0043227,GO:0043229,GO:0043231,GO:0044424,GO:0044464,GO:0045740,GO:0045787,GO:0045935,GO:…	52.8	-	-	-	-	-	-	-	-	-	zf-C2H2,zf-C2H2_4,zf-H2C2_5,zf-met
308	PS_01545	maker-ctg000350_np12-augustus-gene-11.60-mRNA-1	0.35	Tandem duplication	9077	-	-	-	-	-	-	-	-	-	-	-	-	-	-	-	-	-	-	-	-	-	-	-
309	PS_01547	maker-ctg000350_np12-augustus-gene-11.64-mRNA-1	0.42	Tandem duplication		7237.FBpp0283375	1.6e-10	73.9	KOG1721@1|root,KOG1721@2759|Eukaryota,3AJRV@33154|Opisthokonta,3C007@33208|Metazoa,3DGG0@33213|Bilateria,422BE@6656|Arthropoda,3SNWB@50557|Insecta,44YEJ@7147|Diptera,45PFR@7214|Drosophilidae	45PFR@7214|Drosophilidae	S	Zinc ion binding	3C007@33208|Metazoa	S	Zinc-finger associated domain (zf-AD)	-	GO:0003674,GO:0003676,GO:0003723,GO:0005488,GO:0005575,GO:0005622,GO:0005623,GO:0005634,GO:0006950,GO:0006979,GO:0007154,GO:0007165,GO:0007610,GO:0008150,GO:0009266,GO:0009408,GO:0009628,GO:0009636,GO:0009987,GO:0010033,GO:0019932,GO:0019933,GO:0019935,GO:0023052,GO:0030534,GO:0032501,GO:0035556,GO:0042221,GO:0042493,GO:0043226,GO:0043227,GO:0043229,GO:0043231,GO:0044424,GO:0044464,GO:0045471,GO:…	73.9	ko:K09228	-	-	-	-	ko00000,ko03000	-	-	-	zf-AD,zf-C2H2,zf-C2H2_4,zf-C2H2_6,zf-met	XP_021915609.1	zinc finger protein 84-like isoform X1 [Zootermopsis nevadensis] &gt;KDR21596.1 hypothetical protein L798_03550 [Zootermopsis nevadensis]	XP_021915609.1	611	68.9	167	6.8e-08	4	84	19	96	31	44	2	80	zinc finger protein 721 [Cryptotermes secundus] &gt;PNF39032.1 hypothetical protein B7P43_G04842 [Cryptotermes secundus]	153
310	PS_01548	maker-ctg000350_np12-augustus-gene-11.61-mRNA-1	0.56	Tandem duplication	9077	-	-	-	-	-	-	-	-	-	-	-	-	-	-	-	-	-	-	-	-	-	-	-
311	PS_01549	maker-ctg000350_np12-augustus-gene-11.69-mRNA-1	0.58	Tandem duplication	10406	7159.AAEL018111-PA	0.00029	53.1	KOG1721@1|root,KOG1721@2759|Eukaryota,38BZ9@33154|Opisthokonta,3BA9A@33208|Metazoa,3CT35@33213|Bilateria,429J7@6656|Arthropoda,3SXTF@50557|Insecta,455UM@7147|Diptera,45KN9@7148|Nematocera	45KN9@7148|Nematocera	S	Zinc-finger associated domain (zf-AD)	3BA9A@33208|Metazoa	T	nucleic acid binding	-	-	53.1	-	-	-	-	-	-	-	-	-	zf-AD,zf-C2H2,zf-C2H2_4,zf-C2H2_6,zf-met
312	PS_01550	augustus_masked-ctg000350_np12-processed-gene-11.40-mRNA-1	0.01	Tandem duplication	1111	7245.FBpp0261600	1.5e-30	140.2	2DJX9@1|root,2S61I@2759|Eukaryota,3A5ZM@33154|Opisthokonta,3BTNM@33208|Metazoa,3D9V7@33213|Bilateria,420SY@6656|Arthropoda,3SNSQ@50557|Insecta,44Y17@7147|Diptera,45VT9@7214|Drosophilidae	45VT9@7214|Drosophilidae	-	-	3BTNM@33208|Metazoa	-	-	-	-	140.2	-	-	-	-	-	-	-	-	-	-	ABF72876.2	CG32816-like, partial [Belgica antarctica]	ABF72876.2	228	171.4	433	7.9e-39	113	287	48	228	106	129	19	187	CLUMA_CG004901, isoform A [Clunio marinus]	409	uncharacterized protein LOC116344542 [Contarinia nasturtii]	375	uncharacterized protein LOC6649080 [Drosophila willistoni] &gt;EDW82706.2 uncharacterized protein Dwil_GK10129 [Drosophila willistoni]	348
313	PS_01557	maker-ctg000350_np12-augustus-gene-11.81-mRNA-1	0.36	Tandem duplication	10406	13037.EHJ72907	1.3e-06	60.8	KOG1721@1|root,KOG1952@1|root,KOG4831@1|root,KOG1721@2759|Eukaryota,KOG1952@2759|Eukaryota,KOG4831@2759|Eukaryota,38YF6@33154|Opisthokonta,3C5Y6@33208|Metazoa,3DKZZ@33213|Bilateria,42C6E@6656|Arthropoda,3SWNM@50557|Insecta,441AV@7088|Lepidoptera	441AV@7088|Lepidoptera	S	zinc finger	3C5Y6@33208|Metazoa	S	zinc finger	-	-	60.8	-	-	-	-	-	-	-	-	-	TMEM234,zf-AD,zf-C2H2	XP_008487973.1	zinc finger protein 808-like [Diaphorina citri]	XP_008487973.1	408	60.5	145	2.3e-05	218	324	240	357	36	59	12	118	Zinc finger protein 57 [Folsomia candida]	141
314	PS_01568	maker-ctg000350_np12-augustus-gene-12.98-mRNA-1	0.14	Tandem duplication	6126	7176.CPIJ003808-PA	0	1233	KOG3528@1|root,KOG3528@2759|Eukaryota,38HPQ@33154|Opisthokonta,3BE0C@33208|Metazoa,3CRMZ@33213|Bilateria,41XIW@6656|Arthropoda,3SHND@50557|Insecta,4507T@7147|Diptera,45BKA@7148|Nematocera	45BKA@7148|Nematocera	S	Partitioning defective	3BE0C@33208|Metazoa	S	positive regulation of myelination	PARD3	GO:0000003,GO:0000132,GO:0000226,GO:0000278,GO:0000578,GO:0000902,GO:0000904,GO:0001655,GO:0001667,GO:0001703,GO:0001709,GO:0001736,GO:0001738,GO:0001763,GO:0001932,GO:0001933,GO:0002009,GO:0002011,GO:0002064,GO:0002065,GO:0002066,GO:0002090,GO:0002092,GO:0003002,GO:0003006,GO:0003382,GO:0003383,GO:0003401,GO:0003674,GO:0005080,GO:0005488,GO:0005515,GO:0005543,GO:0005546,GO:0005547,GO:0005575,GO:…	1233	ko:K04237	ko04015,ko04062,ko04080,ko04144,ko04360,ko04390,ko04391,ko04520,ko04530,ko05165,map04015,map04062,map04080,map04144,map04360,map04390,map04391,map04520,map04530,map05165	-	-	-	ko00000,ko00001,ko01009,ko04030	-	-	-	DUF3534,PACT_coil_coil,PDZ	CRK91298.1	CLUMA_CG004976, isoform A [Clunio marinus]	CRK91298.1	1437	1525.4	3948	0	11	1390	5	1437	931	1067	172	1492	CLUMA_CG004976, isoform B [Clunio marinus]	3915	partitioning defective 3 homolog isoform X1 [Aedes albopictus] &gt;XP_029711347.1 partitioning defective 3 homolog isoform X1 [Aedes albopictus]	3166	partitioning defective 3 homolog isoform X2 [Aedes albopictus]	3166
315	PS_01569	maker-ctg000350_np12-augustus-gene-12.94-mRNA-1	0.31	Tandem duplication	256	7159.AAEL009479-PA	3.6e-130	471.9	COG0814@1|root,KOG1304@2759|Eukaryota,38FV2@33154|Opisthokonta,3B9UN@33208|Metazoa,3CTBK@33213|Bilateria,41W96@6656|Arthropoda,3SKEQ@50557|Insecta,4528S@7147|Diptera,45BHQ@7148|Nematocera	45BHQ@7148|Nematocera	E	amino acid transporter	3B9UN@33208|Metazoa	E	regulation of proline transport	SLC36A4	GO:0000323,GO:0001505,GO:0003333,GO:0003674,GO:0005215,GO:0005280,GO:0005326,GO:0005342,GO:0005416,GO:0005575,GO:0005622,GO:0005623,GO:0005737,GO:0005764,GO:0005773,GO:0005774,GO:0005783,GO:0005886,GO:0006810,GO:0006811,GO:0006812,GO:0006820,GO:0006836,GO:0006855,GO:0006865,GO:0008150,GO:0008324,GO:0008509,GO:0008514,GO:0010155,GO:0010958,GO:0012505,GO:0015075,GO:0015077,GO:0015078,GO:0015171,GO:…	471.9	ko:K14209	ko04138,map04138	-	-	-	ko00000,ko00001,ko02000,ko04131	2.A.18.8	-	-	Aa_trans,DDE_1,HTH_Tnp_Tc3_1,SET	CRK91300.1	CLUMA_CG004977, isoform A [Clunio marinus]	CRK91300.1	2658	515	1325	4.8e-142	18	461	12	457	269	343	7	448	proton-coupled amino acid transporter 1-like [Aedes albopictus] &gt;XP_029734231.1 proton-coupled amino acid transporter 1-like [Aedes albopictus] &gt;XP_029734232.1 proton-coupled amino acid transporter 1-like [Aedes albopictus] &gt;KXJ72625.1 hypothetical protein RP20_CCG017548 [Aedes albopictus]	1244	proton-coupled amino acid transporter 1-like [Aedes aegypti] &gt;XP_021699087.1 proton-coupled amino acid transporter 1-like [Aedes aegypti] &gt;XP_021699092.1 proton-coupled amino acid transporter 1-like [Aedes aegypti]	1243	proton-coupled amino acid transporter-like protein CG1139 [Aedes aegypti]	1225
316	PS_01572	maker-ctg000350_np12-augustus-gene-12.96-mRNA-1	0.37	Tandem duplication	256	7176.CPIJ007170-PA	4.2e-92	345.1	COG0814@1|root,KOG1304@2759|Eukaryota,38FV2@33154|Opisthokonta,3B9UN@33208|Metazoa,3CTBK@33213|Bilateria,41W96@6656|Arthropoda,3SKEQ@50557|Insecta,4528S@7147|Diptera,45BHQ@7148|Nematocera	45BHQ@7148|Nematocera	E	amino acid transporter	3B9UN@33208|Metazoa	E	regulation of proline transport	SLC36A4	GO:0000323,GO:0001505,GO:0003333,GO:0003674,GO:0005215,GO:0005280,GO:0005326,GO:0005342,GO:0005416,GO:0005575,GO:0005622,GO:0005623,GO:0005737,GO:0005764,GO:0005773,GO:0005774,GO:0005783,GO:0005886,GO:0006810,GO:0006811,GO:0006812,GO:0006820,GO:0006836,GO:0006855,GO:0006865,GO:0008150,GO:0008324,GO:0008509,GO:0008514,GO:0010155,GO:0010958,GO:0012505,GO:0015075,GO:0015077,GO:0015078,GO:0015171,GO:…	345.1	ko:K14209	ko04138,map04138	-	-	-	ko00000,ko00001,ko02000,ko04131	2.A.18.8	-	-	Aa_trans,DDE_1,HTH_Tnp_Tc3_1,SET	CRK91300.1	CLUMA_CG004977, isoform A [Clunio marinus]	CRK91300.1	2658	385.2	988	4.7e-103	3	385	919	1307	207	278	9	390	proton-coupled amino acid transporter-like protein CG1139 isoform X1 [Agrilus planipennis] &gt;XP_025836727.1 proton-coupled amino acid transporter-like protein CG1139 isoform X1 [Agrilus planipennis] &gt;XP_025836728.1 proton-coupled amino acid transporter-like protein CG1139 isoform X1 [Agrilus planipennis]	908	proton-coupled amino acid transporter 1-like [Aedes aegypti] &gt;XP_021699087.1 proton-coupled amino acid transporter 1-like [Aedes aegypti] &gt;XP_021699092.1 proton-coupled amino acid transporter 1-like [Aedes aegypti]	900	proton-coupled amino acid transporter 1 isoform X2 [Agrilus planipennis]	890
317	PS_01573	maker-ctg000350_np12-augustus-gene-12.95-mRNA-1	0.33	Tandem duplication	256	7070.TC004406-PA	2.1e-114	419.5	COG0814@1|root,COG2940@1|root,KOG1304@2759|Eukaryota,KOG2084@2759|Eukaryota,38FV2@33154|Opisthokonta,3B9UN@33208|Metazoa,3CTBK@33213|Bilateria,41W96@6656|Arthropoda,3SKEQ@50557|Insecta	3SKEQ@50557|Insecta	E	amino acid transporter	3B9UN@33208|Metazoa	E	regulation of proline transport	SLC36A4	GO:0000323,GO:0001505,GO:0003333,GO:0003674,GO:0005215,GO:0005280,GO:0005326,GO:0005342,GO:0005416,GO:0005575,GO:0005622,GO:0005623,GO:0005737,GO:0005764,GO:0005773,GO:0005774,GO:0005783,GO:0005886,GO:0006810,GO:0006811,GO:0006812,GO:0006820,GO:0006836,GO:0006855,GO:0006865,GO:0008150,GO:0008324,GO:0008509,GO:0008514,GO:0010155,GO:0010958,GO:0012505,GO:0015075,GO:0015077,GO:0015078,GO:0015171,GO:…	419.5	ko:K14209	ko04138,map04138	-	-	-	ko00000,ko00001,ko02000,ko04131	2.A.18.8	-	-	Aa_trans,DDE_1,HTH_Tnp_Tc3_1,SET	CRK91300.1	CLUMA_CG004977, isoform A [Clunio marinus]	CRK91300.1	2658	436	1120	2.8e-118	53	450	972	1371	231	300	3	400	proton-coupled amino acid transporter-like protein CG1139 isoform X1 [Agrilus planipennis] &gt;XP_025836727.1 proton-coupled amino acid transporter-like protein CG1139 isoform X1 [Agrilus planipennis] &gt;XP_025836728.1 proton-coupled amino acid transporter-like protein CG1139 isoform X1 [Agrilus planipennis]	1103	proton-coupled amino acid transporter 2 [Sitophilus oryzae] &gt;XP_030758152.1 proton-coupled amino acid transporter 2 [Sitophilus oryzae]	1099	PREDICTED: proton-coupled amino acid transporter 1-like [Dendroctonus ponderosae] &gt;XP_019772877.1 PREDICTED: proton-coupled amino acid transporter 1-like [Dendroctonus ponderosae] &gt;XP_019772878.1 PREDICTED: proton-coupled amino acid transporter 1-like [Dendroctonus ponderosae]	1095
318	PS_01579	maker-ctg000350_np12-augustus-gene-12.97-mRNA-1	0.51	Tandem duplication		43151.ADAC008276-PA	1e-17	95.9	KOG3528@1|root,KOG3528@2759|Eukaryota,38HPQ@33154|Opisthokonta,3BE0C@33208|Metazoa,3CRMZ@33213|Bilateria,41XIW@6656|Arthropoda,3SHND@50557|Insecta,4507T@7147|Diptera,45BKA@7148|Nematocera	45BKA@7148|Nematocera	S	Partitioning defective	3BE0C@33208|Metazoa	S	positive regulation of myelination	PARD3	GO:0000003,GO:0000132,GO:0000226,GO:0000278,GO:0000578,GO:0000902,GO:0000904,GO:0001655,GO:0001667,GO:0001703,GO:0001709,GO:0001736,GO:0001738,GO:0001763,GO:0001932,GO:0001933,GO:0002009,GO:0002011,GO:0002064,GO:0002065,GO:0002066,GO:0002090,GO:0002092,GO:0003002,GO:0003006,GO:0003382,GO:0003383,GO:0003401,GO:0003674,GO:0005080,GO:0005488,GO:0005515,GO:0005543,GO:0005546,GO:0005547,GO:0005575,GO:…	95.9	ko:K04237	ko04015,ko04062,ko04080,ko04144,ko04360,ko04390,ko04391,ko04520,ko04530,ko05165,map04015,map04062,map04080,map04144,map04360,map04390,map04391,map04520,map04530,map05165	-	-	-	ko00000,ko00001,ko01009,ko04030	-	-	-	DUF3534,PACT_coil_coil,PDZ	ETN60112.1	hypothetical protein AND_008276 [Anopheles darlingi]	ETN60112.1	1970	95.5	236	1.7e-16	4	62	2	59	43	48	0	58	AGAP000869-PA-like protein [Anopheles sinensis]	226	AGAP000869-PA [Anopheles gambiae str. PEST] &gt;EAA12068.6 AGAP000869-PA [Anopheles gambiae str. PEST]	224	CLUMA_CG004976, isoform A [Clunio marinus]	214
319	PS_01581	maker-ctg000350_np12-augustus-gene-12.111-mRNA-1	0.05	Tandem duplication	256	7159.AAEL009479-PA	1.4e-129	469.9	COG0814@1|root,KOG1304@2759|Eukaryota,38FV2@33154|Opisthokonta,3B9UN@33208|Metazoa,3CTBK@33213|Bilateria,41W96@6656|Arthropoda,3SKEQ@50557|Insecta,4528S@7147|Diptera,45BHQ@7148|Nematocera	45BHQ@7148|Nematocera	E	amino acid transporter	3B9UN@33208|Metazoa	E	regulation of proline transport	SLC36A4	GO:0000323,GO:0001505,GO:0003333,GO:0003674,GO:0005215,GO:0005280,GO:0005326,GO:0005342,GO:0005416,GO:0005575,GO:0005622,GO:0005623,GO:0005737,GO:0005764,GO:0005773,GO:0005774,GO:0005783,GO:0005886,GO:0006810,GO:0006811,GO:0006812,GO:0006820,GO:0006836,GO:0006855,GO:0006865,GO:0008150,GO:0008324,GO:0008509,GO:0008514,GO:0010155,GO:0010958,GO:0012505,GO:0015075,GO:0015077,GO:0015078,GO:0015171,GO:…	469.9	ko:K14209	ko04138,map04138	-	-	-	ko00000,ko00001,ko02000,ko04131	2.A.18.8	-	-	Aa_trans,DDE_1,HTH_Tnp_Tc3_1,SET	CRK91300.1	CLUMA_CG004977, isoform A [Clunio marinus]	CRK91300.1	2658	472.2	1214	3.6e-129	39	452	959	1371	249	315	6	416	proton-coupled amino acid transporter-like protein CG1139 [Aedes aegypti]	1207	AAEL009479-PA [Aedes aegypti]	1207	hypothetical protein RP20_CCG017547 [Aedes albopictus]	1192
320	PS_01625	maker-ctg000350_np12-augustus-gene-13.115-mRNA-1	0	Tandem duplication	13394	-	-	-	-	-	-	-	-	-	-	-	-	-	-	-	-	-	-	-	-	-	-	-
321	PS_01628	maker-ctg000350_np12-augustus-gene-13.107-mRNA-1	0.06	Tandem duplication	13376	-	-	-	-	-	-	-	-	-	-	-	-	-	-	-	-	-	-	-	-	-	-	-
322	PS_01629	maker-ctg000350_np12-augustus-gene-13.91-mRNA-1	0.06	Tandem duplication		7159.AAEL000651-PA	5.6e-152	544.7	COG0366@1|root,KOG0471@2759|Eukaryota,38GYD@33154|Opisthokonta,3BE6A@33208|Metazoa,3CZDQ@33213|Bilateria,41U60@6656|Arthropoda,3SJN2@50557|Insecta,459KE@7147|Diptera,45KG5@7148|Nematocera	45KG5@7148|Nematocera	G	Alpha-amylase domain	3BE6A@33208|Metazoa	G	maltose alpha-glucosidase activity	Mal-A4	GO:0000023,GO:0003333,GO:0003674,GO:0003824,GO:0004553,GO:0005575,GO:0005623,GO:0005886,GO:0005975,GO:0005984,GO:0006810,GO:0006811,GO:0006820,GO:0006865,GO:0008150,GO:0008152,GO:0009311,GO:0009987,GO:0015711,GO:0015849,GO:0015926,GO:0016020,GO:0016787,GO:0016798,GO:0032450,GO:0032991,GO:0034220,GO:0044237,GO:0044238,GO:0044262,GO:0044425,GO:0044459,GO:0044464,GO:0046942,GO:0051179,GO:0051234,GO:…	544.7	ko:K01187,ko:K14210	ko00052,ko00500,ko01100,ko04974,map00052,map00500,map01100,map04974	-	R00028,R00801,R00802,R06087,R06088	RC00028,RC00049,RC00077	ko00000,ko00001,ko01000,ko02000,ko04147	8.A.9.1	GH31	-	Alpha-amylase,DUF3459,SLC3A2_N	XP_031634600.1	maltase A1-like [Contarinia nasturtii]	XP_031634600.1	589	550.8	1418	1e-152	21	548	38	561	258	358	11	531	maltase A3 [Aedes aegypti] &gt;EAT48299.1 AAEL000651-PA [Aedes aegypti]	1413	maltase A1-like, partial [Contarinia nasturtii]	1406	hypothetical protein DOY81_004636 [Sarcophaga bullata]	1404
323	PS_01631	maker-ctg000350_np12-augustus-gene-13.109-mRNA-1	0.08	Tandem duplication	13333	-	-	-	-	-	-	-	-	-	-	-	-	-	-	-	-	-	-	-	-	-	-	-
324	PS_01632	maker-ctg000350_np12-augustus-gene-13.110-mRNA-1	0.11	Tandem duplication	13333	-	-	-	-	-	-	-	-	-	-	-	-	-	-	-	-	-	-	-	-	-	-	-
325	PS_01634	maker-ctg000350_np12-augustus-gene-13.114-mRNA-1	0.17	Tandem duplication	13394	7176.CPIJ014915-PA	0.00096	51.2	2F7R9@1|root,2T8UR@2759|Eukaryota,393G1@33154|Opisthokonta,3C8QS@33208|Metazoa,3DPS9@33213|Bilateria,425Z7@6656|Arthropoda,3SVM1@50557|Insecta,456YD@7147|Diptera,45M2S@7148|Nematocera	45M2S@7148|Nematocera	S	Protein of unknown function (DUF1091)	3C8QS@33208|Metazoa	S	Protein of unknown function (DUF1091)	-	-	51.2	-	-	-	-	-	-	-	-	-	DUF1091
326	PS_01637	maker-ctg000350_np12-augustus-gene-13.93-mRNA-1	0.27	Tandem duplication	186	7425.NV12580-PA	3.2e-92	346.7	COG0814@1|root,KOG3528@1|root,KOG1304@2759|Eukaryota,KOG3528@2759|Eukaryota,39RYR@33154|Opisthokonta,3BM4S@33208|Metazoa,3D3WT@33213|Bilateria,41Y8G@6656|Arthropoda,3SFQB@50557|Insecta,46JG7@7399|Hymenoptera	46JG7@7399|Hymenoptera	E	Transmembrane amino acid transporter protein	3BM4S@33208|Metazoa	E	Transmembrane amino acid transporter protein	-	GO:0003333,GO:0003674,GO:0005215,GO:0005342,GO:0005575,GO:0005622,GO:0005623,GO:0005737,GO:0005773,GO:0005774,GO:0006810,GO:0006811,GO:0006820,GO:0006865,GO:0008150,GO:0008509,GO:0008514,GO:0015075,GO:0015171,GO:0015318,GO:0015711,GO:0015849,GO:0016020,GO:0022857,GO:0031090,GO:0034220,GO:0043226,GO:0043227,GO:0043229,GO:0043231,GO:0044422,GO:0044424,GO:0044437,GO:0044444,GO:0044446,GO:0044464,GO:…	346.7	ko:K14209	ko04138,map04138	-	-	-	ko00000,ko00001,ko02000,ko04131	2.A.18.8	-	-	Aa_trans	XP_026491689.1	uncharacterized protein LOC113397515 [Vanessa tameamea]	XP_026491689.1	909	379.4	973	5.7e-101	17	856	5	906	263	452	67	904	proton-coupled amino acid transporter-like protein pathetic isoform X2 [Nylanderia fulva]	855	proton-coupled amino acid transporter-like protein pathetic [Formica exsecta]	812	Uncharacterized protein DBV15_02055 [Temnothorax longispinosus]	803
327	PS_01638	maker-ctg000350_np12-augustus-gene-13.108-mRNA-1	0.3	Tandem duplication	13376	-	-	-	-	-	-	-	-	-	-	-	-	-	-	-	-	-	-	-	-	-	-	-
328	PS_01643	maker-ctg000350_np12-augustus-gene-13.94-mRNA-1	0.39	Tandem duplication	186	43151.ADAC001158-PA	1.1e-88	334	COG0814@1|root,KOG1304@2759|Eukaryota,39RYR@33154|Opisthokonta,3BM4S@33208|Metazoa,3D3WT@33213|Bilateria,41Y8G@6656|Arthropoda,3SFQB@50557|Insecta,44XJ1@7147|Diptera,45MGH@7148|Nematocera	45MGH@7148|Nematocera	E	Transmembrane amino acid transporter protein	3BM4S@33208|Metazoa	E	Transmembrane amino acid transporter protein	-	GO:0003333,GO:0003674,GO:0005215,GO:0005342,GO:0005575,GO:0005622,GO:0005623,GO:0005737,GO:0005773,GO:0005774,GO:0006810,GO:0006811,GO:0006820,GO:0006865,GO:0008150,GO:0008509,GO:0008514,GO:0015075,GO:0015171,GO:0015318,GO:0015711,GO:0015849,GO:0016020,GO:0022857,GO:0031090,GO:0034220,GO:0043226,GO:0043227,GO:0043229,GO:0043231,GO:0044422,GO:0044424,GO:0044437,GO:0044444,GO:0044446,GO:0044464,GO:…	334	ko:K14209	ko04138,map04138	-	-	-	ko00000,ko00001,ko02000,ko04131	2.A.18.8	-	-	Aa_trans	KFB51780.1	AGAP010701-PA-like protein [Anopheles sinensis]	KFB51780.1	447	330.1	845	2.1e-86	31	454	21	447	171	271	4	427	proton-coupled amino acid transporter-like protein pathetic [Aedes albopictus]	843	proton-coupled amino acid transporter-like protein pathetic [Aedes aegypti] &gt;XP_021704528.1 proton-coupled amino acid transporter-like protein pathetic [Aedes aegypti]	841	amino acid transporter [Anopheles darlingi]	837
329	PS_01644	maker-ctg000350_np12-augustus-gene-13.92-mRNA-1	0.4	Tandem duplication	186	43151.ADAC001158-PA	1.5e-82	313.5	COG0814@1|root,KOG1304@2759|Eukaryota,39RYR@33154|Opisthokonta,3BM4S@33208|Metazoa,3D3WT@33213|Bilateria,41Y8G@6656|Arthropoda,3SFQB@50557|Insecta,44XJ1@7147|Diptera,45MGH@7148|Nematocera	45MGH@7148|Nematocera	E	Transmembrane amino acid transporter protein	3BM4S@33208|Metazoa	E	Transmembrane amino acid transporter protein	-	GO:0003333,GO:0003674,GO:0005215,GO:0005342,GO:0005575,GO:0005622,GO:0005623,GO:0005737,GO:0005773,GO:0005774,GO:0006810,GO:0006811,GO:0006820,GO:0006865,GO:0008150,GO:0008509,GO:0008514,GO:0015075,GO:0015171,GO:0015318,GO:0015711,GO:0015849,GO:0016020,GO:0022857,GO:0031090,GO:0034220,GO:0043226,GO:0043227,GO:0043229,GO:0043231,GO:0044422,GO:0044424,GO:0044437,GO:0044444,GO:0044446,GO:0044464,GO:…	313.5	ko:K14209	ko04138,map04138	-	-	-	ko00000,ko00001,ko02000,ko04131	2.A.18.8	-	-	Aa_trans	KFB51780.1	AGAP010701-PA-like protein [Anopheles sinensis]	KFB51780.1	447	327.4	838	1.3e-85	20	442	21	446	177	267	4	426	amino acid transporter [Anopheles darlingi]	807	proton-coupled amino acid transporter-like protein pathetic [Aedes albopictus]	791	proton-coupled amino acid transporter-like protein CG1139 [Aedes aegypti] &gt;XP_021708177.1 proton-coupled amino acid transporter-like protein CG1139 [Aedes aegypti] &gt;XP_021708178.1 proton-coupled amino acid transporter-like protein CG1139 [Aedes aegypti] &gt;EAT44709.1 AAEL003956-PA [Aedes aegypti]	788
330	PS_01648	maker-ctg000350_np12-augustus-gene-13.113-mRNA-1	0.4	Tandem duplication		-	-	-	-	-	-	-	-	-	-	-	-	-	-	-	-	-	-	-	-	-	-	-
331	PS_01653	augustus_masked-ctg000350_np12-processed-gene-13.66-mRNA-1	0.05	Tandem duplication	186	43151.ADAC001158-PA	2.7e-83	316.6	COG0814@1|root,KOG1304@2759|Eukaryota,39RYR@33154|Opisthokonta,3BM4S@33208|Metazoa,3D3WT@33213|Bilateria,41Y8G@6656|Arthropoda,3SFQB@50557|Insecta,44XJ1@7147|Diptera,45MGH@7148|Nematocera	45MGH@7148|Nematocera	E	Transmembrane amino acid transporter protein	3BM4S@33208|Metazoa	E	Transmembrane amino acid transporter protein	-	GO:0003333,GO:0003674,GO:0005215,GO:0005342,GO:0005575,GO:0005622,GO:0005623,GO:0005737,GO:0005773,GO:0005774,GO:0006810,GO:0006811,GO:0006820,GO:0006865,GO:0008150,GO:0008509,GO:0008514,GO:0015075,GO:0015171,GO:0015318,GO:0015711,GO:0015849,GO:0016020,GO:0022857,GO:0031090,GO:0034220,GO:0043226,GO:0043227,GO:0043229,GO:0043231,GO:0044422,GO:0044424,GO:0044437,GO:0044444,GO:0044446,GO:0044464,GO:…	316.6	ko:K14209	ko04138,map04138	-	-	-	ko00000,ko00001,ko02000,ko04131	2.A.18.8	-	-	Aa_trans	XP_001648128.2	proton-coupled amino acid transporter-like protein pathetic [Aedes aegypti] &gt;XP_021704528.1 proton-coupled amino acid transporter-like protein pathetic [Aedes aegypti]	XP_001648128.2	464	310.5	794	2.5e-80	253	666	46	459	168	260	3	415	proton-coupled amino acid transporter-like protein pathetic [Aedes albopictus]	791	PREDICTED: proton-coupled amino acid transporter 1-like [Bactrocera oleae]	784	amino acid transporter [Culex quinquefasciatus] &gt;EDS35424.1 amino acid transporter [Culex quinquefasciatus]	783
332	PS_01658	maker-ctg000350_np12-augustus-gene-13.119-mRNA-1	0.31	Tandem duplication	8568	7370.XP_005186320.1	1.3e-137	496.9	COG0366@1|root,KOG0471@2759|Eukaryota,38GYD@33154|Opisthokonta,3BE6A@33208|Metazoa,3CZDQ@33213|Bilateria,41U60@6656|Arthropoda,3SUMW@50557|Insecta,454XR@7147|Diptera	454XR@7147|Diptera	G	activity. It is involved in the biological process described with carbohydrate metabolic process	3BE6A@33208|Metazoa	G	maltose alpha-glucosidase activity	Mal-A4	GO:0000023,GO:0003333,GO:0003674,GO:0003824,GO:0004553,GO:0005575,GO:0005623,GO:0005886,GO:0005975,GO:0005984,GO:0006810,GO:0006811,GO:0006820,GO:0006865,GO:0008150,GO:0008152,GO:0009311,GO:0009987,GO:0015711,GO:0015849,GO:0015926,GO:0016020,GO:0016787,GO:0016798,GO:0032450,GO:0032991,GO:0034220,GO:0044237,GO:0044238,GO:0044262,GO:0044425,GO:0044459,GO:0044464,GO:0046942,GO:0051179,GO:0051234,GO:…	496.9	ko:K01187,ko:K14210	ko00052,ko00500,ko01100,ko04974,map00052,map00500,map01100,map04974	-	R00028,R00801,R00802,R06087,R06088	RC00028,RC00049,RC00077	ko00000,ko00001,ko01000,ko02000,ko04147	8.A.9.1	GH31	-	Alpha-amylase,DUF3459,SLC3A2_N	XP_016957080.1	PREDICTED: maltase A3 [Drosophila biarmipes]	XP_016957080.1	580	507.3	1305	1.3e-139	3	552	1	559	255	358	18	563	maltase A3 [Drosophila mauritiana]	1297	hypothetical protein ILUMI_08722, partial [Ignelater luminosus]	1294	uncharacterized protein Dsimw501_GD10565 [Drosophila simulans] &gt;KMY92268.1 uncharacterized protein Dsimw501_GD10565 [Drosophila simulans]	1294
333	PS_01659	augustus-ctg000350_np12-processed-gene-13.17-mRNA-1	0.32	Tandem duplication	8568	7370.XP_005186320.1	3.1e-139	502.3	COG0366@1|root,KOG0471@2759|Eukaryota,38GYD@33154|Opisthokonta,3BE6A@33208|Metazoa,3CZDQ@33213|Bilateria,41U60@6656|Arthropoda,3SUMW@50557|Insecta,454XR@7147|Diptera	454XR@7147|Diptera	G	activity. It is involved in the biological process described with carbohydrate metabolic process	3BE6A@33208|Metazoa	G	maltose alpha-glucosidase activity	Mal-A4	GO:0000023,GO:0003333,GO:0003674,GO:0003824,GO:0004553,GO:0005575,GO:0005623,GO:0005886,GO:0005975,GO:0005984,GO:0006810,GO:0006811,GO:0006820,GO:0006865,GO:0008150,GO:0008152,GO:0009311,GO:0009987,GO:0015711,GO:0015849,GO:0015926,GO:0016020,GO:0016787,GO:0016798,GO:0032450,GO:0032991,GO:0034220,GO:0044237,GO:0044238,GO:0044262,GO:0044425,GO:0044459,GO:0044464,GO:0046942,GO:0051179,GO:0051234,GO:…	502.3	ko:K01187,ko:K14210	ko00052,ko00500,ko01100,ko04974,map00052,map00500,map01100,map04974	-	R00028,R00801,R00802,R06087,R06088	RC00028,RC00049,RC00077	ko00000,ko00001,ko01000,ko02000,ko04147	8.A.9.1	GH31	-	Alpha-amylase,DUF3459,SLC3A2_N	XP_034476692.1	maltase A1 [Drosophila innubila]	XP_034476692.1	599	514.2	1323	1e-141	22	553	40	584	256	349	18	547	PREDICTED: maltase A3 [Drosophila biarmipes]	1322	PREDICTED: maltase A3 [Drosophila elegans]	1320	maltase A3 [Drosophila mauritiana]	1319
334	PS_01661	maker-ctg000350_np12-augustus-gene-13.127-mRNA-1	0.37	Tandem duplication	419	7370.XP_005186235.1	9e-29	133.3	2ASQN@1|root,2RZQC@2759|Eukaryota,3A8EE@33154|Opisthokonta,3BUEW@33208|Metazoa,3E486@33213|Bilateria,42188@6656|Arthropoda,3SP3W@50557|Insecta,453PH@7147|Diptera	453PH@7147|Diptera	S	Chromosome 19 open reading frame 12	3BUEW@33208|Metazoa	S	mitochondrial calcium ion homeostasis	C19orf12	GO:0003008,GO:0008150,GO:0032501,GO:0050877,GO:0050905	133.3	-	-	-	-	-	-	-	-	-	-	CRL04558.1	CLUMA_CG017629, isoform A [Clunio marinus]	CRL04558.1	139	141.4	355	4.3e-30	1	140	1	139	63	106	0	139	PREDICTED: protein C19orf12 homolog [Musca domestica]	337	protein C19orf12 homolog [Scaptodrosophila lebanonensis]	337	protein C19orf12 homolog [Zeugodacus cucurbitae]	336
335	PS_01664	maker-ctg000350_np12-augustus-gene-13.125-mRNA-1	0.48	Tandem duplication	419	7245.FBpp0261529	8.7e-24	116.7	2ASQN@1|root,2RZQC@2759|Eukaryota,3A8EE@33154|Opisthokonta,3BUEW@33208|Metazoa,3E486@33213|Bilateria,42188@6656|Arthropoda,3SP3W@50557|Insecta,453PH@7147|Diptera,45TTH@7214|Drosophilidae	45TTH@7214|Drosophilidae	S	Chromosome 19 open reading frame 12	3BUEW@33208|Metazoa	S	mitochondrial calcium ion homeostasis	C19orf12	GO:0003008,GO:0008150,GO:0032501,GO:0050877,GO:0050905	116.7	-	-	-	-	-	-	-	-	-	-	XP_016990991.1	PREDICTED: protein C19orf12 homolog [Drosophila rhopaloa]	XP_016990991.1	140	115.2	287	3.3e-22	1	137	1	140	58	84	4	140	PREDICTED: protein C19orf12 homolog [Bactrocera latifrons]	286	protein C19orf12 homolog [Zeugodacus cucurbitae]	285	PREDICTED: protein C19orf12 homolog [Drosophila elegans]	284
336	PS_01667	maker-ctg000350_np12-augustus-gene-15.43-mRNA-1	0.02	Tandem duplication	8063	7213.XP_004529514.1	1.1e-38	167.2	COG2340@1|root,KOG3017@2759|Eukaryota,395GE@33154|Opisthokonta,3CA2U@33208|Metazoa,3DR7E@33213|Bilateria,424E6@6656|Arthropoda,3SR6J@50557|Insecta,453ZY@7147|Diptera	453ZY@7147|Diptera	S	Venom allergen	3CA2U@33208|Metazoa	S	multicellular organism reproduction	Ag5r	GO:0005575,GO:0005576	167.2	-	-	-	-	-	-	-	-	-	CAP	XP_011179046.1	venom allergen 3-like [Zeugodacus cucurbitae]	XP_011179046.1	255	166.8	421	1.8e-37	15	263	15	255	97	142	17	253	venom allergen 3 [Ceratitis capitata]	416	venom allergen 3-like [Zeugodacus cucurbitae]	415	venom allergen 3-like [Ceratitis capitata]	413
337	PS_01673	maker-ctg000350_np12-augustus-gene-15.48-mRNA-1	0.23	Tandem duplication	443	7165.AGAP009242-PA	2.2e-103	382.1	KOG3510@1|root,KOG3510@2759|Eukaryota,39WNB@33154|Opisthokonta,3BK9B@33208|Metazoa,3D017@33213|Bilateria,41XSI@6656|Arthropoda,3SIWU@50557|Insecta,450AT@7147|Diptera,45JYA@7148|Nematocera	45JYA@7148|Nematocera	T	Defective proboscis extension response	3BK9B@33208|Metazoa	T	synapse organization	-	GO:0008150,GO:0009987,GO:0016043,GO:0050808,GO:0071840	382.1	-	-	-	-	-	-	-	-	-	I-set,Ig_3,ig	KFB49532.1	AGAP009242-PA-like protein [Anopheles sinensis]	KFB49532.1	303	403.3	1035	1.2e-108	1	281	1	264	207	230	16	280	T-lymphocyte activation antigen CD86 [Aedes aegypti]	1032	CLUMA_CG005851, isoform A [Clunio marinus]	999	zwei Ig domain protein zig-8-like [Ctenocephalides felis]	924
338	PS_01681	maker-ctg000350_np12-augustus-gene-15.51-mRNA-1	0.11	Tandem duplication	8063	7213.XP_004529514.1	4.1e-46	191.8	COG2340@1|root,KOG3017@2759|Eukaryota,395GE@33154|Opisthokonta,3CA2U@33208|Metazoa,3DR7E@33213|Bilateria,424E6@6656|Arthropoda,3SR6J@50557|Insecta,453ZY@7147|Diptera	453ZY@7147|Diptera	S	Venom allergen	3CA2U@33208|Metazoa	S	multicellular organism reproduction	Ag5r	GO:0005575,GO:0005576	191.8	-	-	-	-	-	-	-	-	-	CAP	XP_034480081.1	antigen 5 like allergen Cul n 1-like [Drosophila innubila]	XP_034480081.1	255	195.7	496	3.7e-46	11	261	10	254	108	141	13	254	venom allergen 3 [Ceratitis capitata]	493	antigen 5 like allergen Cul n 1-like isoform X1 [Contarinia nasturtii]	489	uncharacterized protein LOC116340305 [Contarinia nasturtii]	488
339	PS_01695	maker-ctg000350_np12-augustus-gene-16.41-mRNA-1	0.13	Tandem duplication	9319	7159.AAEL005661-PA	1.7e-101	375.9	KOG3510@1|root,KOG3510@2759|Eukaryota,39WNB@33154|Opisthokonta,3BK9B@33208|Metazoa,3D017@33213|Bilateria,41XSI@6656|Arthropoda,3SIWU@50557|Insecta,450AT@7147|Diptera,45FIA@7148|Nematocera	45FIA@7148|Nematocera	T	Defective proboscis extension response	3BK9B@33208|Metazoa	T	synapse organization	-	-	375.9	-	-	-	-	-	-	-	-	-	I-set,Ig_3,ig	XP_029708516.1	zwei Ig domain protein zig-8-like [Aedes albopictus] &gt;XP_029708518.1 zwei Ig domain protein zig-8-like [Aedes albopictus]	XP_029708516.1	333	376.3	965	1.7e-100	40	301	73	333	179	217	4	263	AAEL005661-PA [Aedes aegypti]	962	zwei Ig domain protein zig-8 [Aedes aegypti] &gt;XP_021702582.1 zwei Ig domain protein zig-8 [Aedes aegypti] &gt;XP_021702583.1 zwei Ig domain protein zig-8 [Aedes aegypti]	961	zwei Ig domain protein zig-8-like [Aedes albopictus]	919
340	PS_01710	maker-ctg000350_np12-augustus-gene-17.143-mRNA-1	0.34	Tandem duplication		7165.AGAP000420-PA	3.9e-17	96.3	2F80X@1|root,2T8W5@2759|Eukaryota,393HV@33154|Opisthokonta,3C8SK@33208|Metazoa,3DPU3@33213|Bilateria,42610@6656|Arthropoda,3SVNX@50557|Insecta,459XN@7147|Diptera,45M75@7148|Nematocera	45M75@7148|Nematocera	-	-	3C8SK@33208|Metazoa	-	-	-	-	96.3	-	-	-	-	-	-	-	-	-	-
341	PS_01715	maker-ctg000350_np12-augustus-gene-17.146-mRNA-1	0.42	Tandem duplication	50	34506.g1310	6.7e-59	236.9	COG0515@1|root,KOG1027@2759|Eukaryota,38FA9@33154|Opisthokonta,3B9Q4@33208|Metazoa,3CT33@33213|Bilateria,40CAT@6231|Nematoda,1KY5Z@119089|Chromadorea,410KN@6236|Rhabditida	410KN@6236|Rhabditida	T	domain in protein kinases, N-glycanases and other nuclear proteins	3B9Q4@33208|Metazoa	T	Endoplasmic reticulum to nucleus signaling	ERN1	GO:0000165,GO:0000166,GO:0000187,GO:0000287,GO:0000394,GO:0000902,GO:0000904,GO:0001654,GO:0001666,GO:0001678,GO:0001745,GO:0001751,GO:0001754,GO:0001932,GO:0001934,GO:0001935,GO:0002119,GO:0002164,GO:0003674,GO:0003824,GO:0004518,GO:0004519,GO:0004521,GO:0004540,GO:0004672,GO:0004674,GO:0005102,GO:0005161,GO:0005488,GO:0005515,GO:0005524,GO:0005575,GO:0005622,GO:0005623,GO:0005634,GO:0005635,GO:…	236.9	ko:K08852,ko:K11715,ko:K18412	ko04140,ko04141,ko04210,ko04932,ko05010,map04140,map04141,map04210,map04932,map05010	-	-	-	ko00000,ko00001,ko01000,ko01001,ko03019,ko03036	-	-	-	CARD,PQQ,PQQ_2,Pkinase,Ribonuc_2-5A	TMW49255.1	hypothetical protein DOY81_005673 [Sarcophaga bullata]	TMW49255.1	1100	229.2	583	1.8e-55	779	1219	556	967	142	240	60	456	serine/threonine-protein kinase/endoribonuclease ire-1 isoform X2 [Nematostella vectensis]	577	serine/threonine-protein kinase/endoribonuclease IRE1-like [Ciona intestinalis]	574	serine/threonine-protein kinase/endoribonuclease IRE2-like isoform X1 [Actinia tenebrosa]	574
342	PS_01716	maker-ctg000350_np12-augustus-gene-17.142-mRNA-1	0.4	Tandem duplication	2	7165.AGAP000420-PA	1.8e-11	78.2	2F80X@1|root,2T8W5@2759|Eukaryota,393HV@33154|Opisthokonta,3C8SK@33208|Metazoa,3DPU3@33213|Bilateria,42610@6656|Arthropoda,3SVNX@50557|Insecta,459XN@7147|Diptera,45M75@7148|Nematocera	45M75@7148|Nematocera	-	-	3C8SK@33208|Metazoa	-	-	-	-	78.2	-	-	-	-	-	-	-	-	-	-
343	PS_01719	maker-ctg000350_np12-augustus-gene-17.141-mRNA-1	0.46	Tandem duplication	366	10224.XP_002732425.1	3.4e-53	215.7	COG4870@1|root,KOG1543@2759|Eukaryota,38I5R@33154|Opisthokonta,3BF68@33208|Metazoa,3CWSV@33213|Bilateria	3CWSV@33213|Bilateria	O	cysteine-type endopeptidase activity	3BF68@33208|Metazoa	O	cysteine-type endopeptidase activity	-	-	215.7	ko:K01365	ko04140,ko04142,ko04145,ko04210,ko04612,ko05205,ko05323,ko05418,map04140,map04142,map04145,map04210,map04612,map05205,map05323,map05418	-	-	-	ko00000,ko00001,ko00537,ko01000,ko01002,ko03110	-	-	-	7tm_1,Inhibitor_I29,Peptidase_C1	XP_014281817.1	cathepsin L1 [Halyomorpha halys] &gt;KAE8573289.1 Cat29 [Halyomorpha halys]	XP_014281817.1	332	226.9	577	1.9e-55	1	343	1	329	142	205	37	354	cathepsin L1-like [Acropora millepora] &gt;XP_029190290.1 cathepsin L1-like [Acropora millepora] &gt;XP_029190291.1 cathepsin L1-like [Acropora millepora]	571	PREDICTED: cathepsin L1-like isoform X4 [Acropora digitifera]	570	cathepsin L1-like [Dendronephthya gigantea]	568
344	PS_01721	augustus_masked-ctg000350_np12-processed-gene-17.5-mRNA-1	0.53	Tandem duplication	366	7217.FBpp0120792	1e-46	194.1	COG4870@1|root,KOG1543@2759|Eukaryota,38I5R@33154|Opisthokonta,3BF68@33208|Metazoa,3CWSV@33213|Bilateria,41WFX@6656|Arthropoda,3SJWJ@50557|Insecta,44WTW@7147|Diptera,45PFW@7214|Drosophilidae	45PFW@7214|Drosophilidae	O	Cysteine-type peptidase activity. It is involved in the biological process described with proteolysis	3BF68@33208|Metazoa	O	cysteine-type endopeptidase activity	-	GO:0003674,GO:0005488,GO:0005515,GO:0005575,GO:0005622,GO:0005623,GO:0005737,GO:0031974,GO:0031982,GO:0031983,GO:0042718,GO:0043226,GO:0043227,GO:0043233,GO:0044422,GO:0044424,GO:0044444,GO:0044464,GO:0060417	194.1	ko:K01365	ko04140,ko04142,ko04145,ko04210,ko04612,ko05205,ko05323,ko05418,map04140,map04142,map04145,map04210,map04612,map05205,map05323,map05418	-	-	-	ko00000,ko00001,ko00537,ko01000,ko01002,ko03110	-	-	-	Inhibitor_I29,Peptidase_C1	XP_029190289.1	cathepsin L1-like [Acropora millepora] &gt;XP_029190290.1 cathepsin L1-like [Acropora millepora] &gt;XP_029190291.1 cathepsin L1-like [Acropora millepora]	XP_029190289.1	333	198	502	9.1e-47	33	331	30	333	128	172	40	321	cathepsin L [Drosophila ananassae] &gt;EDV41686.1 uncharacterized protein Dana_GF17600 [Drosophila ananassae]	501	PREDICTED: cathepsin L1-like isoform X2 [Acropora digitifera]	500	PREDICTED: cathepsin L1-like isoform X4 [Acropora digitifera]	500
345	PS_01722	augustus_masked-ctg000350_np12-processed-gene-17.7-mRNA-1	0.54	Tandem duplication	366	7159.AAEL002833-PA	1.9e-28	133.3	COG4870@1|root,KOG1543@2759|Eukaryota,38I5R@33154|Opisthokonta,3BF68@33208|Metazoa,3CWSV@33213|Bilateria,41WFX@6656|Arthropoda,3SJWJ@50557|Insecta,44WTW@7147|Diptera,45FIK@7148|Nematocera	45FIK@7148|Nematocera	O	Belongs to the peptidase C1 family	3BF68@33208|Metazoa	O	cysteine-type endopeptidase activity	-	GO:0000323,GO:0003674,GO:0003824,GO:0004175,GO:0004197,GO:0005488,GO:0005515,GO:0005575,GO:0005576,GO:0005615,GO:0005622,GO:0005623,GO:0005737,GO:0005764,GO:0005773,GO:0006508,GO:0006807,GO:0008150,GO:0008152,GO:0008233,GO:0008234,GO:0009056,GO:0009057,GO:0009987,GO:0016787,GO:0019538,GO:0030163,GO:0031974,GO:0031982,GO:0031983,GO:0042718,GO:0043170,GO:0043226,GO:0043227,GO:0043229,GO:0043231,GO:…	133.3	ko:K01365	ko04140,ko04142,ko04145,ko04210,ko04612,ko05205,ko05323,ko05418,map04140,map04142,map04145,map04210,map04612,map05205,map05323,map05418	-	-	-	ko00000,ko00001,ko00537,ko01000,ko01002,ko03110	-	-	-	Inhibitor_I29,Peptidase_C1	XP_034481932.1	cathepsin L1-like [Drosophila innubila]	XP_034481932.1	333	137.5	345	1.3e-28	1	153	168	316	66	99	11	156	cathepsin L1-like [Drosophila albomicans]	342	cathepsin L1-like [Drosophila albomicans]	341	cathepsin L1-like [Drosophila albomicans]	340
346	PS_01726	augustus-ctg000350_np12-processed-gene-17.133-mRNA-1	0	Tandem duplication	522	-	-	-	-	-	-	-	-	-	-	-	-	-	-	-	-	-	-	-	-	-	-	-
347	PS_01738	maker-ctg000350_np12-augustus-gene-17.185-mRNA-1	0.24	Tandem duplication	522	-	-	-	-	-	-	-	-	-	-	-	-	-	-	-	-	-	-	-	-	-	-	-
348	PS_01742	maker-ctg000350_np12-augustus-gene-17.168-mRNA-1	0.41	Tandem duplication	50	45351.EDO44882	5.5e-57	230.3	COG0515@1|root,KOG1027@2759|Eukaryota,38FA9@33154|Opisthokonta,3B9Q4@33208|Metazoa	3B9Q4@33208|Metazoa	T	Endoplasmic reticulum to nucleus signaling	3B9Q4@33208|Metazoa	T	Endoplasmic reticulum to nucleus signaling	ERN1	GO:0000165,GO:0000166,GO:0000187,GO:0000287,GO:0000394,GO:0001666,GO:0001678,GO:0001932,GO:0001934,GO:0001935,GO:0002119,GO:0002164,GO:0003674,GO:0003824,GO:0004518,GO:0004519,GO:0004521,GO:0004540,GO:0004672,GO:0004674,GO:0005102,GO:0005161,GO:0005488,GO:0005515,GO:0005524,GO:0005575,GO:0005622,GO:0005623,GO:0005634,GO:0005635,GO:0005637,GO:0005737,GO:0005739,GO:0005783,GO:0005789,GO:0006139,GO:…	230.3	ko:K08852,ko:K11715,ko:K18412	ko04140,ko04141,ko04210,ko04932,ko05010,map04140,map04141,map04210,map04932,map05010	-	-	-	ko00000,ko00001,ko01000,ko01001,ko03019,ko03036	-	-	-	CARD,PQQ,PQQ_2,Pkinase,Ribonuc_2-5A	TMW49255.1	hypothetical protein DOY81_005673 [Sarcophaga bullata]	TMW49255.1	1100	238	606	3.4e-58	864	1279	577	967	138	232	52	429	serine/threonine-protein kinase/endoribonuclease IRE1 [Lucilia cuprina] &gt;KNC31642.1 hypothetical protein FF38_11092 [Lucilia cuprina]	591	PREDICTED: serine/threonine-protein kinase/endoribonuclease IRE1 [Stomoxys calcitrans]	588	serine/threonine-protein kinase/endoribonuclease IRE1 isoform X1 [Nematostella vectensis]	584
349	PS_01756	maker-ctg000460_np12-augustus-gene-0.33-mRNA-1	0.51	Tandem duplication	51	7159.AAEL012760-PA	3.1e-85	323.6	KOG4294@1|root,KOG4294@2759|Eukaryota,39ZFY@33154|Opisthokonta,3B9FH@33208|Metazoa,3CYGK@33213|Bilateria,41X6F@6656|Arthropoda,3SJ4X@50557|Insecta	3SJ4X@50557|Insecta	P	Belongs to the amiloride-sensitive sodium channel (TC 1.A.6) family	3B9FH@33208|Metazoa	P	larval turning behavior	-	GO:0003008,GO:0003674,GO:0005215,GO:0005216,GO:0005261,GO:0005272,GO:0005575,GO:0005623,GO:0005886,GO:0006810,GO:0006811,GO:0006812,GO:0006814,GO:0007600,GO:0007610,GO:0007626,GO:0008150,GO:0008324,GO:0008345,GO:0009581,GO:0009582,GO:0009605,GO:0009612,GO:0009628,GO:0015075,GO:0015077,GO:0015081,GO:0015267,GO:0015318,GO:0015672,GO:0016020,GO:0016021,GO:0019233,GO:0022803,GO:0022838,GO:0022857,GO:…	323.6	ko:K03440	-	-	-	-	ko00000,ko04040	1.A.6.1.4,1.A.6.2,1.A.6.4,1.A.6.5	-	-	ASC,eIF-6	CRK87601.1	CLUMA_CG001397, isoform A [Clunio marinus]	CRK87601.1	2050	459.5	1181	4.8e-125	28	885	45	1079	317	479	196	1044	hypothetical protein FQR65_LT14928 [Abscondita terminalis]	1093	hypothetical protein FQR65_LT01711 [Abscondita terminalis]	1057	PREDICTED: uncharacterized protein LOC106142200 [Amyelois transitella]	989
350	PS_01757	maker-ctg000460_np12-augustus-gene-0.34-mRNA-1	0.53	Tandem duplication	51	7176.CPIJ007802-PA	2.7e-79	303.9	KOG4294@1|root,KOG4294@2759|Eukaryota,39ZFY@33154|Opisthokonta,3B9FH@33208|Metazoa,3CYGK@33213|Bilateria,41X6F@6656|Arthropoda,3SJ4X@50557|Insecta,45ARY@7147|Diptera,45K04@7148|Nematocera	45K04@7148|Nematocera	P	Belongs to the amiloride-sensitive sodium channel (TC 1.A.6) family	3B9FH@33208|Metazoa	P	larval turning behavior	-	GO:0003008,GO:0003674,GO:0005215,GO:0005216,GO:0005261,GO:0005272,GO:0005575,GO:0005623,GO:0005886,GO:0006810,GO:0006811,GO:0006812,GO:0006814,GO:0007600,GO:0007610,GO:0007626,GO:0008150,GO:0008324,GO:0008345,GO:0009581,GO:0009582,GO:0009605,GO:0009612,GO:0009628,GO:0015075,GO:0015077,GO:0015081,GO:0015267,GO:0015318,GO:0015672,GO:0016020,GO:0016021,GO:0019233,GO:0022803,GO:0022838,GO:0022857,GO:…	303.9	ko:K03440	-	-	-	-	ko00000,ko04040	1.A.6.1.4,1.A.6.2,1.A.6.4,1.A.6.5	-	-	ASC,eIF-6	CRK87601.1	CLUMA_CG001397, isoform A [Clunio marinus]	CRK87601.1	2050	502.7	1293	5.1e-138	25	916	42	1079	327	509	159	1044	PREDICTED: uncharacterized protein LOC106142200 [Amyelois transitella]	1079	hypothetical protein FQR65_LT14928 [Abscondita terminalis]	1078	hypothetical protein FQR65_LT01711 [Abscondita terminalis]	1062
351	PS_01758	maker-ctg000460_np12-augustus-gene-0.36-mRNA-1	0.58	Tandem duplication	51	7230.FBpp0162080	3.4e-48	200.3	KOG4294@1|root,KOG4294@2759|Eukaryota,39ZFY@33154|Opisthokonta,3B9FH@33208|Metazoa,3CYGK@33213|Bilateria,41X6F@6656|Arthropoda,3SJ4X@50557|Insecta,44YWK@7147|Diptera,45P3C@7214|Drosophilidae	45P3C@7214|Drosophilidae	P	sodium channel activity. It is involved in the biological process described with sodium ion transport	3B9FH@33208|Metazoa	P	larval turning behavior	-	GO:0003008,GO:0003674,GO:0005215,GO:0005216,GO:0005261,GO:0005272,GO:0005575,GO:0005623,GO:0005886,GO:0006810,GO:0006811,GO:0006812,GO:0006814,GO:0007600,GO:0007610,GO:0007626,GO:0008150,GO:0008324,GO:0008345,GO:0009581,GO:0009582,GO:0009605,GO:0009612,GO:0009628,GO:0015075,GO:0015077,GO:0015081,GO:0015267,GO:0015318,GO:0015672,GO:0016020,GO:0016021,GO:0019233,GO:0022803,GO:0022838,GO:0022857,GO:…	200.3	ko:K03440	-	-	-	-	ko00000,ko04040	1.A.6.1.4,1.A.6.2,1.A.6.4,1.A.6.5	-	-	ASC,eIF-6	KAB0792998.1	hypothetical protein PPYR_12618 [Photinus pyralis]	KAB0792998.1	1095	323.6	828	3.5e-84	17	782	14	1075	257	415	309	1068	hypothetical protein FQR65_LT01711 [Abscondita terminalis]	753	hypothetical protein FQR65_LT14928 [Abscondita terminalis]	712	CLUMA_CG001397, isoform A [Clunio marinus]	612
352	PS_01759	maker-ctg000460_np12-augustus-gene-0.35-mRNA-1	0.61	Tandem duplication	51	43151.ADAC003920-PA	4.4e-56	226.1	KOG4294@1|root,KOG4294@2759|Eukaryota,39ZFY@33154|Opisthokonta,3B9FH@33208|Metazoa,3CYGK@33213|Bilateria,41X6F@6656|Arthropoda,3SJ4X@50557|Insecta,44YWK@7147|Diptera,45GSX@7148|Nematocera	45GSX@7148|Nematocera	P	Belongs to the amiloride-sensitive sodium channel (TC 1.A.6) family	3B9FH@33208|Metazoa	P	larval turning behavior	-	GO:0003008,GO:0003674,GO:0005215,GO:0005216,GO:0005261,GO:0005272,GO:0005575,GO:0005623,GO:0005886,GO:0006810,GO:0006811,GO:0006812,GO:0006814,GO:0007600,GO:0007610,GO:0007626,GO:0008150,GO:0008324,GO:0008345,GO:0009581,GO:0009582,GO:0009605,GO:0009612,GO:0009628,GO:0015075,GO:0015077,GO:0015081,GO:0015267,GO:0015318,GO:0015672,GO:0016020,GO:0016021,GO:0019233,GO:0022803,GO:0022838,GO:0022857,GO:…	226.1	ko:K03440	-	-	-	-	ko00000,ko04040	1.A.6.1.4,1.A.6.2,1.A.6.4,1.A.6.5	-	-	ASC,eIF-6	ETN64334.1	gonad-specific amiloride-sensitive sodium channel 1 [Anopheles darlingi]	ETN64334.1	550	227.3	578	2.5e-55	7	567	14	520	164	259	133	600	CLUMA_CG001397, isoform A [Clunio marinus]	575	pickpocket [Culex quinquefasciatus] &gt;EDS38312.1 pickpocket [Culex quinquefasciatus]	574	pickpocket protein 28 [Scaptodrosophila lebanonensis]	559
353	PS_01762	maker-ctg000460_np12-augustus-gene-0.42-mRNA-1	0	Tandem duplication	9017	7165.AGAP001184-PA	8.8e-10	70.5	29K9Y@1|root,2T0SD@2759|Eukaryota,3ARWC@33154|Opisthokonta,3C4D5@33208|Metazoa,3DKM2@33213|Bilateria,423BN@6656|Arthropoda,3SRSW@50557|Insecta,454IJ@7147|Diptera,45JD6@7148|Nematocera	45JD6@7148|Nematocera	S	Protein of unknown function (DUF1091)	3C4D5@33208|Metazoa	S	Protein of unknown function (DUF1091)	-	GO:0003008,GO:0005575,GO:0005576,GO:0007600,GO:0007606,GO:0008150,GO:0032501,GO:0050877	70.5	ko:K12383	ko04142,map04142	-	-	-	ko00000,ko00001,ko04147	-	-	-	DUF1091	XP_551661.4	AGAP001184-PA [Anopheles gambiae str. PEST] &gt;EAL38643.4 AGAP001184-PA [Anopheles gambiae str. PEST]	XP_551661.4	178	72.8	177	2.3e-09	20	141	28	148	40	60	6	124	AGAP001184-PA-like protein [Anopheles sinensis]	167	MIP14068p, partial [Drosophila melanogaster]	156	chemosensory protein A 7a [Drosophila melanogaster] &gt;AAF46258.2 chemosensory protein A 7a [Drosophila melanogaster]	156
354	PS_01763	maker-ctg000460_np12-augustus-gene-0.43-mRNA-1	0	Tandem duplication	9017	7165.AGAP001184-PA	6.1e-11	74.3	29K9Y@1|root,2T0SD@2759|Eukaryota,3ARWC@33154|Opisthokonta,3C4D5@33208|Metazoa,3DKM2@33213|Bilateria,423BN@6656|Arthropoda,3SRSW@50557|Insecta,454IJ@7147|Diptera,45JD6@7148|Nematocera	45JD6@7148|Nematocera	S	Protein of unknown function (DUF1091)	3C4D5@33208|Metazoa	S	Protein of unknown function (DUF1091)	-	GO:0003008,GO:0005575,GO:0005576,GO:0007600,GO:0007606,GO:0008150,GO:0032501,GO:0050877	74.3	ko:K12383	ko04142,map04142	-	-	-	ko00000,ko00001,ko04147	-	-	-	DUF1091	ACX30014.1	MIP14068p, partial [Drosophila melanogaster]	ACX30014.1	188	72.8	177	2.3e-09	10	140	33	157	43	66	9	132	chemosensory protein A 7a [Drosophila melanogaster] &gt;AAF46258.2 chemosensory protein A 7a [Drosophila melanogaster]	177	CheA7a-RA [synthetic construct]	177	uncharacterized protein LOC6551443 [Drosophila erecta] &gt;EDV47468.1 uncharacterized protein Dere_GG19645 [Drosophila erecta]	176
355	PS_01811	maker-ctg000130_np12-augustus-gene-1.59-mRNA-1	0.17	Tandem duplication	556	7165.AGAP010209-PA	3.3e-173	614.8	KOG0490@1|root,KOG0490@2759|Eukaryota,38CUX@33154|Opisthokonta,3BAXJ@33208|Metazoa,3CVQM@33213|Bilateria,41UWI@6656|Arthropoda,3SIHZ@50557|Insecta,452P6@7147|Diptera,45H46@7148|Nematocera	45H46@7148|Nematocera	K	enhancer protein isl	3BAXJ@33208|Metazoa	K	Insulin gene enhancer protein	ISL1	GO:0000003,GO:0000122,GO:0000578,GO:0000902,GO:0000904,GO:0000976,GO:0000977,GO:0000978,GO:0000980,GO:0000981,GO:0000982,GO:0000987,GO:0001012,GO:0001067,GO:0001077,GO:0001085,GO:0001102,GO:0001158,GO:0001228,GO:0001568,GO:0001667,GO:0001700,GO:0001708,GO:0001709,GO:0001755,GO:0001817,GO:0001819,GO:0001894,GO:0001932,GO:0001934,GO:0001944,GO:0002009,GO:0002064,GO:0002065,GO:0002066,GO:0002067,GO:…	614.8	ko:K09370,ko:K18492	ko04550,map04550	-	-	-	ko00000,ko00001,ko03000	-	-	-	Homeobox,LIM	XP_001653405.2	insulin gene enhancer protein isl-1 [Aedes aegypti]	XP_001653405.2	452	618.2	1593	3.8e-173	1	447	2	451	353	382	12	454	AGAP010209-PA [Anopheles gambiae str. PEST] &gt;EAA13793.5 AGAP010209-PA [Anopheles gambiae str. PEST]	1588	insulin gene enhancer protein isl-1 [Aedes albopictus]	1569	insulin gene enhancer protein isl-1 [Ceratitis capitata]	1529
356	PS_01812	maker-ctg000130_np12-augustus-gene-1.64-mRNA-1	0.2	Tandem duplication	5056	7165.AGAP009274-PC	8.4e-176	623.6	KOG0254@1|root,KOG0254@2759|Eukaryota,39W4Z@33154|Opisthokonta,3BI32@33208|Metazoa,3D5ZZ@33213|Bilateria,41UUT@6656|Arthropoda,3SKC6@50557|Insecta,4569N@7147|Diptera,45H53@7148|Nematocera	45H53@7148|Nematocera	U	Belongs to the major facilitator superfamily. Sugar transporter (TC 2.A.1.1) family	3BI32@33208|Metazoa	U	Sugar (and other) transporter	-	-	623.6	-	-	-	-	-	-	-	-	-	PAP2,Sugar_tr	CRK93847.1	CLUMA_CG007374, isoform A, partial [Clunio marinus]	CRK93847.1	718	705.7	1820	2.2e-199	10	534	176	718	384	442	51	559	facilitated trehalose transporter Tret1 [Aedes aegypti] &gt;XP_021703533.1 facilitated trehalose transporter Tret1 [Aedes aegypti] &gt;XP_021703534.1 facilitated trehalose transporter Tret1 [Aedes aegypti] &gt;XP_021703535.1 facilitated trehalose transporter Tret1 [Aedes aegypti]	1665	AGAP009274-PA-like protein [Anopheles sinensis]	1638	facilitated trehalose transporter Tret1-like [Contarinia nasturtii]	1634
357	PS_01815	maker-ctg000130_np12-augustus-gene-1.72-mRNA-1	0.09	Tandem duplication	556	7165.AGAP010209-PA	6.4e-161	573.9	KOG0490@1|root,KOG0490@2759|Eukaryota,38CUX@33154|Opisthokonta,3BAXJ@33208|Metazoa,3CVQM@33213|Bilateria,41UWI@6656|Arthropoda,3SIHZ@50557|Insecta,452P6@7147|Diptera,45H46@7148|Nematocera	45H46@7148|Nematocera	K	enhancer protein isl	3BAXJ@33208|Metazoa	K	Insulin gene enhancer protein	ISL1	GO:0000003,GO:0000122,GO:0000578,GO:0000902,GO:0000904,GO:0000976,GO:0000977,GO:0000978,GO:0000980,GO:0000981,GO:0000982,GO:0000987,GO:0001012,GO:0001067,GO:0001077,GO:0001085,GO:0001102,GO:0001158,GO:0001228,GO:0001568,GO:0001667,GO:0001700,GO:0001708,GO:0001709,GO:0001755,GO:0001817,GO:0001819,GO:0001894,GO:0001932,GO:0001934,GO:0001944,GO:0002009,GO:0002064,GO:0002065,GO:0002066,GO:0002067,GO:…	573.9	ko:K09370,ko:K18492	ko04550,map04550	-	-	-	ko00000,ko00001,ko03000	-	-	-	Homeobox,LIM	XP_319393.4	AGAP010209-PA [Anopheles gambiae str. PEST] &gt;EAA13793.5 AGAP010209-PA [Anopheles gambiae str. PEST]	XP_319393.4	451	592.8	1527	1.7e-165	1	446	1	450	314	347	31	463	insulin gene enhancer protein isl-1 [Aedes aegypti]	1514	insulin gene enhancer protein isl-1 [Aedes albopictus]	1497	insulin gene enhancer protein isl-1 [Ceratitis capitata]	1463
358	PS_01821	maker-ctg000130_np12-augustus-gene-1.74-mRNA-1	0.3	Tandem duplication	5040	7165.AGAP009284-PA	4.2e-307	1060.4	COG1055@1|root,KOG2639@2759|Eukaryota,38FH6@33154|Opisthokonta,3B9J7@33208|Metazoa,3CUUX@33213|Bilateria,41V8N@6656|Arthropoda,3SGD4@50557|Insecta,44X55@7147|Diptera,45DZJ@7148|Nematocera	45DZJ@7148|Nematocera	P	Citrate transporter	3B9J7@33208|Metazoa	P	transmembrane transport	OCA2	GO:0000003,GO:0000323,GO:0003006,GO:0003333,GO:0003674,GO:0005215,GO:0005302,GO:0005342,GO:0005575,GO:0005622,GO:0005623,GO:0005737,GO:0005764,GO:0005765,GO:0005768,GO:0005773,GO:0005774,GO:0005783,GO:0005789,GO:0006582,GO:0006725,GO:0006726,GO:0006810,GO:0006811,GO:0006812,GO:0006820,GO:0006855,GO:0006865,GO:0007276,GO:0007281,GO:0007283,GO:0007286,GO:0008150,GO:0008152,GO:0008283,GO:0008324,GO:…	1060.4	-	-	-	-	-	-	-	-	-	CitMHS,MatC_N,Na_sulph_symp	CRL00831.1	CLUMA_CG014082, isoform A [Clunio marinus]	CRL00831.1	750	1079.3	2790	0	78	828	4	746	582	650	21	757	AGAP009284-PA, partial [Anopheles gambiae str. PEST] &gt;EAA14953.3 AGAP009284-PA, partial [Anopheles gambiae str. PEST]	2747	P protein isoform X4 [Aedes albopictus]	2675	P protein isoform X5 [Aedes albopictus]	2675
359	PS_01825	maker-ctg000130_np12-augustus-gene-1.75-mRNA-1	0.36	Tandem duplication	6304	7165.AGAP009283-PA	2.3e-268	931.8	COG1055@1|root,KOG2639@2759|Eukaryota,38FH6@33154|Opisthokonta,3B9J7@33208|Metazoa,3CUUX@33213|Bilateria,41V8N@6656|Arthropoda,3SGD4@50557|Insecta,455J1@7147|Diptera,45EU0@7148|Nematocera	45EU0@7148|Nematocera	P	Citrate transporter	3B9J7@33208|Metazoa	P	transmembrane transport	OCA2	GO:0000003,GO:0000323,GO:0003006,GO:0003333,GO:0003674,GO:0005215,GO:0005302,GO:0005342,GO:0005575,GO:0005622,GO:0005623,GO:0005737,GO:0005764,GO:0005765,GO:0005768,GO:0005773,GO:0005774,GO:0005783,GO:0005789,GO:0006582,GO:0006725,GO:0006726,GO:0006810,GO:0006811,GO:0006812,GO:0006820,GO:0006855,GO:0006865,GO:0007276,GO:0007281,GO:0007283,GO:0007286,GO:0008150,GO:0008152,GO:0008283,GO:0008324,GO:…	931.8	-	-	-	-	-	-	-	-	-	CitMHS,MatC_N,Na_sulph_symp	XP_021703437.1	P protein isoform X4 [Aedes aegypti]	XP_021703437.1	836	934.9	2415	3.5e-268	35	838	14	836	491	608	22	824	P protein isoform X3 [Aedes aegypti]	2406	P protein isoform X2 [Aedes aegypti]	2401	P protein isoform X4 [Aedes albopictus]	2393
360	PS_01826	maker-ctg000130_np12-augustus-gene-1.79-mRNA-1	0.37	Tandem duplication	5056	7165.AGAP009274-PC	2.8e-201	708.8	KOG0254@1|root,KOG0254@2759|Eukaryota,39W4Z@33154|Opisthokonta,3BI32@33208|Metazoa,3D5ZZ@33213|Bilateria,41UUT@6656|Arthropoda,3SKC6@50557|Insecta,4569N@7147|Diptera,45H53@7148|Nematocera	45H53@7148|Nematocera	U	Belongs to the major facilitator superfamily. Sugar transporter (TC 2.A.1.1) family	3BI32@33208|Metazoa	U	Sugar (and other) transporter	-	-	708.8	-	-	-	-	-	-	-	-	-	PAP2,Sugar_tr	CRK93847.1	CLUMA_CG007374, isoform A, partial [Clunio marinus]	CRK93847.1	718	785	2026	3.9e-223	14	743	1	718	473	549	47	747	facilitated trehalose transporter Tret1 [Aedes aegypti] &gt;XP_021703533.1 facilitated trehalose transporter Tret1 [Aedes aegypti] &gt;XP_021703534.1 facilitated trehalose transporter Tret1 [Aedes aegypti] &gt;XP_021703535.1 facilitated trehalose transporter Tret1 [Aedes aegypti]	1903	AGAP009274-PA-like protein [Anopheles sinensis]	1860	facilitated trehalose transporter Tret1-like [Contarinia nasturtii]	1834
361	PS_01831	maker-ctg000130_np12-augustus-gene-3.72-mRNA-1	0.05	Tandem duplication	3043	7176.CPIJ010643-PA	5.7e-50	205.7	KOG1721@1|root,KOG1721@2759|Eukaryota,3A0BC@33154|Opisthokonta,3BQ1Z@33208|Metazoa,3D6UM@33213|Bilateria,41Z1S@6656|Arthropoda,3SKWR@50557|Insecta,458C2@7147|Diptera,45DDS@7148|Nematocera	45DDS@7148|Nematocera	S	Zinc finger, C2H2 type	3BQ1Z@33208|Metazoa	S	zinc ion binding	-	GO:0000122,GO:0000988,GO:0000989,GO:0001076,GO:0001191,GO:0003002,GO:0003674,GO:0003676,GO:0003677,GO:0003712,GO:0003714,GO:0005488,GO:0005515,GO:0005575,GO:0005622,GO:0005623,GO:0005634,GO:0005886,GO:0006355,GO:0006357,GO:0007154,GO:0007165,GO:0007166,GO:0007275,GO:0007389,GO:0008063,GO:0008150,GO:0009798,GO:0009889,GO:0009890,GO:0009892,GO:0009950,GO:0009953,GO:0009987,GO:0010468,GO:0010556,GO:…	205.7	ko:K22402	-	-	-	-	ko00000,ko03000	-	-	-	AT_hook,zf-AD,zf-BED,zf-C2H2,zf-C2H2_11,zf-C2H2_4,zf-C2H2_6,zf-met	XP_031623508.1	zinc finger protein weckle-like [Contarinia nasturtii]	XP_031623508.1	533	235.7	600	6.6e-58	9	467	1	508	295	339	56	511	hypothetical protein RP20_CCG022688 [Aedes albopictus]	408	conserved hypothetical protein [Culex quinquefasciatus] &gt;EDS34442.1 conserved hypothetical protein [Culex quinquefasciatus]	379	zinc finger protein 83-like [Ctenocephalides felis]	341
362	PS_01854	augustus_masked-ctg000130_np12-processed-gene-3.44-mRNA-1	0.21	Tandem duplication	3043	7159.AAEL013151-PA	1.3e-58	234.2	KOG3213@1|root,KOG3213@2759|Eukaryota,38DZ9@33154|Opisthokonta,3BCV9@33208|Metazoa,3CSYG@33213|Bilateria,41X2I@6656|Arthropoda,3SGF5@50557|Insecta,451WU@7147|Diptera,45BWR@7148|Nematocera	45BWR@7148|Nematocera	K	Protein of unknown function (DUF667)	3BCV9@33208|Metazoa	K	Cilia and flagella associated protein 20	-	GO:0000003,GO:0000226,GO:0000375,GO:0000377,GO:0000398,GO:0001578,GO:0003006,GO:0005575,GO:0005622,GO:0005623,GO:0005634,GO:0005730,GO:0005929,GO:0006139,GO:0006396,GO:0006397,GO:0006464,GO:0006725,GO:0006807,GO:0006928,GO:0006996,GO:0007010,GO:0007017,GO:0007275,GO:0007276,GO:0007281,GO:0007283,GO:0007286,GO:0007288,GO:0007291,GO:0007349,GO:0008150,GO:0008152,GO:0008380,GO:0009653,GO:0009987,GO:…	234.2	-	-	-	-	-	-	-	-	-	DUF667	XP_001663334.1	cilia- and flagella-associated protein 20 [Aedes aegypti] &gt;XP_318737.3 AGAP009680-PA [Anopheles gambiae str. PEST] &gt;EAA14543.3 AGAP009680-PA [Anopheles gambiae str. PEST] &gt;EAT34619.1 AAEL013151-PA [Aedes aegypti] &gt;KFB38481.1 transcription factor IIB, putative [Anopheles sinensis]	XP_001663334.1	200	235.7	600	5.8e-58	363	489	24	198	124	125	49	175	transcription factor IIB [Culex quinquefasciatus] &gt;EDS28268.1 transcription factor IIB [Culex quinquefasciatus]	600	LOW QUALITY PROTEIN: cilia- and flagella-associated protein 20 [Aedes albopictus]	595	transcription factor IIB [Anopheles darlingi]	590
363	PS_01874	maker-ctg000130_np12-augustus-gene-2.79-mRNA-1	0.38	Tandem duplication		-	-	-	-	-	-	-	-	-	-	-	-	-	-	-	-	-	-	-	-	-	-	-
364	PS_01888	augustus_masked-ctg000130_np12-processed-gene-2.35-mRNA-1	0.21	Tandem duplication	300	7176.CPIJ005294-PA	1.2e-115	425.6	KOG3544@1|root,KOG3544@2759|Eukaryota,38CJN@33154|Opisthokonta,3BAFZ@33208|Metazoa,3CRU5@33213|Bilateria,41TI2@6656|Arthropoda,3SINK@50557|Insecta,451HQ@7147|Diptera,45E4Y@7148|Nematocera	45E4Y@7148|Nematocera	W	Belongs to the type IV collagen family	3BAFZ@33208|Metazoa	W	collagen	let-2	GO:0000003,GO:0001700,GO:0001894,GO:0002009,GO:0003006,GO:0003008,GO:0003674,GO:0005198,GO:0005201,GO:0005575,GO:0005576,GO:0005581,GO:0005587,GO:0005604,GO:0007275,GO:0007391,GO:0007507,GO:0007548,GO:0007586,GO:0008104,GO:0008150,GO:0008406,GO:0009653,GO:0009790,GO:0009791,GO:0009792,GO:0009886,GO:0009887,GO:0009888,GO:0009987,GO:0010669,GO:0014706,GO:0016043,GO:0016331,GO:0022414,GO:0022600,GO:…	425.6	ko:K06237	ko04151,ko04510,ko04512,ko04926,ko04933,ko04974,ko05146,ko05165,ko05200,ko05222,map04151,map04510,map04512,map04926,map04933,map04974,map05146,map05165,map05200,map05222	-	-	-	ko00000,ko00001,ko00536,ko04147,ko04516	-	-	-	C4,CTP_transf_like,Collagen,Ion_trans,TMEM164	XP_019547327.2	collagen alpha-1(IV) chain [Aedes albopictus] &gt;XP_019547329.2 collagen alpha-1(IV) chain [Aedes albopictus] &gt;XP_019547331.2 collagen alpha-1(IV) chain [Aedes albopictus] &gt;XP_019547333.2 collagen alpha-1(IV) chain [Aedes albopictus]	XP_019547327.2	1776	430.3	1105	6.1e-116	1034	1254	1549	1768	187	210	0	220	hypothetical protein RP20_CCG020089 [Aedes albopictus]	1105	collagen alpha-1(IV) chain-like [Aedes albopictus] &gt;XP_029709223.1 collagen alpha-1(IV) chain-like [Aedes albopictus] &gt;XP_029709224.1 collagen alpha-1(IV) chain-like [Aedes albopictus] &gt;XP_029709225.1 collagen alpha-1(IV) chain-like [Aedes albopictus] &gt;XP_029709226.1 collagen alpha-1(IV) chain-like [Aedes albopictus] &gt;XP_029709227.1 collagen alpha-1(IV) chain-like [Aedes albopictus]	1105	collagen alpha-1(IV) chain-like [Aedes albopictus] &gt;XP_029709196.1 collagen alpha-1(IV) chain-like [Aedes albopictus] &gt;XP_029709197.1 collagen alpha-1(IV) chain-like [Aedes albopictus] &gt;XP_029709198.1 collagen alpha-1(IV) chain-like [Aedes albopictus] &gt;XP_029709199.1 collagen alpha-1(IV) chain-like [Aedes albopictus]	1105
365	PS_01894	maker-ctg000130_np12-augustus-gene-5.81-mRNA-1	0.07	Tandem duplication	1249	7159.AAEL011222-PA	2e-185	656	KOG3776@1|root,KOG3776@2759|Eukaryota,38FFB@33154|Opisthokonta,3BHK5@33208|Metazoa,3D5FP@33213|Bilateria,41UM3@6656|Arthropoda,3SIJK@50557|Insecta,44ZCV@7147|Diptera,45FAD@7148|Nematocera	45FAD@7148|Nematocera	T	Class B Scavenger Receptor (CD36 domain)	3BHK5@33208|Metazoa	T	Belongs to the CD36 family	SCRB5	-	656	-	-	-	-	-	-	-	-	-	CD36	CRL06508.1	CLUMA_CG019609, isoform A [Clunio marinus]	CRL06508.1	685	730.3	1884	1.1e-206	1	618	1	612	360	461	15	622	scavenger receptor class B member 1-like [Contarinia nasturtii]	1842	scavenger receptor class B member 1 isoform X1 [Aedes aegypti] &gt;EAT36719.1 AAEL011222-PA [Aedes aegypti]	1700	scavenger receptor class B member 1 isoform X1 [Lucilia cuprina] &gt;KNC26639.1 hypothetical protein FF38_01364 [Lucilia cuprina]	1686
366	PS_01905	maker-ctg000130_np12-augustus-gene-5.89-mRNA-1	0.4	Tandem duplication	27	7165.AGAP010116-PA	4.2e-31	141	2C9WU@1|root,2S21C@2759|Eukaryota,3A3TN@33154|Opisthokonta,3BSBP@33208|Metazoa,3D8DZ@33213|Bilateria,4204E@6656|Arthropoda,3SMTW@50557|Insecta,45586@7147|Diptera,45I1S@7148|Nematocera	45I1S@7148|Nematocera	O	cuticular protein	3BSBP@33208|Metazoa	S	Structural constituent of cuticle	-	-	141	-	-	-	-	-	-	-	-	-	Chitin_bind_4	XP_001238136.1	AGAP010126-PA [Anopheles gambiae str. PEST] &gt;EAU76120.1 AGAP010126-PA [Anopheles gambiae str. PEST]	XP_001238136.1	235	134	336	6.7e-28	1	129	1	159	79	99	31	159	putative pupal-specific cuticular protein CP2b [Anopheles gambiae]	332	AGAP010116-PA-like protein [Anopheles sinensis]	327	AGAP010109-PA [Anopheles gambiae str. PEST] &gt;EAL39275.2 AGAP010109-PA [Anopheles gambiae str. PEST]	326
367	PS_01906	maker-ctg000130_np12-augustus-gene-5.88-mRNA-1	0.41	Tandem duplication	100	7370.XP_005189733.1	1.6e-38	166.4	2C9WU@1|root,2S3ZN@2759|Eukaryota,3A6TU@33154|Opisthokonta,3BSQI@33208|Metazoa,3D9VC@33213|Bilateria,420KX@6656|Arthropoda,3SNKS@50557|Insecta,455BG@7147|Diptera	455BG@7147|Diptera	S	Insect cuticle protein	3BSQI@33208|Metazoa	S	structural constituent of chitin-based larval cuticle	-	-	166.4	-	-	-	-	-	-	-	-	-	Chitin_bind_4	OXU20097.1	hypothetical protein TSAR_010387 [Trichomalopsis sarcophagae]	OXU20097.1	420	175.6	444	3.3e-40	10	208	12	236	106	130	27	225	hypothetical protein B5V51_5760 [Heliothis virescens]	437	Larval cuticle protein a2b [Temnothorax longispinosus]	428	PREDICTED: LOW QUALITY PROTEIN: cuticle protein-like [Nicrophorus vespilloides]	415
368	PS_01907	maker-ctg000130_np12-augustus-gene-5.87-mRNA-1	0.42	Tandem duplication	11361	7165.AGAP010109-PA	2.1e-17	96.3	2C9WU@1|root,2THPK@2759|Eukaryota,39DZ1@33154|Opisthokonta,3CHX6@33208|Metazoa,3DM19@33213|Bilateria,4282E@6656|Arthropoda,3SRHM@50557|Insecta,456HA@7147|Diptera,45IHH@7148|Nematocera	45IHH@7148|Nematocera	S	Insect cuticle protein	3CHX6@33208|Metazoa	S	cuticle protein	-	GO:0003674,GO:0005198,GO:0005214,GO:0005575,GO:0005576,GO:0007275,GO:0008010,GO:0008150,GO:0031012,GO:0032501,GO:0032502,GO:0040003,GO:0042302,GO:0042335,GO:0044421,GO:0048856	96.3	-	-	-	-	-	-	-	-	-	Chitin_bind_4	XP_554005.2	AGAP010109-PA [Anopheles gambiae str. PEST] &gt;EAL39275.2 AGAP010109-PA [Anopheles gambiae str. PEST]	XP_554005.2	140	94.7	234	8e-16	118	188	51	120	45	56	0	70	AGAP010124-PA [Anopheles gambiae str. PEST] &gt;EAU76118.1 AGAP010124-PA [Anopheles gambiae str. PEST]	230	cuticle protein [Drosophila hydei]	227	cuticular protein 82, RR-2 family [Anopheles darlingi]	227
369	PS_01918	maker-ctg000130_np12-augustus-gene-5.97-mRNA-1	0.2	Tandem duplication	5492	7165.AGAP007791-PD	3.5e-136	491.5	KOG3927@1|root,KOG3927@2759|Eukaryota,38M24@33154|Opisthokonta,3BCUD@33208|Metazoa,3D5XC@33213|Bilateria,41YER@6656|Arthropoda,3SGQB@50557|Insecta,44YG3@7147|Diptera,45EFW@7148|Nematocera	45EFW@7148|Nematocera	P	Sodium / potassium ATPase beta chain	3BCUD@33208|Metazoa	P	Sodium / potassium ATPase beta chain	nrv2	GO:0003007,GO:0003008,GO:0005575,GO:0005623,GO:0005886,GO:0005887,GO:0005890,GO:0005911,GO:0005918,GO:0006810,GO:0006811,GO:0006812,GO:0007043,GO:0007155,GO:0007275,GO:0007399,GO:0007424,GO:0007507,GO:0007600,GO:0007605,GO:0008150,GO:0009653,GO:0009887,GO:0009987,GO:0010001,GO:0016020,GO:0016021,GO:0016043,GO:0019991,GO:0021782,GO:0022008,GO:0022607,GO:0022610,GO:0030054,GO:0030154,GO:0030424,GO:…	491.5	ko:K01540	ko04022,ko04024,ko04260,ko04261,ko04911,ko04918,ko04919,ko04925,ko04960,ko04961,ko04964,ko04970,ko04971,ko04972,ko04973,ko04974,ko04976,ko04978,map04022,map04024,map04260,map04261,map04911,map04918,map04919,map04925,map04960,map04961,map04964,map04970,map04971,map04972,map04973,map04974,map04976,map04978	-	-	-	ko00000,ko00001,ko04090	3.A.3.1	-	-	Na_K-ATPase	KXJ79990.1	hypothetical protein RP20_CCG027178 [Aedes albopictus]	KXJ79990.1	367	519.6	1337	1.5e-143	12	375	7	367	253	295	8	366	sodium/potassium-transporting ATPase subunit beta-2-like isoform X2 [Aedes albopictus]	1272	sodium/potassium-transporting ATPase subunit beta-2 isoform X1 [Lucilia cuprina]	1268	Sodium/potassium-transporting ATPase subunit beta-2, partial [Lucilia cuprina]	1268
370	PS_01919	maker-ctg000130_np12-augustus-gene-5.104-mRNA-1	0.18	Tandem duplication	1249	7159.AAEL011222-PA	9e-180	637.1	KOG3776@1|root,KOG3776@2759|Eukaryota,38FFB@33154|Opisthokonta,3BHK5@33208|Metazoa,3D5FP@33213|Bilateria,41UM3@6656|Arthropoda,3SIJK@50557|Insecta,44ZCV@7147|Diptera,45FAD@7148|Nematocera	45FAD@7148|Nematocera	T	Class B Scavenger Receptor (CD36 domain)	3BHK5@33208|Metazoa	T	Belongs to the CD36 family	SCRB5	-	637.1	-	-	-	-	-	-	-	-	-	CD36	CRL06508.1	CLUMA_CG019609, isoform A [Clunio marinus]	CRL06508.1	685	756.1	1951	1.7e-214	1	609	1	612	370	473	16	618	scavenger receptor class B member 1-like [Contarinia nasturtii]	1852	scavenger receptor class B member 1 isoform X1 [Aedes aegypti] &gt;EAT36719.1 AAEL011222-PA [Aedes aegypti]	1656	PREDICTED: scavenger receptor class B member 1 isoform X1 [Rhagoletis zephyria]	1624
371	PS_01925	maker-ctg000130_np12-augustus-gene-5.110-mRNA-1	0.37	Tandem duplication	27	7370.XP_005189733.1	2.7e-42	179.5	2C9WU@1|root,2S3ZN@2759|Eukaryota,3A6TU@33154|Opisthokonta,3BSQI@33208|Metazoa,3D9VC@33213|Bilateria,420KX@6656|Arthropoda,3SNKS@50557|Insecta,455BG@7147|Diptera	455BG@7147|Diptera	S	Insect cuticle protein	3BSQI@33208|Metazoa	S	structural constituent of chitin-based larval cuticle	-	-	179.5	-	-	-	-	-	-	-	-	-	Chitin_bind_4	KNC34797.1	hypothetical protein FF38_01932 [Lucilia cuprina]	KNC34797.1	946	182.6	462	4.2e-42	45	295	187	457	117	151	37	279	CLUMA_CG013835, isoform A [Clunio marinus]	446	hypothetical protein TSAR_010387 [Trichomalopsis sarcophagae]	428	uncharacterized protein LOC6572062 [Drosophila mojavensis]	423
372	PS_01926	augustus_masked-ctg000130_np12-processed-gene-5.0-mRNA-1	0.39	Tandem duplication	956	7159.AAEL010148-PA	7.3e-109	400.6	KOG3927@1|root,KOG3927@2759|Eukaryota,38IZ2@33154|Opisthokonta,3BBV1@33208|Metazoa,3D4P3@33213|Bilateria,41X05@6656|Arthropoda,3SGD7@50557|Insecta,45181@7147|Diptera,45BN0@7148|Nematocera	45BN0@7148|Nematocera	P	Sodium potassium-dependent ATPase beta-2 subunit	3BBV1@33208|Metazoa	P	positive regulation of potassium ion import	ATP1B2	GO:0001671,GO:0002028,GO:0002376,GO:0003674,GO:0003824,GO:0005215,GO:0005391,GO:0005488,GO:0005515,GO:0005575,GO:0005622,GO:0005623,GO:0005737,GO:0005886,GO:0005887,GO:0005890,GO:0006810,GO:0006811,GO:0006812,GO:0006813,GO:0006814,GO:0006873,GO:0006875,GO:0006883,GO:0006928,GO:0007154,GO:0008016,GO:0008047,GO:0008150,GO:0008324,GO:0008556,GO:0009987,GO:0010107,GO:0010248,GO:0010644,GO:0010765,GO:…	400.6	ko:K01540	ko04022,ko04024,ko04260,ko04261,ko04911,ko04918,ko04919,ko04925,ko04960,ko04961,ko04964,ko04970,ko04971,ko04972,ko04973,ko04974,ko04976,ko04978,map04022,map04024,map04260,map04261,map04911,map04918,map04919,map04925,map04960,map04961,map04964,map04970,map04971,map04972,map04973,map04974,map04976,map04978	-	-	-	ko00000,ko00001,ko04090	3.A.3.1	-	-	Na_K-ATPase	XP_029711787.1	LOW QUALITY PROTEIN: sodium/potassium-transporting ATPase subunit beta-1-like [Aedes albopictus] &gt;KXJ78507.1 hypothetical protein RP20_CCG004309 [Aedes albopictus]	XP_029711787.1	319	405.2	1040	3.9e-109	13	339	1	319	183	232	7	326	sodium/potassium-transporting ATPase subunit beta-2 [Aedes aegypti] &gt;EAT37922.1 AAEL010148-PA [Aedes aegypti]	1036	Na/K ATPase-like protein [Phlebotomus papatasi]	1032	sodium/potassium-transporting ATPase subunit beta-1-like [Aedes albopictus] &gt;XP_029712011.1 sodium/potassium-transporting ATPase subunit beta-1-like [Aedes albopictus]	1030
373	PS_01927	maker-ctg000130_np12-augustus-gene-5.111-mRNA-1	0.41	Tandem duplication	27	7165.AGAP010095-PA	8.1e-37	161	2D8N4@1|root,2TAVE@2759|Eukaryota,395WX@33154|Opisthokonta,3CAB0@33208|Metazoa,3DRG2@33213|Bilateria,427M2@6656|Arthropoda,3SXCP@50557|Insecta,45687@7147|Diptera,45I0Y@7148|Nematocera	45I0Y@7148|Nematocera	-	-	3CAB0@33208|Metazoa	-	-	-	-	161	-	-	-	-	-	-	-	-	-	Chitin_bind_4	XP_001649697.1	cuticle protein 8 [Aedes aegypti] &gt;EAT43799.1 AAEL004762-PA [Aedes aegypti]	XP_001649697.1	244	137.5	345	1.2e-28	1	131	1	132	77	91	22	142	larval cuticle protein A2B-like [Aedes albopictus]	344	larval cuticle protein A2B-like [Aedes albopictus]	344	hypothetical protein RP20_CCG024851 [Aedes albopictus]	341
374	PS_01928	maker-ctg000130_np12-augustus-gene-5.109-mRNA-1	0.44	Tandem duplication	100	7165.AGAP010098-PA	1.2e-24	119.4	2C9WU@1|root,2THPK@2759|Eukaryota,39DZ1@33154|Opisthokonta,3CHX6@33208|Metazoa,3DM19@33213|Bilateria,4282E@6656|Arthropoda,3SRHM@50557|Insecta,453SB@7147|Diptera,45IG6@7148|Nematocera	45IG6@7148|Nematocera	S	Cuticle protein	3CHX6@33208|Metazoa	S	cuticle protein	-	-	119.4	-	-	-	-	-	-	-	-	-	Chitin_bind_4	XP_034101191.1	larval cuticle protein A2B [Drosophila albomicans]	XP_034101191.1	149	112.1	279	2.5e-21	1	123	1	131	67	84	9	131	AGAP010098-PA [Anopheles gambiae str. PEST] &gt;EAA14336.2 AGAP010098-PA [Anopheles gambiae str. PEST]	268	larval cuticle protein A2B, partial [Drosophila innubila]	265	Cpr30F [Drosophila busckii]	262
375	PS_01929	maker-ctg000130_np12-augustus-gene-5.108-mRNA-1	0.44	Tandem duplication	100	7165.AGAP010098-PA	1.3e-23	115.9	2C9WU@1|root,2THPK@2759|Eukaryota,39DZ1@33154|Opisthokonta,3CHX6@33208|Metazoa,3DM19@33213|Bilateria,4282E@6656|Arthropoda,3SRHM@50557|Insecta,453SB@7147|Diptera,45IG6@7148|Nematocera	45IG6@7148|Nematocera	S	Cuticle protein	3CHX6@33208|Metazoa	S	cuticle protein	-	-	115.9	-	-	-	-	-	-	-	-	-	Chitin_bind_4	XP_034101191.1	larval cuticle protein A2B [Drosophila albomicans]	XP_034101191.1	149	110.2	274	9.4e-21	1	123	1	131	66	84	9	131	AGAP010098-PA [Anopheles gambiae str. PEST] &gt;EAA14336.2 AGAP010098-PA [Anopheles gambiae str. PEST]	265	Cpr30F [Drosophila busckii]	263	larval cuticle protein A2B, partial [Drosophila innubila]	262
376	PS_01951	maker-ctg000130_np12-augustus-gene-4.115-mRNA-1	0.06	Tandem duplication	9694	7176.CPIJ002477-PA	1.5e-63	250.4	KOG3510@1|root,KOG3510@2759|Eukaryota,3A6R7@33154|Opisthokonta,3BTRN@33208|Metazoa,3D9KZ@33213|Bilateria,420DH@6656|Arthropoda,3SYZH@50557|Insecta,458HS@7147|Diptera,45C7U@7148|Nematocera	45C7U@7148|Nematocera	T	Immunoglobulin	3BTRN@33208|Metazoa	T	Immunoglobulin domain	-	-	250.4	-	-	-	-	-	-	-	-	-	I-set,Ig_3,fn3	XP_029720224.1	neural cell adhesion molecule 2-like [Aedes albopictus]	XP_029720224.1	494	253.8	647	1.8e-63	12	387	63	452	148	222	19	392	hypothetical protein RP20_CCG021910 [Aedes albopictus]	647	conserved hypothetical protein [Culex quinquefasciatus] &gt;EDS35755.1 conserved hypothetical protein [Culex quinquefasciatus]	645	neural cell adhesion molecule 2-like [Aedes aegypti]	637
377	PS_01969	maker-ctg000130_np12-augustus-gene-4.114-mRNA-1	0.43	Tandem duplication	8985	7165.AGAP009518-PA	9.7e-88	330.5	KOG3510@1|root,KOG3510@2759|Eukaryota,3A6R7@33154|Opisthokonta,3BTRN@33208|Metazoa,3D9KZ@33213|Bilateria,420DH@6656|Arthropoda,3SYZH@50557|Insecta,458HS@7147|Diptera,45C7U@7148|Nematocera	45C7U@7148|Nematocera	T	Immunoglobulin	3BTRN@33208|Metazoa	T	Immunoglobulin domain	-	-	330.5	-	-	-	-	-	-	-	-	-	I-set,Ig_3,fn3	AJC98672.1	AGAP009518 [Anopheles coluzzii]	AJC98672.1	444	339.3	869	2.7e-89	1	336	52	406	175	230	20	355	AGAP009518 [Anopheles coluzzii] &gt;AJC98678.1 AGAP009518 [Anopheles merus] &gt;AJC98661.1 AGAP009518 [Anopheles coluzzii] &gt;AJC98662.1 AGAP009518 [Anopheles coluzzii] &gt;AJC98663.1 AGAP009518 [Anopheles coluzzii]	865	AGAP009518-PA, partial [Anopheles gambiae str. PEST] &gt;EAA05929.4 AGAP009518-PA, partial [Anopheles gambiae str. PEST]	865	AGAP009518 [Anopheles coluzzii]	865
378	PS_01970	maker-ctg000130_np12-augustus-gene-4.103-mRNA-1	0.44	Tandem duplication	122	7159.AAEL004529-PA	2.2e-100	372.5	COG1052@1|root,KOG0069@2759|Eukaryota,38CKW@33154|Opisthokonta,3BDXZ@33208|Metazoa,3D594@33213|Bilateria,41UNK@6656|Arthropoda,3SIIN@50557|Insecta,452IM@7147|Diptera,45GAI@7148|Nematocera	45GAI@7148|Nematocera	E	Belongs to the D-isomer specific 2-hydroxyacid dehydrogenase family	3BDXZ@33208|Metazoa	C	glycerate dehydrogenase activity	-	GO:0003674,GO:0003824,GO:0005575,GO:0005622,GO:0005623,GO:0005737,GO:0005829,GO:0008150,GO:0008152,GO:0016491,GO:0016614,GO:0016616,GO:0016618,GO:0030267,GO:0044424,GO:0044444,GO:0044464,GO:0055114	372.5	ko:K00049	ko00260,ko00620,ko00630,ko01100,ko01110,ko01120,map00260,map00620,map00630,map01100,map01110,map01120	-	R00465,R01388,R01392,R02527	RC00031,RC00042,RC00670	ko00000,ko00001,ko01000	-	-	-	2-Hacid_dh,2-Hacid_dh_C,BTB,F420_oxidored	XP_031640493.1	glyoxylate reductase/hydroxypyruvate reductase-like [Contarinia nasturtii]	XP_031640493.1	324	381.3	978	6.1e-102	32	339	6	316	192	236	4	311	glyoxylate reductase/hydroxypyruvate reductase [Aedes albopictus]	969	glyoxylate reductase/hydroxypyruvate reductase [Aedes aegypti] &gt;EAT44082.1 AAEL004529-PA [Aedes aegypti]	965	hypothetical protein RP20_CCG002732 [Aedes albopictus]	956
379	PS_01971	augustus_masked-ctg000130_np12-processed-gene-4.39-mRNA-1	0.45	Tandem duplication	122	7176.CPIJ015671-PA	1.5e-109	403.7	COG1052@1|root,KOG0069@2759|Eukaryota,38CKW@33154|Opisthokonta,3BDXZ@33208|Metazoa,3D594@33213|Bilateria,41UNK@6656|Arthropoda,3SIIN@50557|Insecta,451ZC@7147|Diptera,45DAN@7148|Nematocera	45DAN@7148|Nematocera	E	Belongs to the D-isomer specific 2-hydroxyacid dehydrogenase family	3BDXZ@33208|Metazoa	C	glycerate dehydrogenase activity	-	GO:0003674,GO:0003824,GO:0005575,GO:0005622,GO:0005623,GO:0005737,GO:0005829,GO:0008150,GO:0008152,GO:0016491,GO:0016614,GO:0016616,GO:0016618,GO:0030267,GO:0044424,GO:0044444,GO:0044464,GO:0055114	403.7	ko:K00049	ko00260,ko00620,ko00630,ko01100,ko01110,ko01120,map00260,map00620,map00630,map01100,map01110,map01120	-	R00465,R01388,R01392,R02527	RC00031,RC00042,RC00670	ko00000,ko00001,ko01000	-	-	-	2-Hacid_dh,2-Hacid_dh_C,BTB,F420_oxidored	KNC31212.1	hypothetical protein FF38_14352 [Lucilia cuprina]	KNC31212.1	693	633.3	1632	1.6e-177	11	605	51	693	340	440	59	648	PREDICTED: D-3-phosphoglycerate dehydrogenase 1, chloroplastic-like [Drosophila bipectinata]	1542	uncharacterized protein LOC6642376 [Drosophila willistoni]	1541	hypothetical protein FQA39_LY03310 [Lamprigera yunnana]	1392
380	PS_01972	augustus_masked-ctg000130_np12-processed-gene-4.3-mRNA-1	0.45	Tandem duplication	122	136037.KDR18220	7.5e-94	351.7	COG1052@1|root,KOG0069@2759|Eukaryota,38CKW@33154|Opisthokonta,3BDXZ@33208|Metazoa,3CRGV@33213|Bilateria,429Y6@6656|Arthropoda,3SZD6@50557|Insecta	3SZD6@50557|Insecta	C	Glyoxylate reductase hydroxypyruvate reductase-like	3BDXZ@33208|Metazoa	C	glycerate dehydrogenase activity	-	GO:0003674,GO:0003824,GO:0005575,GO:0005622,GO:0005623,GO:0005737,GO:0005829,GO:0008150,GO:0008152,GO:0016491,GO:0016614,GO:0016616,GO:0016618,GO:0030267,GO:0044424,GO:0044444,GO:0044464,GO:0055114	351.7	ko:K00049	ko00260,ko00620,ko00630,ko01100,ko01110,ko01120,map00260,map00620,map00630,map01100,map01110,map01120	-	R00465,R01388,R01392,R02527	RC00031,RC00042,RC00670	ko00000,ko00001,ko01000	-	-	-	2-Hacid_dh,2-Hacid_dh_C,BTB,F420_oxidored	KNC31212.1	hypothetical protein FF38_14352 [Lucilia cuprina]	KNC31212.1	693	600.5	1547	1.2e-167	46	656	70	693	318	430	26	630	uncharacterized protein LOC6642376 [Drosophila willistoni]	1445	PREDICTED: D-3-phosphoglycerate dehydrogenase 1, chloroplastic-like [Drosophila bipectinata]	1440	hypothetical protein FQA39_LY03310 [Lamprigera yunnana]	1421
381	PS_02049	augustus-ctg000130_np12-processed-gene-8.37-mRNA-1	0.14	Tandem duplication	744	7159.AAEL005011-PA	0	1245.3	KOG4222@1|root,KOG4222@2759|Eukaryota,38FSN@33154|Opisthokonta,3BBPC@33208|Metazoa,3CUFZ@33213|Bilateria,41TN9@6656|Arthropoda,3SJID@50557|Insecta,452B3@7147|Diptera,45KC2@7148|Nematocera	45KC2@7148|Nematocera	T	Roundabout 1	3BBPC@33208|Metazoa	T	negative regulation of negative chemotaxis	ROBO1	GO:0000003,GO:0000902,GO:0000904,GO:0001525,GO:0001554,GO:0001568,GO:0001655,GO:0001656,GO:0001657,GO:0001667,GO:0001764,GO:0001822,GO:0001823,GO:0001932,GO:0001934,GO:0001944,GO:0001959,GO:0001960,GO:0002009,GO:0002040,GO:0002042,GO:0003002,GO:0003006,GO:0003007,GO:0003148,GO:0003151,GO:0003156,GO:0003170,GO:0003176,GO:0003177,GO:0003179,GO:0003180,GO:0003184,GO:0003197,GO:0003203,GO:0003205,GO:…	1245.3	ko:K06753,ko:K06754,ko:K06755	ko04360,map04360	-	-	-	ko00000,ko00001,ko04147,ko04516	-	-	-	I-set,Ig_3,fn3,ig	CRK86303.1	CLUMA_CG000071, isoform A, partial [Clunio marinus]	CRK86303.1	1404	1436.4	3717	0	16	1143	1	1147	743	882	64	1169	roundabout homolog 2 isoform X1 [Contarinia nasturtii]	3551	roundabout homolog 2 isoform X2 [Contarinia nasturtii]	3524	protein sax-3-like [Aedes albopictus]	3198
382	PS_02052	maker-ctg000130_np12-augustus-gene-8.52-mRNA-1	0.42	Tandem duplication	11423	7213.XP_004537652.1	4.8e-250	870.5	KOG4222@1|root,KOG4222@2759|Eukaryota,38FSN@33154|Opisthokonta,3BBPC@33208|Metazoa,3CUFZ@33213|Bilateria,41TN9@6656|Arthropoda,3SJID@50557|Insecta,452B3@7147|Diptera	452B3@7147|Diptera	T	roundabout	3BBPC@33208|Metazoa	T	negative regulation of negative chemotaxis	ROBO1	GO:0000003,GO:0000902,GO:0000904,GO:0001525,GO:0001554,GO:0001568,GO:0001655,GO:0001656,GO:0001657,GO:0001667,GO:0001764,GO:0001822,GO:0001823,GO:0001932,GO:0001934,GO:0001944,GO:0001959,GO:0001960,GO:0002009,GO:0002040,GO:0002042,GO:0003006,GO:0003007,GO:0003148,GO:0003151,GO:0003156,GO:0003170,GO:0003176,GO:0003177,GO:0003179,GO:0003180,GO:0003184,GO:0003197,GO:0003203,GO:0003205,GO:0003206,GO:…	870.5	ko:K06753,ko:K06754,ko:K06755	ko04360,map04360	-	-	-	ko00000,ko00001,ko04147,ko04516	-	-	-	I-set,Ig_3,fn3,ig	XP_031630103.1	roundabout homolog 2 isoform X1 [Contarinia nasturtii]	XP_031630103.1	1479	969.5	2505	9.8e-279	1	620	87	713	468	535	8	627	roundabout homolog 2 isoform X2 [Contarinia nasturtii]	2505	CLUMA_CG000071, isoform A, partial [Clunio marinus]	2476	PREDICTED: protein sax-3 [Bactrocera oleae]	2293
383	PS_02088	augustus-ctg000130_np12-processed-gene-9.32-mRNA-1	0.06	Tandem duplication	3919	7159.AAEL005022-PA	2e-132	479.9	KOG4274@1|root,KOG4274@2759|Eukaryota,39RNT@33154|Opisthokonta,3BFG5@33208|Metazoa,3CT47@33213|Bilateria,41YC6@6656|Arthropoda,3SGSA@50557|Insecta,44ZCK@7147|Diptera,45FAY@7148|Nematocera	45FAY@7148|Nematocera	K	Component of the Mediator complex, a coactivator involved in the regulated transcription of nearly all RNA polymerase II-dependent genes. Mediator functions as a bridge to convey information from gene-specific regulatory proteins to the basal RNA polymerase II transcription machinery. Mediator is recruited to promoters by direct interactions with regulatory proteins and serves as a scaffold for t…	3BFG5@33208|Metazoa	K	nucleic acid-templated transcription	MED15	GO:0000003,GO:0002064,GO:0002065,GO:0002066,GO:0003006,GO:0003674,GO:0003712,GO:0005575,GO:0005622,GO:0005623,GO:0005634,GO:0005654,GO:0005737,GO:0006139,GO:0006351,GO:0006352,GO:0006366,GO:0006367,GO:0006725,GO:0006807,GO:0007276,GO:0007281,GO:0007292,GO:0008150,GO:0008152,GO:0009058,GO:0009059,GO:0009888,GO:0009889,GO:0009987,GO:0010467,GO:0010556,GO:0016070,GO:0016592,GO:0018130,GO:0019219,GO:…	479.9	ko:K15157	-	-	-	-	ko00000,ko03021	-	-	-	IU_nuc_hydro,Med15,Prominin	XP_021703618.1	mediator of RNA polymerase II transcription subunit 15 [Aedes aegypti] &gt;XP_021703619.1 mediator of RNA polymerase II transcription subunit 15 [Aedes aegypti] &gt;Q17BA4.1 RecName: Full=Mediator of RNA polymerase II transcription subunit 15; AltName: Full=Mediator complex subunit 15 [Aedes aegypti] &gt;EAT43542.1 AAEL005022-PA [Aedes aegypti]	XP_021703618.1	779	428.3	1100	9e-116	1	714	1	779	438	500	112	802	CLUMA_CG015773, isoform A [Clunio marinus]	1089	mediator complex [Culex quinquefasciatus] &gt;EDS34592.1 mediator complex [Culex quinquefasciatus]	1085	hypothetical protein RP20_CCG017156 [Aedes albopictus]	1067
384	PS_02089	maker-ctg000130_np12-augustus-gene-9.100-mRNA-1	0.07	Tandem duplication	1135	7165.AGAP009453-PA	3.9e-190	671.4	KOG4193@1|root,KOG4193@2759|Eukaryota,39WZ5@33154|Opisthokonta,3BM8U@33208|Metazoa,3D5FM@33213|Bilateria,41VRK@6656|Arthropoda,3SGIA@50557|Insecta	3SGIA@50557|Insecta	T	7 transmembrane receptor (Secretin family)	3BM8U@33208|Metazoa	T	7 transmembrane receptor (Secretin family)	-	-	671.4	ko:K04599	-	-	-	-	ko00000,ko04030	-	-	-	7tm_2,Methuselah_N	CRK90996.1	CLUMA_CG004684, isoform A [Clunio marinus]	CRK90996.1	593	705.7	1820	2.4e-199	12	594	7	593	353	440	27	598	AGAP009453-PA [Anopheles gambiae str. PEST] &gt;EAA03645.2 AGAP009453-PA [Anopheles gambiae str. PEST]	1707	probable G-protein coupled receptor Mth-like 1 isoform X2 [Aedes aegypti]	1683	mist [Chironomus riparius]	1673
385	PS_02105	maker-ctg000130_np12-augustus-gene-9.122-mRNA-1	0.03	Tandem duplication	1135	7165.AGAP009453-PA	9.9e-186	656.8	KOG4193@1|root,KOG4193@2759|Eukaryota,39WZ5@33154|Opisthokonta,3BM8U@33208|Metazoa,3D5FM@33213|Bilateria,41VRK@6656|Arthropoda,3SGIA@50557|Insecta	3SGIA@50557|Insecta	T	7 transmembrane receptor (Secretin family)	3BM8U@33208|Metazoa	T	7 transmembrane receptor (Secretin family)	-	-	656.8	ko:K04599	-	-	-	-	ko00000,ko04030	-	-	-	7tm_2,Methuselah_N	CRK90996.1	CLUMA_CG004684, isoform A [Clunio marinus]	CRK90996.1	593	701.8	1810	3.5e-198	22	593	24	593	351	433	19	580	mist [Chironomus riparius]	1678	AGAP009453-PA [Anopheles gambiae str. PEST] &gt;EAA03645.2 AGAP009453-PA [Anopheles gambiae str. PEST]	1664	probable G-protein coupled receptor Mth-like 1 isoform X2 [Aedes aegypti]	1634
386	PS_02107	augustus-ctg000130_np12-processed-gene-9.75-mRNA-1	0.06	Tandem duplication	3919	7159.AAEL005022-PA	1.6e-134	486.9	KOG4274@1|root,KOG4274@2759|Eukaryota,39RNT@33154|Opisthokonta,3BFG5@33208|Metazoa,3CT47@33213|Bilateria,41YC6@6656|Arthropoda,3SGSA@50557|Insecta,44ZCK@7147|Diptera,45FAY@7148|Nematocera	45FAY@7148|Nematocera	K	Component of the Mediator complex, a coactivator involved in the regulated transcription of nearly all RNA polymerase II-dependent genes. Mediator functions as a bridge to convey information from gene-specific regulatory proteins to the basal RNA polymerase II transcription machinery. Mediator is recruited to promoters by direct interactions with regulatory proteins and serves as a scaffold for t…	3BFG5@33208|Metazoa	K	nucleic acid-templated transcription	MED15	GO:0000003,GO:0002064,GO:0002065,GO:0002066,GO:0003006,GO:0003674,GO:0003712,GO:0005575,GO:0005622,GO:0005623,GO:0005634,GO:0005654,GO:0005737,GO:0006139,GO:0006351,GO:0006352,GO:0006366,GO:0006367,GO:0006725,GO:0006807,GO:0007276,GO:0007281,GO:0007292,GO:0008150,GO:0008152,GO:0009058,GO:0009059,GO:0009888,GO:0009889,GO:0009987,GO:0010467,GO:0010556,GO:0016070,GO:0016592,GO:0018130,GO:0019219,GO:…	486.9	ko:K15157	-	-	-	-	ko00000,ko03021	-	-	-	IU_nuc_hydro,Med15,Prominin	XP_021703618.1	mediator of RNA polymerase II transcription subunit 15 [Aedes aegypti] &gt;XP_021703619.1 mediator of RNA polymerase II transcription subunit 15 [Aedes aegypti] &gt;Q17BA4.1 RecName: Full=Mediator of RNA polymerase II transcription subunit 15; AltName: Full=Mediator complex subunit 15 [Aedes aegypti] &gt;EAT43542.1 AAEL005022-PA [Aedes aegypti]	XP_021703618.1	779	430.6	1106	1.8e-116	1	713	1	779	438	500	111	801	mediator complex [Culex quinquefasciatus] &gt;EDS34592.1 mediator complex [Culex quinquefasciatus]	1094	hypothetical protein RP20_CCG017156 [Aedes albopictus]	1079	CLUMA_CG015773, isoform A [Clunio marinus]	1076
387	PS_02128	maker-ctg000130_np12-augustus-gene-11.30-mRNA-1	0.25	Tandem duplication	603	7159.AAEL017445-PA	1.8e-127	463	KOG3802@1|root,KOG3802@2759|Eukaryota,38I27@33154|Opisthokonta,3BAPQ@33208|Metazoa,3CW0C@33213|Bilateria,41VU8@6656|Arthropoda,3SICV@50557|Insecta,44XB1@7147|Diptera,45DEY@7148|Nematocera	45DEY@7148|Nematocera	K	Found in Pit-Oct-Unc transcription factors	3BAPQ@33208|Metazoa	K	POU domain, class 2, transcription factor 1	POU2F1	GO:0000902,GO:0000904,GO:0000976,GO:0000977,GO:0000978,GO:0000979,GO:0000981,GO:0000982,GO:0000983,GO:0000987,GO:0001012,GO:0001046,GO:0001047,GO:0001067,GO:0001077,GO:0001221,GO:0001223,GO:0001228,GO:0001654,GO:0001709,GO:0001889,GO:0002088,GO:0002089,GO:0002682,GO:0002683,GO:0002697,GO:0002698,GO:0002700,GO:0002701,GO:0002759,GO:0002784,GO:0002785,GO:0002786,GO:0002787,GO:0002805,GO:0002806,GO:…	463	ko:K09364	-	-	-	-	ko00000,ko03000,ko03021	-	-	-	Homeobox,Pou	CRK86338.1	CLUMA_CG000079, isoform A [Clunio marinus]	CRK86338.1	499	409.5	1051	3e-110	13	495	1	485	288	347	35	501	AAEL017445-PA [Aedes aegypti]	1026	CLUMA_CG000028, isoform A [Clunio marinus]	1025	hypothetical protein ZHAS_00007248 [Anopheles sinensis]	1015
388	PS_02131	maker-ctg000130_np12-augustus-gene-11.32-mRNA-1	0.34	Tandem duplication	549	7213.XP_004534042.1	1.3e-38	166.8	2BZ8C@1|root,2S8CX@2759|Eukaryota,3A92Y@33154|Opisthokonta,3BTZA@33208|Metazoa,3DATV@33213|Bilateria,42AE4@6656|Arthropoda,3SZ3J@50557|Insecta,4537N@7147|Diptera	4537N@7147|Diptera	S	Protein rolling stone-like	3BTZA@33208|Metazoa	S	Protein rolling stone-like	-	-	166.8	-	-	-	-	-	-	-	-	-	Far-17a_AIG1	XP_004534042.1	protein rolling stone [Ceratitis capitata]	XP_004534042.1	332	166	419	3e-37	11	245	24	260	90	139	5	238	protein rolling stone-like [Contarinia nasturtii] &gt;XP_031634952.1 protein rolling stone-like [Contarinia nasturtii]	416	PREDICTED: protein rolling stone isoform X2 [Rhagoletis zephyria] &gt;XP_017467313.1 PREDICTED: protein rolling stone isoform X2 [Rhagoletis zephyria] &gt;XP_017467314.1 PREDICTED: protein rolling stone isoform X2 [Rhagoletis zephyria] &gt;XP_017467315.1 PREDICTED: protein rolling stone isoform X2 [Rhagoletis zephyria]	408	protein rolling stone [Scaptodrosophila lebanonensis]	407
389	PS_02132	maker-ctg000130_np12-augustus-gene-11.31-mRNA-1	0.36	Tandem duplication	549	7176.CPIJ012012-PA	5.2e-36	158.3	2BZ8C@1|root,2S8CX@2759|Eukaryota,3A92Y@33154|Opisthokonta,3BTZA@33208|Metazoa,3DATV@33213|Bilateria,4214F@6656|Arthropoda,3SNY7@50557|Insecta,458KK@7147|Diptera,45D5V@7148|Nematocera	45D5V@7148|Nematocera	S	Protein rolling stone-like	3BTZA@33208|Metazoa	S	Protein rolling stone-like	-	-	158.3	-	-	-	-	-	-	-	-	-	Far-17a_AIG1	XP_017096949.1	PREDICTED: protein rolling stone-like [Drosophila bipectinata]	XP_017096949.1	273	126.7	317	2.2e-25	8	247	25	260	87	132	27	251	PREDICTED: protein rolling stone-like [Stomoxys calcitrans]	311	protein rolling stone-like [Ostrinia furnacalis]	309	protein rolling stone-like [Sitophilus oryzae] &gt;XP_030748472.1 protein rolling stone-like [Sitophilus oryzae] &gt;XP_030748473.1 protein rolling stone-like [Sitophilus oryzae] &gt;XP_030748474.1 protein rolling stone-like [Sitophilus oryzae] &gt;XP_030748475.1 protein rolling stone-like [Sitophilus oryzae] &gt;XP_030748476.1 protein rolling stone-like [Sitophilus oryzae] &gt;XP_030748477.1 pro…	295
390	PS_02139	maker-ctg000130_np12-augustus-gene-11.38-mRNA-1	0.33	Tandem duplication	603	7159.AAEL017445-PA	1.7e-122	446.4	KOG3802@1|root,KOG3802@2759|Eukaryota,38I27@33154|Opisthokonta,3BAPQ@33208|Metazoa,3CW0C@33213|Bilateria,41VU8@6656|Arthropoda,3SICV@50557|Insecta,44XB1@7147|Diptera,45DEY@7148|Nematocera	45DEY@7148|Nematocera	K	Found in Pit-Oct-Unc transcription factors	3BAPQ@33208|Metazoa	K	POU domain, class 2, transcription factor 1	POU2F1	GO:0000902,GO:0000904,GO:0000976,GO:0000977,GO:0000978,GO:0000979,GO:0000981,GO:0000982,GO:0000983,GO:0000987,GO:0001012,GO:0001046,GO:0001047,GO:0001067,GO:0001077,GO:0001221,GO:0001223,GO:0001228,GO:0001654,GO:0001709,GO:0001889,GO:0002088,GO:0002089,GO:0002682,GO:0002683,GO:0002697,GO:0002698,GO:0002700,GO:0002701,GO:0002759,GO:0002784,GO:0002785,GO:0002786,GO:0002787,GO:0002805,GO:0002806,GO:…	446.4	ko:K09364	-	-	-	-	ko00000,ko03000,ko03021	-	-	-	Homeobox,Pou	CRK86338.1	CLUMA_CG000079, isoform A [Clunio marinus]	CRK86338.1	499	425.6	1093	4.1e-115	16	491	14	486	276	328	22	485	CLUMA_CG000028, isoform A [Clunio marinus]	1080	hypothetical protein ZHAS_00007248 [Anopheles sinensis]	978	POU domain protein 2-like isoform X1 [Contarinia nasturtii]	976
391	PS_02145	maker-ctg000130_np12-augustus-gene-13.50-mRNA-1	0.09	Tandem duplication	13417	6087.XP_002169904.2	3.1e-54	219.2	COG4870@1|root,KOG1543@2759|Eukaryota,38I5R@33154|Opisthokonta,3BF68@33208|Metazoa	3BF68@33208|Metazoa	O	cysteine-type endopeptidase activity	3BF68@33208|Metazoa	O	cysteine-type endopeptidase activity	-	-	219.2	ko:K01365	ko04140,ko04142,ko04145,ko04210,ko04612,ko05205,ko05323,ko05418,map04140,map04142,map04145,map04210,map04612,map05205,map05323,map05418	-	-	-	ko00000,ko00001,ko00537,ko01000,ko01002,ko03110	-	-	-	Inhibitor_I29,Peptidase_C1	XP_035226475.1	cathepsin L1-like [Stegodyphus dumicola]	XP_035226475.1	337	208.8	530	5.4e-50	28	342	35	334	121	175	42	328	Cathepsin L, partial [Stegodyphus mimosarum]	527	Cathepsin L, partial [Stegodyphus mimosarum]	522	cathepsin L1-like [Gouania willdenowi]	518
392	PS_02147	maker-ctg000130_np12-augustus-gene-13.51-mRNA-1	0.18	Tandem duplication	8675	7159.AAEL001901-PA	8.9e-98	363.2	COG1100@1|root,KOG0395@2759|Eukaryota,3A184@33154|Opisthokonta,3BQ4A@33208|Metazoa,3D74F@33213|Bilateria,41Z5A@6656|Arthropoda,3SM21@50557|Insecta,4524B@7147|Diptera,45FGT@7148|Nematocera	45FGT@7148|Nematocera	S	Ras family	3BQ4A@33208|Metazoa	S	Ras family	-	-	363.2	ko:K07852,ko:K17198	-	-	-	-	ko00000,ko04031	-	-	-	Ras	XP_021702671.1	ras-related and estrogen-regulated growth inhibitor-like protein [Aedes aegypti]	XP_021702671.1	233	363.2	931	1.2e-96	1	233	1	233	184	204	1	233	ras-related and estrogen-regulated growth inhibitor-like protein [Aedes albopictus] &gt;XP_029720740.1 ras-related and estrogen-regulated growth inhibitor-like protein [Aedes albopictus]	922	MRAS2, putative [Anopheles sinensis]	908	CLUMA_CG014444, isoform A [Clunio marinus]	903
393	PS_02153	augustus_masked-ctg000130_np12-processed-gene-13.27-mRNA-1	0.05	Tandem duplication		7165.AGAP008989-PA	2.6e-89	335.1	COG1100@1|root,KOG0395@2759|Eukaryota,3A184@33154|Opisthokonta,3BQ4A@33208|Metazoa,3D74F@33213|Bilateria,41Z5A@6656|Arthropoda,3SM21@50557|Insecta,4524B@7147|Diptera,45FGT@7148|Nematocera	45FGT@7148|Nematocera	S	Ras family	3BQ4A@33208|Metazoa	S	Ras family	-	-	335.1	ko:K07852,ko:K17198	-	-	-	-	ko00000,ko04031	-	-	-	Ras	XP_021702671.1	ras-related and estrogen-regulated growth inhibitor-like protein [Aedes aegypti]	XP_021702671.1	233	332.4	851	2.2e-87	1	232	1	233	167	195	2	233	ras-related and estrogen-regulated growth inhibitor-like protein [Aedes albopictus] &gt;XP_029720740.1 ras-related and estrogen-regulated growth inhibitor-like protein [Aedes albopictus]	841	MRAS2, putative [Anopheles sinensis]	837	CLUMA_CG014444, isoform A [Clunio marinus]	835
394	PS_02155	maker-ctg000130_np12-augustus-gene-13.56-mRNA-1	0.07	Tandem duplication	659	7165.AGAP011479-PA	2.1e-98	365.9	28MBD@1|root,2QTUU@2759|Eukaryota,38H70@33154|Opisthokonta,3BBEP@33208|Metazoa,3CZQY@33213|Bilateria,41YEH@6656|Arthropoda,3SGSM@50557|Insecta,454ZJ@7147|Diptera,45DKV@7148|Nematocera	45DKV@7148|Nematocera	G	Hyaluronoglucosaminidase	3BBEP@33208|Metazoa	G	positive regulation of hyaluranon cable assembly	-	GO:0003674,GO:0003824,GO:0004553,GO:0005575,GO:0005576,GO:0006022,GO:0006026,GO:0006027,GO:0006029,GO:0006082,GO:0006790,GO:0006807,GO:0008150,GO:0008152,GO:0009056,GO:0009057,GO:0009100,GO:0009987,GO:0015929,GO:0016787,GO:0016798,GO:0019538,GO:0030203,GO:0030204,GO:0030207,GO:0043170,GO:0043436,GO:0044237,GO:0044238,GO:0044248,GO:0044260,GO:0044273,GO:0044281,GO:0050654,GO:0071704,GO:1901135,GO:…	365.9	ko:K01197	ko00531,ko01100,map00531,map01100	M00076,M00077	R07824,R07825,R10905	-	ko00000,ko00001,ko00002,ko00536,ko00537,ko01000,ko02042	-	-	-	Glyco_hydro_56	XP_029712121.1	hyaluronidase A isoform X1 [Aedes albopictus]	XP_029712121.1	404	391.7	1005	4.6e-105	14	354	51	404	183	253	14	354	hyaluronidase A-like [Aedes albopictus]	999	AGAP011479-PA-like protein [Anopheles sinensis]	998	hyaluronidase A [Aedes aegypti]	990
395	PS_02156	maker-ctg000130_np12-augustus-gene-13.57-mRNA-1	0.08	Tandem duplication	659	43151.ADAC002073-PA	1.6e-90	339.7	28MBD@1|root,2QTUU@2759|Eukaryota,38H70@33154|Opisthokonta,3BBEP@33208|Metazoa,3CZQY@33213|Bilateria,41YEH@6656|Arthropoda,3SGSM@50557|Insecta,454ZJ@7147|Diptera,45DKV@7148|Nematocera	45DKV@7148|Nematocera	G	Hyaluronoglucosaminidase	3BBEP@33208|Metazoa	G	positive regulation of hyaluranon cable assembly	-	GO:0003674,GO:0003824,GO:0004553,GO:0005575,GO:0005576,GO:0006022,GO:0006026,GO:0006027,GO:0006029,GO:0006082,GO:0006790,GO:0006807,GO:0008150,GO:0008152,GO:0009056,GO:0009057,GO:0009100,GO:0009987,GO:0015929,GO:0016787,GO:0016798,GO:0019538,GO:0030203,GO:0030204,GO:0030207,GO:0043170,GO:0043436,GO:0044237,GO:0044238,GO:0044248,GO:0044260,GO:0044273,GO:0044281,GO:0050654,GO:0071704,GO:1901135,GO:…	339.7	ko:K01197	ko00531,ko01100,map00531,map01100	M00076,M00077	R07824,R07825,R10905	-	ko00000,ko00001,ko00002,ko00536,ko00537,ko01000,ko02042	-	-	-	Glyco_hydro_56	KFB47515.1	AGAP011479-PA-like protein [Anopheles sinensis]	KFB47515.1	352	373.2	957	1.7e-99	15	350	7	344	180	248	23	348	hyaluronidase A isoform X1 [Aedes albopictus]	951	hyaluronidase A [Aedes aegypti]	949	hyaluronidase A-like [Aedes albopictus]	937
396	PS_02163	maker-ctg000130_np12-augustus-gene-13.61-mRNA-1	0.4	Tandem duplication	13417	7668.SPU_014767-tr	9e-59	234.2	COG4870@1|root,KOG1543@2759|Eukaryota,38I5R@33154|Opisthokonta,3BF68@33208|Metazoa,3CWSV@33213|Bilateria	3CWSV@33213|Bilateria	O	cysteine-type endopeptidase activity	3BF68@33208|Metazoa	O	cysteine-type endopeptidase activity	-	-	234.2	ko:K01365	ko04140,ko04142,ko04145,ko04210,ko04612,ko05205,ko05323,ko05418,map04140,map04142,map04145,map04210,map04612,map05205,map05323,map05418	-	-	-	ko00000,ko00001,ko00537,ko01000,ko01002,ko03110	-	-	-	7tm_1,AA_permease,Inhibitor_I29,Peptidase_C1	XP_033124233.1	cathepsin L1-like [Anneissia japonica]	XP_033124233.1	332	238	606	8.1e-59	1	338	2	332	129	200	24	346	hypothetical protein CCH79_00016265, partial [Gambusia affinis]	605	cathepsin L1 [Strongylocentrotus purpuratus]	603	cathepsin L1 [Strongylocentrotus purpuratus] &gt;XP_030829121.1 cathepsin L1 [Strongylocentrotus purpuratus] &gt;XP_780653.4 cathepsin L1 [Strongylocentrotus purpuratus]	603
397	PS_02178	maker-ctg000130_np12-augustus-gene-14.87-mRNA-1	0.2	Tandem duplication	7200	7159.AAEL014418-PA	1.5e-38	166.8	28PBF@1|root,2QVYU@2759|Eukaryota,3A08F@33154|Opisthokonta,3BQ4I@33208|Metazoa,3D74D@33213|Bilateria,422QA@6656|Arthropoda,3SMH2@50557|Insecta,453GT@7147|Diptera,45I6N@7148|Nematocera	45I6N@7148|Nematocera	S	Insect cuticle protein	3BQ4I@33208|Metazoa	S	ribonuclease T1 activity	-	-	166.8	-	-	-	-	-	-	-	-	-	Chitin_bind_4	KFB44250.1	AGAP009877-PA-like protein [Anopheles sinensis]	KFB44250.1	403	162.5	410	3.6e-36	105	205	180	282	79	95	3	103	pupal cuticle protein 20 [Aedes aegypti]	397	AAEL014418-PA [Aedes aegypti]	390	hypothetical protein RP20_CCG022514, partial [Aedes albopictus]	385
398	PS_02180	maker-ctg000130_np12-augustus-gene-14.78-mRNA-1	0.26	Tandem duplication	3266	7159.AAEL009334-PA	1.8e-215	755.7	COG0563@1|root,KOG3079@2759|Eukaryota,396BB@33154|Opisthokonta,3BKXW@33208|Metazoa,3D5HE@33213|Bilateria,41V1V@6656|Arthropoda,3SJ1F@50557|Insecta,44YAM@7147|Diptera,45C3H@7148|Nematocera	45C3H@7148|Nematocera	F	Adenylate kinase	3BKXW@33208|Metazoa	F	nucleobase-containing compound kinase activity	-	-	755.7	-	-	-	-	-	-	-	-	-	AAA_17,ADK	XP_001653790.2	uncharacterized protein LOC5571857 isoform X2 [Aedes aegypti] &gt;XP_021702928.1 uncharacterized protein LOC5571857 isoform X2 [Aedes aegypti] &gt;XP_021702929.1 uncharacterized protein LOC5571857 isoform X2 [Aedes aegypti] &gt;XP_021702930.1 uncharacterized protein LOC5571857 isoform X2 [Aedes aegypti] &gt;XP_021702931.1 uncharacterized protein LOC5571857 isoform X2 [Aedes aegypti] &gt;XP_021702…	XP_001653790.2	637	747.3	1928	8.2e-212	1	669	1	637	424	494	91	698	hypothetical protein ZHAS_00006378 [Anopheles sinensis]	1889	uncharacterized protein LOC5571857 isoform X1 [Aedes aegypti]	1889	uncharacterized protein LOC109431007 isoform X1 [Aedes albopictus] &gt;XP_029727309.1 uncharacterized protein LOC109431007 isoform X1 [Aedes albopictus] &gt;XP_029727310.1 uncharacterized protein LOC109431007 isoform X1 [Aedes albopictus] &gt;XP_029727311.1 uncharacterized protein LOC109431007 isoform X1 [Aedes albopictus] &gt;XP_029727312.1 uncharacterized protein LOC109431007 isoform X1 [Aedes …	1855
399	PS_02182	maker-ctg000130_np12-augustus-gene-14.86-mRNA-1	0.38	Tandem duplication	5174	7159.AAEL014416-PA	4e-37	161.8	2EQ63@1|root,2SRMH@2759|Eukaryota,3AMVX@33154|Opisthokonta,3C0ZJ@33208|Metazoa,3DH93@33213|Bilateria,422PF@6656|Arthropoda,3SP06@50557|Insecta,454BR@7147|Diptera,45G28@7148|Nematocera	45G28@7148|Nematocera	S	Insect cuticle protein	3C0ZJ@33208|Metazoa	S	Insect cuticle protein	-	GO:0003674,GO:0005198,GO:0005214,GO:0005575,GO:0005576,GO:0007275,GO:0008010,GO:0008150,GO:0031012,GO:0032501,GO:0032502,GO:0040003,GO:0042302,GO:0042335,GO:0044421,GO:0048856	161.8	-	-	-	-	-	-	-	-	-	Chitin_bind_4	KFB44248.1	hypothetical protein ZHAS_00012143 [Anopheles sinensis]	KFB44248.1	155	166	419	2.8e-37	84	217	5	139	88	106	2	135	cuticular protein 80, RR-1 family [Anopheles darlingi]	415	CLUMA_CG013195, isoform A [Clunio marinus]	411	endocuticle structural glycoprotein SgAbd-2-like [Aedes albopictus]	408
400	PS_02183	maker-ctg000130_np12-augustus-gene-14.79-mRNA-1	0.39	Tandem duplication	8687	7165.AGAP009317-PB	1.2e-80	306.2	COG0563@1|root,KOG3079@2759|Eukaryota,39WEG@33154|Opisthokonta,3BI7F@33208|Metazoa,3CXGR@33213|Bilateria,41YUP@6656|Arthropoda,3SKWT@50557|Insecta,44YJ6@7147|Diptera,45FZM@7148|Nematocera	45FZM@7148|Nematocera	F	Belongs to the adenylate kinase family	3BI7F@33208|Metazoa	F	Catalyzes the reversible transfer of the terminal phosphate group between ATP and AMP. Also displays broad nucleoside diphosphate kinase activity. Plays an important role in cellular energy homeostasis and in adenine nucleotide metabolism	Adk1	GO:0003674,GO:0003824,GO:0004017,GO:0005575,GO:0005622,GO:0005623,GO:0005634,GO:0005737,GO:0006139,GO:0006206,GO:0006207,GO:0006725,GO:0006753,GO:0006793,GO:0006796,GO:0006807,GO:0008150,GO:0008152,GO:0009041,GO:0009058,GO:0009112,GO:0009117,GO:0009123,GO:0009165,GO:0009987,GO:0016301,GO:0016310,GO:0016740,GO:0016772,GO:0016776,GO:0018130,GO:0019205,GO:0019438,GO:0019637,GO:0019856,GO:0034641,GO:…	306.2	ko:K00939	ko00230,ko00730,ko01100,ko01110,ko01130,map00230,map00730,map01100,map01110,map01130	M00049	R00127,R01547,R11319	RC00002	ko00000,ko00001,ko00002,ko01000,ko04147	-	-	-	ADK	CRK93450.1	CLUMA_CG006986, isoform A, partial [Clunio marinus]	CRK93450.1	863	334.3	856	5.4e-88	2	221	641	863	170	189	4	223	adenylate kinase isoenzyme 1-like [Aedes albopictus]	801	adenylate kinase isoenzyme 1-like isoform X1 [Aedes albopictus] &gt;XP_029727321.1 adenylate kinase isoenzyme 1-like isoform X1 [Aedes albopictus] &gt;XP_029727322.1 adenylate kinase isoenzyme 1-like isoform X1 [Aedes albopictus]	799	AAEL009337-PA [Aedes aegypti]	768
[truncated: 12,061 more rows]
[truncated: 43 more columns]
