# Supplementary material for: Gene family expansions in Antarctic winged midge as a strategy for adaptation to cold environments
Source: Sci Rep. 2022 Oct 29;12:18263. doi: 10.1038/s41598-022-23268-9 (PMC9617917; doi:10.1038/s41598-022-23268-9)
Supplement: Supplementary file 3 — Supplementary Information 3. [file 41598_2022_23268_MOESM3_ESM.xls]

## Sheet: Orthologous gene group
Supplementary Data 2. Orthologous gene group and rapidly evolving gene families. Grey background indicates the ortholog group and orthologous gene list obtained from OrthoVenn2 and the green background indicates rapidly evolving genes identified using CAFÉ
	Rapidly evolving gene families: expansion (+) and contraction : (-)						Orthologous gene list
number	Belgica antarctica	Anopheles gambiae	Drosophila melanogaster	Parochlus steinenii	Clunio marinus	Aedes aegypti	gene01	gene02	gene03	gene04	gene05	gene06	gene07	gene08	gene09	gene10	gene11	gene12	gene13	gene14	gene15	gene16	gene17	gene18	gene19	gene20	gene21	gene22	gene23	gene24	gene25	gene26	gene27	gene28	gene29	gene30	gene31	gene32	gene33	gene34	gene35	gene36	gene37	gene38	gene39	gene40	gene41	gene42	gene43
group01							Clunio_marinus|rna-CLUMA_CG011410	Clunio_marinus|rna-CLUMA_CG011503	Clunio_marinus|rna-CLUMA_CG011560	Clunio_marinus|rna-CLUMA_CG011958	Clunio_marinus|rna-CLUMA_CG012500	maker-ctg000460_np12-augustus-gene-0.39-mRNA-1	maker-ctg000370_np12-augustus-gene-11.43-mRNA-1	maker-ctg000230_np12-augustus-gene-24.61-mRNA-1	maker-ctg000200_np12-augustus-gene-22.39-mRNA-1	maker-ctg000140_np12-augustus-gene-7.132-mRNA-1	maker-ctg000140_np12-augustus-gene-49.119-mRNA-1	maker-ctg000080_np12-augustus-gene-3.91-mRNA-1	augustus-ctg000360_np12-processed-gene-4.53-mRNA-1	augustus-ctg000320_np12-processed-gene-1.19-mRNA-1	augustus-ctg000140_np12-processed-gene-44.61-mRNA-1	Anopheles_gambiae|rna-XM_550805.4	Anopheles_gambiae|rna-XM_321432.5	Anopheles_gambiae|rna-XM_318579.5	Anopheles_gambiae|rna-XM_317863.3	Anopheles_gambiae|rna-XM_312934.4	Anopheles_gambiae|rna-XM_308196.4	Anopheles_gambiae|rna-XM_307780.5	Belgica_antarctica|IU25_10356	Belgica_antarctica|IU25_08759	Belgica_antarctica|IU25_07000	Belgica_antarctica|IU25_06553	Belgica_antarctica|IU25_05256	Belgica_antarctica|IU25_01639	Belgica_antarctica|IU25_01408	Drosophila_melanogaster|rna-NM_206236.3	Drosophila_melanogaster|rna-NM_139680.3	Drosophila_melanogaster|rna-NM_079817.3	Drosophila_melanogaster|rna-NM_079700.3	Drosophila_melanogaster|rna-NM_078670.3	Drosophila_melanogaster|rna-NM_001382179.1	Drosophila_melanogaster|rna-NM_001260079.2	Drosophila_melanogaster|rna-NM_001111012.3	Drosophila_melanogaster|rna-NM_001043297.3	Drosophila_melanogaster|rna-NM_001015505.5	Aedes_aegypti|rna-XM_021852546.1	Aedes_aegypti|rna-XM_021848698.1	Aedes_aegypti|rna-XM_021847498.1	Aedes_aegypti|rna-XM_021846613.1
group02				+56*			augustus_masked-ctg000510_np12-processed-gene-2.30-mRNA-1	maker-ctg000350_np12-augustus-gene-17.142-mRNA-1	maker-ctg000530_np12-augustus-gene-5.102-mRNA-1	augustus_masked-ctg000230_np12-processed-gene-10.34-mRNA-1	maker-ctg000530_np12-augustus-gene-7.48-mRNA-1	augustus-ctg000240_np12-processed-gene-0.14-mRNA-1	augustus-ctg000240_np12-processed-gene-0.15-mRNA-1	augustus_masked-ctg000120_np12-processed-gene-1.58-mRNA-1	augustus_masked-ctg000230_np12-processed-gene-10.32-mRNA-1	augustus_masked-ctg000240_np12-processed-gene-0.3-mRNA-1	augustus_masked-ctg000240_np12-processed-gene-0.7-mRNA-1	augustus_masked-ctg000240_np12-processed-gene-0.8-mRNA-1	augustus_masked-ctg000280_np12-processed-gene-0.15-mRNA-1	augustus_masked-ctg000350_np12-processed-gene-10.36-mRNA-1	augustus_masked-ctg000350_np12-processed-gene-17.90-mRNA-1	augustus_masked-ctg000350_np12-processed-gene-17.94-mRNA-1	augustus_masked-ctg000530_np12-processed-gene-2.55-mRNA-1	augustus_masked-ctg000530_np12-processed-gene-7.29-mRNA-1	maker-ctg000120_np12-augustus-gene-0.80-mRNA-1	maker-ctg000120_np12-augustus-gene-1.123-mRNA-1	maker-ctg000230_np12-augustus-gene-14.69-mRNA-1	maker-ctg000280_np12-augustus-gene-0.137-mRNA-1	maker-ctg000340_np12-augustus-gene-10.71-mRNA-1	maker-ctg000340_np12-augustus-gene-11.132-mRNA-1	maker-ctg000510_np12-augustus-gene-3.93-mRNA-1	maker-ctg000510_np12-augustus-gene-7.67-mRNA-1	maker-ctg000530_np12-augustus-gene-6.82-mRNA-1	maker-ctg000530_np12-augustus-gene-6.84-mRNA-1	augustus_masked-ctg000230_np12-processed-gene-12.14-mRNA-1	maker-ctg000230_np12-augustus-gene-12.85-mRNA-1	maker-ctg000510_np12-augustus-gene-2.62-mRNA-1	maker-ctg000370_np12-augustus-gene-23.55-mRNA-1	augustus_masked-ctg000230_np12-processed-gene-10.33-mRNA-1	augustus_masked-ctg000530_np12-processed-gene-6.15-mRNA-1	maker-ctg000080_np12-augustus-gene-7.82-mRNA-1	maker-ctg000110_np12-augustus-gene-22.65-mRNA-1	maker-ctg000510_np12-augustus-gene-2.58-mRNA-1	maker-ctg000540_np12-augustus-gene-2.68-mRNA-1	augustus_masked-ctg000530_np12-processed-gene-7.9-mRNA-1	maker-ctg000080_np12-augustus-gene-10.108-mRNA-1	maker-ctg000530_np12-augustus-gene-6.83-mRNA-1	augustus_masked-ctg000360_np12-processed-gene-18.10-mRNA-1	maker-ctg000370_np12-augustus-gene-12.55-mRNA-1
group03				+33*			Clunio_marinus|rna-CLUMA_CG004593	augustus_masked-ctg000140_np12-processed-gene-46.44-mRNA-1	Anopheles_gambiae|rna-XM_312103.5	Belgica_antarctica|IU25_06700	Drosophila_melanogaster|rna-NM_169851.2	Aedes_aegypti|rna-XM_001654685.2	Clunio_marinus|rna-CLUMA_CG016979	maker-ctg000080_np12-augustus-gene-7.68-mRNA-1	Drosophila_melanogaster|rna-NM_001274746.1	maker-ctg000230_np12-augustus-gene-28.70-mRNA-1	augustus_masked-ctg000360_np12-processed-gene-15.3-mRNA-1	maker-ctg000200_np12-augustus-gene-6.106-mRNA-1	maker-ctg000080_np12-augustus-gene-4.64-mRNA-1	maker-ctg000110_np12-augustus-gene-20.75-mRNA-1	maker-ctg000110_np12-augustus-gene-20.76-mRNA-1	maker-ctg000110_np12-augustus-gene-4.78-mRNA-1	maker-ctg000190_np12-augustus-gene-7.152-mRNA-1	maker-ctg000190_np12-augustus-gene-7.153-mRNA-1	maker-ctg000190_np12-augustus-gene-7.154-mRNA-1	maker-ctg000200_np12-augustus-gene-6.105-mRNA-1	maker-ctg000550_np12-augustus-gene-12.81-mRNA-1	Drosophila_melanogaster|rna-NM_080515.3	maker-ctg000130_np12-augustus-gene-20.41-mRNA-1	maker-ctg000140_np12-augustus-gene-28.50-mRNA-1	maker-ctg000200_np12-augustus-gene-6.88-mRNA-1	Aedes_aegypti|rna-XM_001661128.2	maker-ctg000530_np12-augustus-gene-6.93-mRNA-1	augustus-ctg000140_np12-processed-gene-33.9-mRNA-1	maker-ctg000070_np12-augustus-gene-1.70-mRNA-1	maker-ctg000080_np12-augustus-gene-7.67-mRNA-1	maker-ctg000110_np12-augustus-gene-4.79-mRNA-1	maker-ctg000200_np12-augustus-gene-2.71-mRNA-1	maker-ctg000230_np12-augustus-gene-20.70-mRNA-1	maker-ctg000230_np12-augustus-gene-20.88-mRNA-1	maker-ctg000230_np12-augustus-gene-20.93-mRNA-1	maker-ctg000350_np12-augustus-gene-2.94-mRNA-1	maker-ctg000360_np12-augustus-gene-15.51-mRNA-1	maker-ctg000170_np12-augustus-gene-1.108-mRNA-1	augustus-ctg000230_np12-processed-gene-12.67-mRNA-1	maker-ctg000200_np12-augustus-gene-4.89-mRNA-1	maker-ctg000350_np12-augustus-gene-14.76-mRNA-1	maker-ctg000350_np12-augustus-gene-4.54-mRNA-1	maker-ctg000140_np12-augustus-gene-29.85-mRNA-1
group04			+40*				Drosophila_melanogaster|rna-NM_001299681.1	Drosophila_melanogaster|rna-NM_001031950.3	Drosophila_melanogaster|rna-NM_206165.1	Drosophila_melanogaster|rna-NM_001032042.2	Drosophila_melanogaster|rna-NM_001031936.1	Drosophila_melanogaster|rna-NM_001031937.1	Drosophila_melanogaster|rna-NM_001031961.2	Drosophila_melanogaster|rna-NM_001031968.1	Drosophila_melanogaster|rna-NM_001031976.1	Drosophila_melanogaster|rna-NM_001031994.1	Drosophila_melanogaster|rna-NM_001031997.1	Drosophila_melanogaster|rna-NM_001031998.1	Drosophila_melanogaster|rna-NM_001032038.1	Drosophila_melanogaster|rna-NM_001032043.1	Drosophila_melanogaster|rna-NM_001032045.2	Drosophila_melanogaster|rna-NM_001032046.1	Drosophila_melanogaster|rna-NM_001032064.1	Drosophila_melanogaster|rna-NM_001032102.2	Drosophila_melanogaster|rna-NM_001032105.1	Drosophila_melanogaster|rna-NM_001032226.1	Drosophila_melanogaster|rna-NM_001032227.1	Drosophila_melanogaster|rna-NM_001032239.1	Drosophila_melanogaster|rna-NM_001032243.1	Drosophila_melanogaster|rna-NM_001043072.2	Drosophila_melanogaster|rna-NM_001043278.1	Drosophila_melanogaster|rna-NM_001202398.1	Drosophila_melanogaster|rna-NM_001299004.1	Drosophila_melanogaster|rna-NM_001300120.1	Drosophila_melanogaster|rna-NM_001382067.1	Drosophila_melanogaster|rna-NM_138074.2	Drosophila_melanogaster|rna-NM_138075.1	Drosophila_melanogaster|rna-NM_138125.2	Drosophila_melanogaster|rna-NM_206124.2	Drosophila_melanogaster|rna-NM_001031957.1	Drosophila_melanogaster|rna-NM_001031959.2	Drosophila_melanogaster|rna-NM_001370009.1	Drosophila_melanogaster|rna-NM_001031958.2	Drosophila_melanogaster|rna-NM_001031960.1	Drosophila_melanogaster|rna-NM_001032238.1	Drosophila_melanogaster|rna-NM_143396.3	Drosophila_melanogaster|rna-NM_137986.3	Drosophila_melanogaster|rna-NM_001031949.1	Drosophila_melanogaster|rna-NM_001259231.2
group05		+5*	-5*	+8*			Clunio_marinus|rna-CLUMA_CG004582	Clunio_marinus|rna-CLUMA_CG004008	maker-ctg000110_np12-augustus-gene-11.100-mRNA-1	Belgica_antarctica|IU25_09167	Clunio_marinus|rna-CLUMA_CG003990	maker-ctg000110_np12-augustus-gene-11.123-mRNA-1	Anopheles_gambiae|rna-XM_308550.4	Belgica_antarctica|IU25_09166	Aedes_aegypti|rna-XM_001658994.2	Belgica_antarctica|IU25_09168	augustus_masked-ctg000360_np12-processed-gene-20.15-mRNA-1	maker-ctg000110_np12-augustus-gene-11.125-mRNA-1	maker-ctg000110_np12-augustus-gene-18.50-mRNA-1	maker-ctg000230_np12-augustus-gene-10.59-mRNA-1	maker-ctg000360_np12-augustus-gene-20.84-mRNA-1	maker-ctg000360_np12-augustus-gene-20.85-mRNA-1	augustus-ctg000100_np12-processed-gene-6.44-mRNA-1	Anopheles_gambiae|rna-XM_315688.1	Belgica_antarctica|IU25_02564	Anopheles_gambiae|rna-XM_315684.2	Anopheles_gambiae|rna-XM_001688656.1	Anopheles_gambiae|rna-XM_315686.1	Anopheles_gambiae|rna-XM_315687.1	Anopheles_gambiae|rna-XM_315702.4	Anopheles_gambiae|rna-XM_556312.2	Anopheles_gambiae|rna-XM_556314.2	Anopheles_gambiae|rna-XM_556335.3	Aedes_aegypti|rna-XM_001658997.2	Aedes_aegypti|rna-XM_001658990.2	Aedes_aegypti|rna-XM_001658991.2	Aedes_aegypti|rna-XM_001658993.2	Aedes_aegypti|rna-XM_021839819.1	Aedes_aegypti|rna-XM_021839817.1	maker-ctg000110_np12-augustus-gene-11.124-mRNA-1	Anopheles_gambiae|rna-XM_001688655.1	Anopheles_gambiae|rna-XM_001688654.1	Anopheles_gambiae|rna-XM_556332.3	maker-ctg000230_np12-augustus-gene-7.80-mRNA-1	augustus_masked-ctg000190_np12-processed-gene-0.5-mRNA-1	maker-ctg000230_np12-augustus-gene-7.72-mRNA-1	maker-ctg000300_np12-augustus-gene-3.82-mRNA-1
group06							Clunio_marinus|rna-CLUMA_CG016458	Clunio_marinus|rna-CLUMA_CG016212	maker-ctg000110_np12-augustus-gene-12.86-mRNA-1	Anopheles_gambiae|rna-XM_557101.3	Belgica_antarctica|IU25_03835	Belgica_antarctica|IU25_00780	Drosophila_melanogaster|rna-NM_001275816.1	Drosophila_melanogaster|rna-NM_001259014.2	Aedes_aegypti|rna-XM_021841695.1	Clunio_marinus|rna-CLUMA_CG020730	Belgica_antarctica|IU25_03251	Clunio_marinus|rna-CLUMA_CG011457	augustus_masked-ctg000140_np12-processed-gene-51.11-mRNA-1	Anopheles_gambiae|rna-XM_551022.4	Anopheles_gambiae|rna-XM_321300.4	Belgica_antarctica|IU25_06038	Aedes_aegypti|rna-XM_021851094.1	Aedes_aegypti|rna-XM_001651643.2	Aedes_aegypti|rna-XM_021838032.1	Aedes_aegypti|rna-XM_021838031.1	Aedes_aegypti|rna-XM_021838028.1	Drosophila_melanogaster|rna-NM_001273619.1	Drosophila_melanogaster|rna-NM_001299153.1	Drosophila_melanogaster|rna-NM_136638.4	Drosophila_melanogaster|rna-NM_141829.3	Drosophila_melanogaster|rna-NM_206019.2	maker-ctg000080_np12-augustus-gene-0.122-mRNA-1	Aedes_aegypti|rna-XM_021838029.1	maker-ctg000510_np12-augustus-gene-0.63-mRNA-1	maker-ctg000230_np12-augustus-gene-20.78-mRNA-1	maker-ctg000080_np12-augustus-gene-0.121-mRNA-1	maker-ctg000080_np12-augustus-gene-0.117-mRNA-1	augustus_masked-ctg000080_np12-processed-gene-0.59-mRNA-1	augustus-ctg000080_np12-processed-gene-0.82-mRNA-1	Anopheles_gambiae|rna-XM_315221.5	Belgica_antarctica|IU25_09199	Drosophila_melanogaster|rna-NM_143421.3	Drosophila_melanogaster|rna-NM_137727.3	Clunio_marinus|rna-CLUMA_CG000826	Drosophila_melanogaster|rna-NM_143422.3	Anopheles_gambiae|rna-XM_001688571.2
group07	-3*		+11*	+5*			Clunio_marinus|rna-CLUMA_CG019990	Clunio_marinus|rna-CLUMA_CG019989	Clunio_marinus|rna-CLUMA_CG019995	Clunio_marinus|rna-CLUMA_CG019996	Clunio_marinus|rna-CLUMA_CG019997	augustus_masked-ctg000220_np12-processed-gene-9.84-mRNA-1	augustus_masked-ctg000220_np12-processed-gene-9.78-mRNA-1	augustus_masked-ctg000220_np12-processed-gene-9.74-mRNA-1	augustus_masked-ctg000220_np12-processed-gene-9.16-mRNA-1	augustus_masked-ctg000220_np12-processed-gene-9.14-mRNA-1	augustus_masked-ctg000220_np12-processed-gene-5.74-mRNA-1	augustus_masked-ctg000220_np12-processed-gene-5.72-mRNA-1	augustus_masked-ctg000220_np12-processed-gene-5.70-mRNA-1	augustus_masked-ctg000220_np12-processed-gene-5.68-mRNA-1	Anopheles_gambiae|rna-XM_307083.3	Anopheles_gambiae|rna-XM_306256.1	Drosophila_melanogaster|rna-NM_165382.3	Drosophila_melanogaster|rna-NM_001032215.2	Drosophila_melanogaster|rna-NM_001032210.2	Drosophila_melanogaster|rna-NM_001032190.2	Drosophila_melanogaster|rna-NM_001032185.2	Drosophila_melanogaster|rna-NM_001032180.2	Drosophila_melanogaster|rna-NM_001032175.2	Drosophila_melanogaster|rna-NM_001032170.2	Drosophila_melanogaster|rna-NM_001032165.2	Drosophila_melanogaster|rna-NM_001032160.2	Drosophila_melanogaster|rna-NM_001032155.2	Drosophila_melanogaster|rna-NM_001032150.2	Drosophila_melanogaster|rna-NM_001032145.2	Drosophila_melanogaster|rna-NM_001032140.2	Drosophila_melanogaster|rna-NM_001032135.2	Drosophila_melanogaster|rna-NM_001032130.2	Drosophila_melanogaster|rna-NM_001032121.2	Belgica_antarctica|IU25_12912	augustus_masked-ctg000220_np12-processed-gene-9.82-mRNA-1	Aedes_aegypti|rna-XM_001657107.2
group08				+17*			Clunio_marinus|rna-CLUMA_CG000247	Clunio_marinus|rna-CLUMA_CG001638	Clunio_marinus|rna-CLUMA_CG008939	Belgica_antarctica|IU25_12711	augustus-ctg000110_np12-processed-gene-1.29-mRNA-1	Belgica_antarctica|IU25_13107	augustus_masked-ctg000540_np12-processed-gene-4.16-mRNA-1	augustus_masked-ctg000230_np12-processed-gene-6.19-mRNA-1	augustus_masked-ctg000200_np12-processed-gene-19.51-mRNA-1	augustus-ctg000500_np12-processed-gene-4.55-mRNA-1	augustus-ctg000400_np12-processed-gene-4.17-mRNA-1	augustus-ctg000370_np12-processed-gene-32.42-mRNA-1	augustus-ctg000300_np12-processed-gene-1.22-mRNA-1	augustus-ctg000280_np12-processed-gene-0.83-mRNA-1	augustus-ctg000180_np12-processed-gene-0.87-mRNA-1	augustus-ctg000140_np12-processed-gene-0.58-mRNA-1	augustus-ctg000130_np12-processed-gene-18.52-mRNA-1	augustus-ctg000110_np12-processed-gene-15.15-mRNA-1	augustus-ctg000200_np12-processed-gene-5.13-mRNA-1	Belgica_antarctica|IU25_13167	Belgica_antarctica|IU25_02561	augustus-ctg000230_np12-processed-gene-27.23-mRNA-1	Anopheles_gambiae|rna-XM_317607.4	Drosophila_melanogaster|rna-NM_164942.2	Aedes_aegypti|rna-XM_021848235.1	Clunio_marinus|rna-CLUMA_CG015736	Belgica_antarctica|IU25_03468	augustus-ctg000200_np12-processed-gene-0.67-mRNA-1	augustus-ctg000210_np12-processed-gene-0.32-mRNA-1	augustus-ctg000510_np12-processed-gene-4.79-mRNA-1	augustus-ctg000060_np12-processed-gene-4.32-mRNA-1	augustus-ctg000350_np12-processed-gene-6.77-mRNA-1	augustus-ctg000400_np12-processed-gene-3.24-mRNA-1	augustus-ctg000340_np12-processed-gene-1.53-mRNA-1
group09	-3*				+27*		Clunio_marinus|rna-CLUMA_CG009350	Clunio_marinus|rna-CLUMA_CG000547	Clunio_marinus|rna-CLUMA_CG000548	Clunio_marinus|rna-CLUMA_CG000549	Clunio_marinus|rna-CLUMA_CG000550	Clunio_marinus|rna-CLUMA_CG000551	Clunio_marinus|rna-CLUMA_CG000587	Clunio_marinus|rna-CLUMA_CG000607	Clunio_marinus|rna-CLUMA_CG000608	Clunio_marinus|rna-CLUMA_CG000738	Clunio_marinus|rna-CLUMA_CG000739	Clunio_marinus|rna-CLUMA_CG000740	Clunio_marinus|rna-CLUMA_CG000741	Clunio_marinus|rna-CLUMA_CG005424	Clunio_marinus|rna-CLUMA_CG008746	Clunio_marinus|rna-CLUMA_CG008749	Clunio_marinus|rna-CLUMA_CG008756	Clunio_marinus|rna-CLUMA_CG008834	Clunio_marinus|rna-CLUMA_CG009345	Clunio_marinus|rna-CLUMA_CG009346	Clunio_marinus|rna-CLUMA_CG009348	Clunio_marinus|rna-CLUMA_CG009458	Clunio_marinus|rna-CLUMA_CG009459	Clunio_marinus|rna-CLUMA_CG009460	Clunio_marinus|rna-CLUMA_CG009461	Clunio_marinus|rna-CLUMA_CG011782	Clunio_marinus|rna-CLUMA_CG011791	Clunio_marinus|rna-CLUMA_CG008741	Clunio_marinus|rna-CLUMA_CG005425	Clunio_marinus|rna-CLUMA_CG009462	Anopheles_gambiae|rna-XM_313884.5	Aedes_aegypti|rna-XM_021840374.1	Anopheles_gambiae|rna-XM_003436714.1
group10					+26*		Clunio_marinus|rna-CLUMA_CG007969	Clunio_marinus|rna-CLUMA_CG003543	Clunio_marinus|rna-CLUMA_CG003550	Clunio_marinus|rna-CLUMA_CG003555	Clunio_marinus|rna-CLUMA_CG003564	Clunio_marinus|rna-CLUMA_CG003599	Clunio_marinus|rna-CLUMA_CG003618	Clunio_marinus|rna-CLUMA_CG006185	Clunio_marinus|rna-CLUMA_CG013148	Clunio_marinus|rna-CLUMA_CG020407	Clunio_marinus|rna-CLUMA_CG000947	Clunio_marinus|rna-CLUMA_CG003548	Clunio_marinus|rna-CLUMA_CG019670	Clunio_marinus|rna-CLUMA_CG020410	Clunio_marinus|rna-CLUMA_CG002882	Clunio_marinus|rna-CLUMA_CG003606	Clunio_marinus|rna-CLUMA_CG003608	Clunio_marinus|rna-CLUMA_CG004178	Clunio_marinus|rna-CLUMA_CG004191	Clunio_marinus|rna-CLUMA_CG007999	Clunio_marinus|rna-CLUMA_CG016580	Clunio_marinus|rna-CLUMA_CG021436	Clunio_marinus|rna-CLUMA_CG004229	Clunio_marinus|rna-CLUMA_CG004911	Clunio_marinus|rna-CLUMA_CG005403	Clunio_marinus|rna-CLUMA_CG021128	Clunio_marinus|rna-CLUMA_CG010724	Clunio_marinus|rna-CLUMA_CG003587	Belgica_antarctica|IU25_12991	Clunio_marinus|rna-CLUMA_CG020278
group11				+6*			Clunio_marinus|rna-CLUMA_CG007552	maker-ctg000350_np12-augustus-gene-0.50-mRNA-1	Drosophila_melanogaster|rna-NM_143265.3	Clunio_marinus|rna-CLUMA_CG007558	Anopheles_gambiae|rna-XM_321319.5	Belgica_antarctica|IU25_08706	Aedes_aegypti|rna-XM_001652478.2	Drosophila_melanogaster|rna-NM_143263.1	Drosophila_melanogaster|rna-NM_143266.1	Drosophila_melanogaster|rna-NM_143267.3	Drosophila_melanogaster|rna-NM_143268.2	Drosophila_melanogaster|rna-NM_143269.3	maker-ctg000090_np12-augustus-gene-4.71-mRNA-1	maker-ctg000140_np12-augustus-gene-52.65-mRNA-1	maker-ctg000140_np12-augustus-gene-56.152-mRNA-1	maker-ctg000140_np12-augustus-gene-56.153-mRNA-1	maker-ctg000350_np12-augustus-gene-0.45-mRNA-1	maker-ctg000550_np12-augustus-gene-15.62-mRNA-1	maker-ctg000550_np12-augustus-gene-15.75-mRNA-1	Belgica_antarctica|IU25_06587	Belgica_antarctica|IU25_08544	Belgica_antarctica|IU25_08545	maker-ctg000140_np12-augustus-gene-37.31-mRNA-1	Aedes_aegypti|rna-XM_021851560.1	Aedes_aegypti|rna-XM_021851561.1	Belgica_antarctica|IU25_09298	Clunio_marinus|rna-CLUMA_CG002968	Drosophila_melanogaster|rna-NM_143264.2	maker-ctg000140_np12-augustus-gene-52.66-mRNA-1	maker-ctg000060_np12-augustus-gene-3.111-mRNA-1
group12						+19*	Clunio_marinus|rna-CLUMA_CG004849	Belgica_antarctica|IU25_10448	Aedes_aegypti|rna-XM_021853910.1	Aedes_aegypti|rna-XM_001650781.2	Aedes_aegypti|rna-XM_021837898.1	Aedes_aegypti|rna-XM_021837900.1	Aedes_aegypti|rna-XM_021838200.1	Aedes_aegypti|rna-XM_021852503.1	Belgica_antarctica|IU25_01781	Belgica_antarctica|IU25_12884	Aedes_aegypti|rna-XM_021851351.1	Aedes_aegypti|rna-XM_021842545.1	Aedes_aegypti|rna-XM_021839759.1	Aedes_aegypti|rna-XM_021840892.1	Aedes_aegypti|rna-XM_021841225.1	Aedes_aegypti|rna-XM_021844769.1	Aedes_aegypti|rna-XM_021845997.1	Aedes_aegypti|rna-XM_021848849.1	Aedes_aegypti|rna-XM_021850181.1	Aedes_aegypti|rna-XM_021848796.1	Aedes_aegypti|rna-XM_021848795.1	Aedes_aegypti|rna-XM_021848785.1	Aedes_aegypti|rna-XM_001657650.2	Aedes_aegypti|rna-XM_021850695.1	Aedes_aegypti|rna-XM_021856874.1	Anopheles_gambiae|rna-XM_001689351.1	Anopheles_gambiae|rna-XM_001687741.1	Aedes_aegypti|rna-XM_021842798.1	Aedes_aegypti|rna-XM_021857346.1	Aedes_aegypti|rna-XM_021856431.1
group13		-3*				+27*	Aedes_aegypti|rna-XM_011495086.2	Aedes_aegypti|rna-XM_001648139.3	Aedes_aegypti|rna-XM_001661597.2	Aedes_aegypti|rna-XM_001664048.2	Aedes_aegypti|rna-XM_011494796.2	Aedes_aegypti|rna-XM_011494932.2	Aedes_aegypti|rna-XM_011495085.2	Aedes_aegypti|rna-XM_011495123.2	Aedes_aegypti|rna-XM_011495151.2	Aedes_aegypti|rna-XM_011495166.2	Aedes_aegypti|rna-XM_011495347.2	Aedes_aegypti|rna-XM_021838590.1	Aedes_aegypti|rna-XM_021841562.1	Aedes_aegypti|rna-XM_021846359.1	Aedes_aegypti|rna-XM_021848119.1	Aedes_aegypti|rna-XM_021849002.1	Aedes_aegypti|rna-XM_021851747.1	Aedes_aegypti|rna-XM_021851959.1	Aedes_aegypti|rna-XM_021852918.1	Aedes_aegypti|rna-XM_021853604.1	Aedes_aegypti|rna-XM_021853739.1	Aedes_aegypti|rna-XM_021856578.1	Aedes_aegypti|rna-XM_011495008.2	Aedes_aegypti|rna-XM_001663704.3	Aedes_aegypti|rna-XM_011495435.2	Aedes_aegypti|rna-XM_011495468.2	Aedes_aegypti|rna-XM_021848120.1	Aedes_aegypti|rna-XM_021849003.1	Aedes_aegypti|rna-XM_021849006.1	Aedes_aegypti|rna-XM_021856850.1
group14			+26*				Drosophila_melanogaster|rna-NM_137369.4	Drosophila_melanogaster|rna-NM_001103928.2	Drosophila_melanogaster|rna-NM_001274201.1	Drosophila_melanogaster|rna-NM_001274218.2	Drosophila_melanogaster|rna-NM_001299603.1	Drosophila_melanogaster|rna-NM_166112.2	Drosophila_melanogaster|rna-NM_166116.3	Drosophila_melanogaster|rna-NM_166570.4	Drosophila_melanogaster|rna-NM_001169793.2	Drosophila_melanogaster|rna-NM_001260193.1	Drosophila_melanogaster|rna-NM_134501.3	Drosophila_melanogaster|rna-NM_166459.2	Drosophila_melanogaster|rna-NM_166461.2	Drosophila_melanogaster|rna-NM_206133.3	Drosophila_melanogaster|rna-NM_206195.3	Drosophila_melanogaster|rna-NM_137743.3	Drosophila_melanogaster|rna-NM_001260192.1	Drosophila_melanogaster|rna-NM_205992.3	Drosophila_melanogaster|rna-NM_206122.4	Drosophila_melanogaster|rna-NM_001202013.1	Drosophila_melanogaster|rna-NM_166460.3	Drosophila_melanogaster|rna-NM_206121.3	Drosophila_melanogaster|rna-NM_206132.3	Drosophila_melanogaster|rna-NM_166114.2	Drosophila_melanogaster|rna-NM_205993.2	Drosophila_melanogaster|rna-NM_001299753.1	Drosophila_melanogaster|rna-NM_166113.6	Drosophila_melanogaster|rna-NM_166110.3	Drosophila_melanogaster|rna-NM_001038861.3	Drosophila_melanogaster|rna-NM_166171.2
group15							Clunio_marinus|rna-CLUMA_CG012829	Clunio_marinus|rna-CLUMA_CG007265	Clunio_marinus|rna-CLUMA_CG007958	Clunio_marinus|rna-CLUMA_CG012828	Clunio_marinus|rna-CLUMA_CG015087	maker-ctg000480_np12-augustus-gene-0.58-mRNA-1	maker-ctg000360_np12-augustus-gene-0.40-mRNA-1	maker-ctg000140_np12-augustus-gene-21.92-mRNA-1	augustus-ctg000140_np12-processed-gene-21.24-mRNA-1	augustus-ctg000130_np12-processed-gene-7.31-mRNA-1	Anopheles_gambiae|rna-XM_321166.4	Anopheles_gambiae|rna-XM_319941.4	Anopheles_gambiae|rna-XM_316979.4	Belgica_antarctica|IU25_10120	Belgica_antarctica|IU25_09250	Belgica_antarctica|IU25_07224	Belgica_antarctica|IU25_03937	Belgica_antarctica|IU25_02615	Drosophila_melanogaster|rna-NM_134904.3	Drosophila_melanogaster|rna-NM_001273057.2	Drosophila_melanogaster|rna-NM_001015405.4	Aedes_aegypti|rna-XM_021847677.1	Aedes_aegypti|rna-XM_021847676.1	Aedes_aegypti|rna-XM_001658958.2	Aedes_aegypti|rna-XM_001658130.2	Aedes_aegypti|rna-XM_001654917.2	Aedes_aegypti|rna-XM_001654913.2	Aedes_aegypti|rna-XM_021856885.1	Aedes_aegypti|rna-XM_021839685.1
group16							Clunio_marinus|rna-CLUMA_CG003438	Clunio_marinus|rna-CLUMA_CG001403	Clunio_marinus|rna-CLUMA_CG017157	Clunio_marinus|rna-CLUMA_CG008006	augustus_masked-ctg000370_np12-processed-gene-24.14-mRNA-1	augustus-ctg000370_np12-processed-gene-24.30-mRNA-1	Anopheles_gambiae|rna-XM_557048.3	Anopheles_gambiae|rna-XM_552044.3	Anopheles_gambiae|rna-XM_308371.4	Anopheles_gambiae|rna-XM_001688810.1	Belgica_antarctica|IU25_06586	Belgica_antarctica|IU25_03870	Belgica_antarctica|IU25_01033	Drosophila_melanogaster|rna-NM_140745.3	Drosophila_melanogaster|rna-NM_134601.3	Aedes_aegypti|rna-XM_021854068.1	Aedes_aegypti|rna-XM_021854064.1	Aedes_aegypti|rna-XM_021841561.1	Aedes_aegypti|rna-XM_021841557.1	Aedes_aegypti|rna-XM_001662765.2	Aedes_aegypti|rna-XM_001662763.2	Aedes_aegypti|rna-XM_001654265.2	maker-ctg000140_np12-augustus-gene-29.72-mRNA-1	Anopheles_gambiae|rna-XM_313198.5	Belgica_antarctica|IU25_10978	Belgica_antarctica|IU25_04633	Drosophila_melanogaster|rna-NM_057773.4	Aedes_aegypti|rna-XM_001652454.2
group17	-4*			+5*			Clunio_marinus|rna-CLUMA_CG020042	Clunio_marinus|rna-CLUMA_CG020039	Clunio_marinus|rna-CLUMA_CG020040	Clunio_marinus|rna-CLUMA_CG020041	Clunio_marinus|rna-CLUMA_CG020043	Clunio_marinus|rna-CLUMA_CG020044	augustus-ctg000220_np12-processed-gene-9.54-mRNA-1	Anopheles_gambiae|rna-XM_311486.5	Belgica_antarctica|IU25_12937	Aedes_aegypti|rna-XM_021857234.1	Aedes_aegypti|rna-XM_001661984.2	Anopheles_gambiae|rna-XM_309451.4	maker-ctg000220_np12-augustus-gene-9.141-mRNA-1	augustus_masked-ctg000220_np12-processed-gene-9.4-mRNA-1	augustus_masked-ctg000220_np12-processed-gene-9.27-mRNA-1	augustus_masked-ctg000220_np12-processed-gene-9.23-mRNA-1	augustus_masked-ctg000220_np12-processed-gene-9.2-mRNA-1	augustus_masked-ctg000220_np12-processed-gene-5.24-mRNA-1	augustus-ctg000220_np12-processed-gene-9.48-mRNA-1	augustus-ctg000220_np12-processed-gene-5.48-mRNA-1	augustus-ctg000220_np12-processed-gene-5.42-mRNA-1	Aedes_aegypti|rna-XM_021839602.1	Anopheles_gambiae|rna-XM_314185.3	Anopheles_gambiae|rna-XM_314184.1	Anopheles_gambiae|rna-XM_314186.3	Drosophila_melanogaster|rna-NM_001032119.2	Aedes_aegypti|rna-XM_001657893.2	Aedes_aegypti|rna-XM_021850843.1
group18	-4*	+4*	-4*	+6*		-4*	Clunio_marinus|rna-CLUMA_CG020046	augustus_masked-ctg000220_np12-processed-gene-9.32-mRNA-1	augustus_masked-ctg000220_np12-processed-gene-9.30-mRNA-1	augustus_masked-ctg000220_np12-processed-gene-9.3-mRNA-1	augustus_masked-ctg000220_np12-processed-gene-9.28-mRNA-1	augustus_masked-ctg000220_np12-processed-gene-9.26-mRNA-1	augustus_masked-ctg000220_np12-processed-gene-9.24-mRNA-1	augustus_masked-ctg000220_np12-processed-gene-9.22-mRNA-1	augustus_masked-ctg000220_np12-processed-gene-5.75-mRNA-1	augustus_masked-ctg000220_np12-processed-gene-5.27-mRNA-1	augustus_masked-ctg000220_np12-processed-gene-5.25-mRNA-1	augustus_masked-ctg000220_np12-processed-gene-5.23-mRNA-1	Anopheles_gambiae|rna-XM_318361.3	Anopheles_gambiae|rna-XM_315129.4	Anopheles_gambiae|rna-XM_311439.4	Anopheles_gambiae|rna-XM_307607.3	Anopheles_gambiae|rna-XM_307600.4	Anopheles_gambiae|rna-XM_306825.4	Anopheles_gambiae|rna-XM_306004.3	Anopheles_gambiae|rna-XM_305995.3	Belgica_antarctica|IU25_12913	Clunio_marinus|rna-CLUMA_CG020059	Clunio_marinus|rna-CLUMA_CG020054	Clunio_marinus|rna-CLUMA_CG020056	Clunio_marinus|rna-CLUMA_CG020047	Clunio_marinus|rna-CLUMA_CG020060	Clunio_marinus|rna-CLUMA_CG020053	Clunio_marinus|rna-CLUMA_CG020045
group19	-3*		-4*	+6*	+4*		Clunio_marinus|rna-CLUMA_CG020058	augustus-ctg000220_np12-processed-gene-9.7-mRNA-1	augustus-ctg000220_np12-processed-gene-9.56-mRNA-1	augustus-ctg000220_np12-processed-gene-9.53-mRNA-1	augustus-ctg000220_np12-processed-gene-9.50-mRNA-1	augustus-ctg000220_np12-processed-gene-9.47-mRNA-1	augustus-ctg000220_np12-processed-gene-9.44-mRNA-1	augustus-ctg000220_np12-processed-gene-9.11-mRNA-1	augustus-ctg000220_np12-processed-gene-5.47-mRNA-1	augustus-ctg000220_np12-processed-gene-5.44-mRNA-1	augustus-ctg000220_np12-processed-gene-5.41-mRNA-1	Anopheles_gambiae|rna-XM_024811321.1	Belgica_antarctica|IU25_12911	Aedes_aegypti|rna-XM_021856510.1	Clunio_marinus|rna-CLUMA_CG020052	Clunio_marinus|rna-CLUMA_CG020050	Aedes_aegypti|rna-XM_001657098.2	Aedes_aegypti|rna-XM_021845749.1	Clunio_marinus|rna-CLUMA_CG020057	Clunio_marinus|rna-CLUMA_CG020055	Clunio_marinus|rna-CLUMA_CG020051	Clunio_marinus|rna-CLUMA_CG020049	Clunio_marinus|rna-CLUMA_CG020048	Anopheles_gambiae|rna-XM_320334.3	Anopheles_gambiae|rna-XM_001238299.1	Anopheles_gambiae|rna-XM_306255.2	Anopheles_gambiae|rna-XM_307082.2	Anopheles_gambiae|rna-XM_320329.3
group20				+26*			maker-ctg000230_np12-augustus-gene-29.73-mRNA-1	Aedes_aegypti|rna-XM_021844295.1	maker-ctg000130_np12-augustus-gene-23.48-mRNA-1	augustus-ctg000230_np12-processed-gene-36.24-mRNA-1	augustus_masked-ctg000100_np12-processed-gene-4.8-mRNA-1	augustus_masked-ctg000210_np12-processed-gene-6.3-mRNA-1	augustus_masked-ctg000230_np12-processed-gene-44.24-mRNA-1	augustus_masked-ctg000550_np12-processed-gene-14.2-mRNA-1	augustus_masked-ctg000550_np12-processed-gene-19.2-mRNA-1	maker-ctg000130_np12-augustus-gene-13.52-mRNA-1	maker-ctg000130_np12-augustus-gene-21.55-mRNA-1	maker-ctg000130_np12-augustus-gene-22.92-mRNA-1	maker-ctg000130_np12-augustus-gene-23.53-mRNA-1	maker-ctg000130_np12-augustus-gene-27.52-mRNA-1	maker-ctg000130_np12-augustus-gene-28.86-mRNA-1	maker-ctg000140_np12-augustus-gene-11.47-mRNA-1	maker-ctg000140_np12-augustus-gene-25.69-mRNA-1	maker-ctg000230_np12-augustus-gene-26.63-mRNA-1	maker-ctg000230_np12-augustus-gene-29.85-mRNA-1	maker-ctg000230_np12-augustus-gene-29.91-mRNA-1	maker-ctg000230_np12-augustus-gene-29.98-mRNA-1	maker-ctg000230_np12-augustus-gene-34.84-mRNA-1	maker-ctg000230_np12-augustus-gene-35.113-mRNA-1	maker-ctg000230_np12-augustus-gene-38.123-mRNA-1	maker-ctg000370_np12-augustus-gene-22.108-mRNA-1	maker-ctg000370_np12-augustus-gene-31.77-mRNA-1	maker-ctg000370_np12-augustus-gene-32.130-mRNA-1	maker-ctg000550_np12-augustus-gene-10.59-mRNA-1
group21				+17*			Clunio_marinus|rna-CLUMA_CG005748	augustus-ctg000230_np12-processed-gene-18.20-mRNA-1	Anopheles_gambiae|rna-XM_552698.3	Belgica_antarctica|IU25_11066	augustus-ctg000230_np12-processed-gene-18.21-mRNA-1	augustus_masked-ctg000230_np12-processed-gene-17.22-mRNA-1	augustus_masked-ctg000230_np12-processed-gene-18.31-mRNA-1	augustus_masked-ctg000230_np12-processed-gene-18.5-mRNA-1	augustus_masked-ctg000230_np12-processed-gene-18.6-mRNA-1	augustus_masked-ctg000230_np12-processed-gene-34.42-mRNA-1	maker-ctg000130_np12-augustus-gene-20.37-mRNA-1	maker-ctg000230_np12-augustus-gene-17.44-mRNA-1	maker-ctg000230_np12-augustus-gene-18.66-mRNA-1	maker-ctg000230_np12-augustus-gene-18.87-mRNA-1	Drosophila_melanogaster|rna-NM_143405.1	Drosophila_melanogaster|rna-NM_143404.2	Drosophila_melanogaster|rna-NM_001300649.1	augustus_masked-ctg000080_np12-processed-gene-5.54-mRNA-1	augustus_masked-ctg000200_np12-processed-gene-6.25-mRNA-1	augustus_masked-ctg000550_np12-processed-gene-12.9-mRNA-1	maker-ctg000130_np12-augustus-gene-20.38-mRNA-1	Aedes_aegypti|rna-XM_021845527.1	maker-ctg000200_np12-augustus-gene-4.98-mRNA-1	maker-ctg000230_np12-augustus-gene-18.74-mRNA-1	maker-ctg000510_np12-augustus-gene-5.97-mRNA-1	maker-ctg000230_np12-augustus-gene-12.84-mRNA-1	augustus_masked-ctg000550_np12-processed-gene-12.8-mRNA-1
group22			+18*				Clunio_marinus|rna-CLUMA_CG006306	maker-ctg000050_np12-augustus-gene-5.127-mRNA-1	Belgica_antarctica|IU25_11152	Drosophila_melanogaster|rna-NM_139753.2	Drosophila_melanogaster|rna-NM_139755.3	Drosophila_melanogaster|rna-NM_001300022.1	Drosophila_melanogaster|rna-NM_001038784.2	Drosophila_melanogaster|rna-NM_001202197.1	Drosophila_melanogaster|rna-NM_001298679.1	Drosophila_melanogaster|rna-NM_001299274.1	Drosophila_melanogaster|rna-NM_001300669.1	Drosophila_melanogaster|rna-NM_079830.4	Drosophila_melanogaster|rna-NM_139756.3	Drosophila_melanogaster|rna-NM_139757.2	Drosophila_melanogaster|rna-NM_139960.2	Drosophila_melanogaster|rna-NM_143542.2	Drosophila_melanogaster|rna-NM_143543.3	Belgica_antarctica|IU25_12541	Belgica_antarctica|IU25_12300	Drosophila_melanogaster|rna-NM_168271.2	Drosophila_melanogaster|rna-NM_079220.2	Drosophila_melanogaster|rna-NM_079831.4	Drosophila_melanogaster|rna-NM_135037.2	Drosophila_melanogaster|rna-NM_140077.3	Drosophila_melanogaster|rna-NM_140082.2	Drosophila_melanogaster|rna-NM_140083.3	Drosophila_melanogaster|rna-NM_140084.2
group23		-3*				+22*	Aedes_aegypti|rna-XM_001659587.2	Aedes_aegypti|rna-XM_021843268.1	Aedes_aegypti|rna-XM_021840490.1	Aedes_aegypti|rna-XM_021840486.1	Aedes_aegypti|rna-XM_021839536.1	Aedes_aegypti|rna-XM_021839535.1	Aedes_aegypti|rna-XM_001659594.2	Aedes_aegypti|rna-XM_001659592.2	Aedes_aegypti|rna-XM_001659591.2	Aedes_aegypti|rna-XM_001659590.2	Aedes_aegypti|rna-XM_001659588.1	Aedes_aegypti|rna-XM_001659584.2	Aedes_aegypti|rna-XM_001659568.2	Aedes_aegypti|rna-XM_001659564.2	Aedes_aegypti|rna-XM_001659563.2	Aedes_aegypti|rna-XM_001659562.2	Aedes_aegypti|rna-XM_001651199.2	Aedes_aegypti|rna-XM_001650106.2	Aedes_aegypti|rna-XM_001649538.2	Aedes_aegypti|rna-XM_001649537.2	augustus_masked-ctg000360_np12-processed-gene-12.12-mRNA-1	augustus_masked-ctg000500_np12-processed-gene-5.59-mRNA-1	Aedes_aegypti|rna-XM_001647638.2	Aedes_aegypti|rna-XM_001649762.2	Aedes_aegypti|rna-XM_001659596.2	Aedes_aegypti|rna-XM_001659575.2	Aedes_aegypti|rna-XM_021843273.1
group24							Belgica_antarctica|IU25_00974	Clunio_marinus|rna-CLUMA_CG021336	Belgica_antarctica|IU25_02803	maker-ctg000360_np12-augustus-gene-3.89-mRNA-1	maker-ctg000360_np12-augustus-gene-3.113-mRNA-1	augustus_masked-ctg000360_np12-processed-gene-3.54-mRNA-1	Anopheles_gambiae|rna-XM_316294.4	Anopheles_gambiae|rna-XM_316291.4	Anopheles_gambiae|rna-XM_001688781.1	Anopheles_gambiae|rna-XM_001688779.1	Anopheles_gambiae|rna-XM_001688778.1	Anopheles_gambiae|rna-XM_001688648.1	Drosophila_melanogaster|rna-NM_142221.2	Drosophila_melanogaster|rna-NM_142218.2	Drosophila_melanogaster|rna-NM_001316510.1	Aedes_aegypti|rna-XM_021843373.1	Aedes_aegypti|rna-XM_021843371.1	Aedes_aegypti|rna-XM_021839543.1	Aedes_aegypti|rna-XM_011495245.2	Aedes_aegypti|rna-XM_001654461.2	Aedes_aegypti|rna-XM_001654460.2	Clunio_marinus|rna-CLUMA_CG021290	Belgica_antarctica|IU25_12490	Aedes_aegypti|rna-XM_021843348.1	Anopheles_gambiae|rna-XM_315654.3	Anopheles_gambiae|rna-XM_315656.4	Drosophila_melanogaster|rna-NM_169665.3
group25					+20*		Clunio_marinus|rna-CLUMA_CG013014	Clunio_marinus|rna-CLUMA_CG010653	Clunio_marinus|rna-CLUMA_CG013012	Clunio_marinus|rna-CLUMA_CG013017	Clunio_marinus|rna-CLUMA_CG013076	Clunio_marinus|rna-CLUMA_CG013079	Clunio_marinus|rna-CLUMA_CG013081	Clunio_marinus|rna-CLUMA_CG013088	Clunio_marinus|rna-CLUMA_CG015451	Clunio_marinus|rna-CLUMA_CG017310	Clunio_marinus|rna-CLUMA_CG009227	Clunio_marinus|rna-CLUMA_CG010540	Clunio_marinus|rna-CLUMA_CG010649	Clunio_marinus|rna-CLUMA_CG010652	Clunio_marinus|rna-CLUMA_CG013080	Clunio_marinus|rna-CLUMA_CG013089	Clunio_marinus|rna-CLUMA_CG015236	Clunio_marinus|rna-CLUMA_CG016596	Clunio_marinus|rna-CLUMA_CG016755	Clunio_marinus|rna-CLUMA_CG016978	Clunio_marinus|rna-CLUMA_CG018061	Clunio_marinus|rna-CLUMA_CG003804	Clunio_marinus|rna-CLUMA_CG018070	Belgica_antarctica|IU25_05668	Belgica_antarctica|IU25_08683	Clunio_marinus|rna-CLUMA_CG015173
group26						+22*	Aedes_aegypti|rna-XM_001657202.2	Aedes_aegypti|rna-XM_021838234.1	Aedes_aegypti|rna-XM_021843716.1	Aedes_aegypti|rna-XM_021847758.1	Aedes_aegypti|rna-XM_021847757.1	Aedes_aegypti|rna-XM_021847749.1	Aedes_aegypti|rna-XM_001657201.2	Aedes_aegypti|rna-XM_001658719.2	Aedes_aegypti|rna-XM_001658721.2	Aedes_aegypti|rna-XM_021841745.1	Aedes_aegypti|rna-XM_021847748.1	Aedes_aegypti|rna-XM_021847754.1	Aedes_aegypti|rna-XM_021847763.1	Aedes_aegypti|rna-XM_021847764.1	Anopheles_gambiae|rna-XM_318852.3	Aedes_aegypti|rna-XM_021847752.1	Aedes_aegypti|rna-XM_021847750.1	Aedes_aegypti|rna-XM_021847765.1	Aedes_aegypti|rna-XM_021839548.1	Aedes_aegypti|rna-XM_021846498.1	Aedes_aegypti|rna-XM_021847761.1	Aedes_aegypti|rna-XM_021851738.1	Aedes_aegypti|rna-XM_001653493.2	Aedes_aegypti|rna-XM_021843715.1	Aedes_aegypti|rna-XM_021847751.1	Aedes_aegypti|rna-XM_001661202.2
group27		+6*					Clunio_marinus|rna-CLUMA_CG013837	maker-ctg000130_np12-augustus-gene-5.111-mRNA-1	Anopheles_gambiae|rna-XM_001238133.2	Belgica_antarctica|IU25_05962	maker-ctg000130_np12-augustus-gene-5.110-mRNA-1	maker-ctg000130_np12-augustus-gene-5.89-mRNA-1	Anopheles_gambiae|rna-XM_554005.2	Anopheles_gambiae|rna-XM_319249.4	Aedes_aegypti|rna-XM_021845287.1	Anopheles_gambiae|rna-XM_319271.3	Anopheles_gambiae|rna-XM_001238121.2	Anopheles_gambiae|rna-XM_001238122.2	Anopheles_gambiae|rna-XM_001238123.1	Anopheles_gambiae|rna-XM_001238127.1	Anopheles_gambiae|rna-XM_001238129.1	Anopheles_gambiae|rna-XM_001238135.2	Anopheles_gambiae|rna-XM_319265.3	Anopheles_gambiae|rna-XM_319275.3	Anopheles_gambiae|rna-XM_319281.4	Aedes_aegypti|rna-XM_001649672.2	Aedes_aegypti|rna-XM_001649673.2	Aedes_aegypti|rna-XM_001649667.2	Aedes_aegypti|rna-XM_001649666.2	Aedes_aegypti|rna-XM_001649665.2	Aedes_aegypti|rna-XM_001649647.2
group28		+12*				-3*	Clunio_marinus|rna-CLUMA_CG018256	Clunio_marinus|rna-CLUMA_CG018089	Anopheles_gambiae|rna-XM_308896.4	Anopheles_gambiae|rna-XM_308892.4	Anopheles_gambiae|rna-XM_001688078.1	Anopheles_gambiae|rna-XM_001688077.1	Anopheles_gambiae|rna-XM_001688076.1	Anopheles_gambiae|rna-XM_001688075.1	Anopheles_gambiae|rna-XM_001688074.1	Anopheles_gambiae|rna-XM_001688073.1	Anopheles_gambiae|rna-XM_001688071.1	Anopheles_gambiae|rna-XM_001688070.1	Anopheles_gambiae|rna-XM_001688069.1	Anopheles_gambiae|rna-XM_001688068.1	Anopheles_gambiae|rna-XM_001688067.1	Anopheles_gambiae|rna-XM_001237144.2	Anopheles_gambiae|rna-XM_001688072.1	Belgica_antarctica|IU25_12721	Clunio_marinus|rna-CLUMA_CG018259	Anopheles_gambiae|rna-XM_308891.2	maker-ctg000500_np12-augustus-gene-5.126-mRNA-1	maker-ctg000500_np12-augustus-gene-5.125-mRNA-1	augustus_masked-ctg000500_np12-processed-gene-5.17-mRNA-1	Aedes_aegypti|rna-XM_001659601.2
group29							Clunio_marinus|rna-CLUMA_CG016319	Anopheles_gambiae|rna-XM_555257.2	Belgica_antarctica|IU25_06002	Aedes_aegypti|rna-XM_021846852.1	Belgica_antarctica|IU25_03650	Drosophila_melanogaster|rna-NM_001299502.1	Drosophila_melanogaster|rna-NM_079024.3	Drosophila_melanogaster|rna-NM_001299504.1	Drosophila_melanogaster|rna-NM_001300633.1	Drosophila_melanogaster|rna-NM_078904.2	Drosophila_melanogaster|rna-NM_079025.5	Drosophila_melanogaster|rna-NM_136546.3	Drosophila_melanogaster|rna-NM_137156.3	Drosophila_melanogaster|rna-NM_137159.4	Anopheles_gambiae|rna-XM_317257.3	Anopheles_gambiae|rna-XM_317256.3	Anopheles_gambiae|rna-XM_001237901.1	Aedes_aegypti|rna-XM_001653637.3	Anopheles_gambiae|rna-XM_317260.2	Aedes_aegypti|rna-XM_021847448.1	maker-ctg000370_np12-augustus-gene-31.93-mRNA-1	augustus_masked-ctg000530_np12-processed-gene-3.21-mRNA-1	maker-ctg000110_np12-augustus-gene-1.65-mRNA-1	maker-ctg000550_np12-augustus-gene-9.49-mRNA-1
group30						+9*	Belgica_antarctica|IU25_02993	Aedes_aegypti|rna-XM_001660299.2	Aedes_aegypti|rna-XM_021837889.1	Aedes_aegypti|rna-XM_021837884.1	Aedes_aegypti|rna-XM_021837882.1	Aedes_aegypti|rna-XM_021837880.1	Aedes_aegypti|rna-XM_001660307.2	Aedes_aegypti|rna-XM_001660303.2	Clunio_marinus|rna-CLUMA_CG003935	Aedes_aegypti|rna-XM_001657496.2	Aedes_aegypti|rna-XM_001660308.2	Aedes_aegypti|rna-XM_021837878.1	Anopheles_gambiae|rna-XM_321427.4	Aedes_aegypti|rna-XM_001660309.2	Anopheles_gambiae|rna-XM_001238480.1	Anopheles_gambiae|rna-XM_321429.3	Anopheles_gambiae|rna-XM_551138.2	Anopheles_gambiae|rna-XM_551139.4	Anopheles_gambiae|rna-XM_551141.1	Drosophila_melanogaster|rna-NM_142556.3	Aedes_aegypti|rna-XM_001650759.2	Aedes_aegypti|rna-XM_001660304.2	Aedes_aegypti|rna-XM_001660305.2	Aedes_aegypti|rna-XM_001660306.2
group31		-3*				+21*	Aedes_aegypti|rna-XM_001660715.2	Aedes_aegypti|rna-XM_001660709.2	Aedes_aegypti|rna-XM_001660713.2	Aedes_aegypti|rna-XM_001660714.2	Aedes_aegypti|rna-XM_001660716.2	Aedes_aegypti|rna-XM_001660717.2	Aedes_aegypti|rna-XM_001660718.2	Aedes_aegypti|rna-XM_001660719.2	Aedes_aegypti|rna-XM_001660720.2	Aedes_aegypti|rna-XM_001660721.2	Aedes_aegypti|rna-XM_001660723.2	Aedes_aegypti|rna-XM_001660724.2	Aedes_aegypti|rna-XM_001660725.2	Aedes_aegypti|rna-XM_001660726.2	Aedes_aegypti|rna-XM_001660727.2	Aedes_aegypti|rna-XM_001660728.2	Aedes_aegypti|rna-XM_001660729.2	Aedes_aegypti|rna-XM_001660731.2	Aedes_aegypti|rna-XM_021847572.1	Aedes_aegypti|rna-XM_021847574.1	Aedes_aegypti|rna-XM_001660711.2	Aedes_aegypti|rna-XM_001660712.2	Aedes_aegypti|rna-XM_001660710.2	Aedes_aegypti|rna-XM_001660734.2
group32		+21*				-3*	Anopheles_gambiae|rna-XM_309406.3	Anopheles_gambiae|rna-XM_001231176.2	Anopheles_gambiae|rna-XM_001231177.2	Anopheles_gambiae|rna-XM_309412.3	Anopheles_gambiae|rna-XM_309836.3	Anopheles_gambiae|rna-XM_554286.2	Anopheles_gambiae|rna-XM_001688131.1	Anopheles_gambiae|rna-XM_001230481.2	Anopheles_gambiae|rna-XM_001231172.2	Anopheles_gambiae|rna-XM_001687736.1	Anopheles_gambiae|rna-XM_001689080.1	Anopheles_gambiae|rna-XM_001689081.1	Anopheles_gambiae|rna-XM_309370.3	Anopheles_gambiae|rna-XM_309413.3	Anopheles_gambiae|rna-XM_318533.3	Anopheles_gambiae|rna-XM_319956.4	Anopheles_gambiae|rna-XM_554273.3	Anopheles_gambiae|rna-XM_001688134.1	Anopheles_gambiae|rna-XM_309419.5	Anopheles_gambiae|rna-XM_318494.3	Anopheles_gambiae|rna-XM_309416.5	Anopheles_gambiae|rna-XM_309420.3	Anopheles_gambiae|rna-XM_001231171.1	Anopheles_gambiae|rna-XM_309418.3
group33		-3*				+16*	Anopheles_gambiae|rna-XM_003435828.1	Aedes_aegypti|rna-XM_021857192.1	Aedes_aegypti|rna-XM_021844104.1	Aedes_aegypti|rna-XM_021844436.1	Aedes_aegypti|rna-XM_021848413.1	Aedes_aegypti|rna-XM_021851606.1	Aedes_aegypti|rna-XM_021852498.1	Aedes_aegypti|rna-XM_021854012.1	Aedes_aegypti|rna-XM_021854045.1	Aedes_aegypti|rna-XM_021839036.1	Aedes_aegypti|rna-XM_021841478.1	Aedes_aegypti|rna-XM_021841818.1	Aedes_aegypti|rna-XM_021844987.1	Aedes_aegypti|rna-XM_021845547.1	Aedes_aegypti|rna-XM_021850759.1	Aedes_aegypti|rna-XM_021853008.1	Aedes_aegypti|rna-XM_021853081.1	Aedes_aegypti|rna-XM_021854006.1	Aedes_aegypti|rna-XM_021857183.1	Aedes_aegypti|rna-XM_021856291.1	Aedes_aegypti|rna-XM_021853191.1	maker-ctg000230_np12-augustus-gene-21.72-mRNA-1	maker-ctg000170_np12-augustus-gene-6.83-mRNA-1	maker-ctg000140_np12-augustus-gene-3.115-mRNA-1
group34							Clunio_marinus|rna-CLUMA_CG017107	Clunio_marinus|rna-CLUMA_CG005848	Anopheles_gambiae|rna-XM_316455.3	Drosophila_melanogaster|rna-NM_001272618.1	maker-ctg000530_np12-augustus-gene-4.85-mRNA-1	maker-ctg000530_np12-augustus-gene-4.83-mRNA-1	Drosophila_melanogaster|rna-NM_079950.4	Anopheles_gambiae|rna-XM_316453.3	Anopheles_gambiae|rna-XM_316454.2	Anopheles_gambiae|rna-XM_316479.4	Belgica_antarctica|IU25_12390	augustus_masked-ctg000530_np12-processed-gene-6.52-mRNA-1	Anopheles_gambiae|rna-XM_316459.4	Aedes_aegypti|rna-XM_021849582.1	Anopheles_gambiae|rna-XM_316457.2	Aedes_aegypti|rna-XM_001662067.2	Aedes_aegypti|rna-XM_001662070.2	Aedes_aegypti|rna-XM_021848275.1	Aedes_aegypti|rna-XM_001650950.2	maker-ctg000370_np12-augustus-gene-20.111-mRNA-1	Aedes_aegypti|rna-XM_001659802.2	maker-ctg000220_np12-augustus-gene-9.164-mRNA-1	augustus_masked-ctg000370_np12-processed-gene-20.8-mRNA-1
group35				+22*			augustus_masked-ctg000510_np12-processed-gene-3.16-mRNA-1	augustus_masked-ctg000510_np12-processed-gene-3.18-mRNA-1	augustus-ctg000510_np12-processed-gene-3.92-mRNA-1	maker-ctg000530_np12-augustus-gene-4.95-mRNA-1	augustus-ctg000500_np12-processed-gene-6.60-mRNA-1	augustus_masked-ctg000500_np12-processed-gene-6.30-mRNA-1	augustus_masked-ctg000500_np12-processed-gene-6.31-mRNA-1	augustus_masked-ctg000510_np12-processed-gene-5.10-mRNA-1	augustus_masked-ctg000530_np12-processed-gene-4.29-mRNA-1	maker-ctg000130_np12-augustus-gene-22.97-mRNA-1	maker-ctg000140_np12-augustus-gene-22.22-mRNA-1	maker-ctg000140_np12-augustus-gene-22.23-mRNA-1	maker-ctg000170_np12-augustus-gene-3.56-mRNA-1	maker-ctg000340_np12-augustus-gene-10.78-mRNA-1	maker-ctg000340_np12-augustus-gene-10.79-mRNA-1	maker-ctg000350_np12-augustus-gene-9.55-mRNA-1	maker-ctg000500_np12-augustus-gene-6.117-mRNA-1	maker-ctg000510_np12-augustus-gene-3.115-mRNA-1	maker-ctg000510_np12-augustus-gene-3.96-mRNA-1	maker-ctg000510_np12-augustus-gene-5.101-mRNA-1	maker-ctg000530_np12-augustus-gene-4.92-mRNA-1	maker-ctg000530_np12-augustus-gene-4.96-mRNA-1	maker-ctg000530_np12-augustus-gene-4.98-mRNA-1
group36				+10*			Clunio_marinus|rna-CLUMA_CG014379	maker-ctg000110_np12-augustus-gene-22.75-mRNA-1	Belgica_antarctica|IU25_11174	Drosophila_melanogaster|rna-NM_001316609.1	Drosophila_melanogaster|rna-NM_169964.3	augustus-ctg000110_np12-processed-gene-2.15-mRNA-1	augustus-ctg000110_np12-processed-gene-22.59-mRNA-1	augustus-ctg000120_np12-processed-gene-0.63-mRNA-1	augustus_masked-ctg000120_np12-processed-gene-0.3-mRNA-1	maker-ctg000110_np12-augustus-gene-2.57-mRNA-1	maker-ctg000110_np12-augustus-gene-22.69-mRNA-1	maker-ctg000110_np12-augustus-gene-22.73-mRNA-1	maker-ctg000110_np12-augustus-gene-22.74-mRNA-1	maker-ctg000120_np12-augustus-gene-0.76-mRNA-1	maker-ctg000120_np12-augustus-gene-0.86-mRNA-1	maker-ctg000230_np12-augustus-gene-7.82-mRNA-1	Belgica_antarctica|IU25_11228	Anopheles_gambiae|rna-XM_318000.4	Aedes_aegypti|rna-XM_001662838.2	Anopheles_gambiae|rna-XM_312430.5	Aedes_aegypti|rna-XM_021838123.1	Aedes_aegypti|rna-XM_001662836.2	augustus-ctg000110_np12-processed-gene-22.60-mRNA-1
group37						+19*	Anopheles_gambiae|rna-XM_003436967.1	Aedes_aegypti|rna-XM_021838645.1	Aedes_aegypti|rna-XM_001651142.3	Aedes_aegypti|rna-XM_021839070.1	Aedes_aegypti|rna-XM_021847802.1	Aedes_aegypti|rna-XM_001659769.2	Aedes_aegypti|rna-XM_001661593.2	Aedes_aegypti|rna-XM_001661598.3	Aedes_aegypti|rna-XM_001662453.3	Aedes_aegypti|rna-XM_021853309.1	Aedes_aegypti|rna-XM_021853778.1	Aedes_aegypti|rna-XM_001655424.3	Aedes_aegypti|rna-XM_001661594.3	Aedes_aegypti|rna-XM_001661632.3	Aedes_aegypti|rna-XM_021845687.1	Aedes_aegypti|rna-XM_021838718.1	Aedes_aegypti|rna-XM_001647904.2	Aedes_aegypti|rna-XM_021838656.1	Aedes_aegypti|rna-XM_021845170.1	Aedes_aegypti|rna-XM_001647905.3	Aedes_aegypti|rna-XM_001647923.3	Aedes_aegypti|rna-XM_001647924.3	Aedes_aegypti|rna-XM_001661633.3
group38				+22*			maker-ctg000200_np12-augustus-gene-4.77-mRNA-1	augustus_masked-ctg000200_np12-processed-gene-15.16-mRNA-1	maker-ctg000200_np12-augustus-gene-4.78-mRNA-1	maker-ctg000200_np12-augustus-gene-8.71-mRNA-1	maker-ctg000200_np12-augustus-gene-9.116-mRNA-1	maker-ctg000340_np12-augustus-gene-11.100-mRNA-1	maker-ctg000400_np12-augustus-gene-1.81-mRNA-1	maker-ctg000550_np12-augustus-gene-19.41-mRNA-1	maker-ctg000060_np12-augustus-gene-3.91-mRNA-1	maker-ctg000140_np12-augustus-gene-29.82-mRNA-1	maker-ctg000140_np12-augustus-gene-29.83-mRNA-1	maker-ctg000200_np12-augustus-gene-8.78-mRNA-1	maker-ctg000230_np12-augustus-gene-8.62-mRNA-1	maker-ctg000230_np12-augustus-gene-8.63-mRNA-1	maker-ctg000230_np12-augustus-gene-8.64-mRNA-1	maker-ctg000230_np12-augustus-gene-8.65-mRNA-1	maker-ctg000200_np12-augustus-gene-9.118-mRNA-1	augustus_masked-ctg000550_np12-processed-gene-19.25-mRNA-1	maker-ctg000370_np12-augustus-gene-17.67-mRNA-1	maker-ctg000550_np12-augustus-gene-19.40-mRNA-1	maker-ctg000550_np12-augustus-gene-19.48-mRNA-1	maker-ctg000140_np12-augustus-gene-21.99-mRNA-1	maker-ctg000550_np12-augustus-gene-19.46-mRNA-1
group39							Clunio_marinus|rna-CLUMA_CG017909	Clunio_marinus|rna-CLUMA_CG015756	Clunio_marinus|rna-CLUMA_CG013142	maker-ctg000230_np12-augustus-gene-33.92-mRNA-1	Belgica_antarctica|IU25_06524	Belgica_antarctica|IU25_10802	Belgica_antarctica|IU25_06458	Belgica_antarctica|IU25_05818	maker-ctg000230_np12-augustus-gene-33.93-mRNA-1	Anopheles_gambiae|rna-XM_317088.3	Drosophila_melanogaster|rna-NM_164762.2	Aedes_aegypti|rna-XM_021846504.1	Drosophila_melanogaster|rna-NM_078854.2	Anopheles_gambiae|rna-XM_555086.4	Clunio_marinus|rna-CLUMA_CG018214	maker-ctg000230_np12-augustus-gene-33.112-mRNA-1	Drosophila_melanogaster|rna-NM_078783.3	Belgica_antarctica|IU25_09126	maker-ctg000220_np12-augustus-gene-6.96-mRNA-1	Anopheles_gambiae|rna-XM_313462.4	Drosophila_melanogaster|rna-NM_143371.2	Aedes_aegypti|rna-XM_021854602.1
group40							Drosophila_melanogaster|rna-NM_136935.2	Clunio_marinus|rna-CLUMA_CG011357	maker-ctg000200_np12-augustus-gene-5.62-mRNA-1	Anopheles_gambiae|rna-XM_557683.3	Drosophila_melanogaster|rna-NM_001274524.1	Drosophila_melanogaster|rna-NM_138069.3	Drosophila_melanogaster|rna-NM_139735.4	Drosophila_melanogaster|rna-NM_141903.3	Drosophila_melanogaster|rna-NM_142571.3	Drosophila_melanogaster|rna-NM_142572.2	Drosophila_melanogaster|rna-NM_142573.3	Drosophila_melanogaster|rna-NM_142574.3	Drosophila_melanogaster|rna-NM_142575.2	Anopheles_gambiae|rna-XM_557684.1	maker-ctg000200_np12-augustus-gene-1.93-mRNA-1	maker-ctg000200_np12-augustus-gene-5.55-mRNA-1	maker-ctg000200_np12-augustus-gene-5.56-mRNA-1	maker-ctg000200_np12-augustus-gene-5.63-mRNA-1	Anopheles_gambiae|rna-XM_315937.4	Aedes_aegypti|rna-XM_001656115.2	augustus_masked-ctg000200_np12-processed-gene-1.61-mRNA-1	maker-ctg000350_np12-augustus-gene-2.82-mRNA-1
group41				+5*		+3*	Clunio_marinus|rna-CLUMA_CG004756	Aedes_aegypti|rna-XM_021852926.1	Clunio_marinus|rna-CLUMA_CG002041	maker-ctg000210_np12-augustus-gene-5.111-mRNA-1	Belgica_antarctica|IU25_08658	Drosophila_melanogaster|rna-NM_166214.3	Aedes_aegypti|rna-XM_021852888.1	Aedes_aegypti|rna-XM_001663167.2	Aedes_aegypti|rna-XM_021852916.1	Aedes_aegypti|rna-XM_021852921.1	Aedes_aegypti|rna-XM_021852925.1	augustus_masked-ctg000230_np12-processed-gene-21.0-mRNA-1	augustus_masked-ctg000340_np12-processed-gene-5.35-mRNA-1	maker-ctg000050_np12-augustus-gene-2.107-mRNA-1	maker-ctg000200_np12-augustus-gene-10.74-mRNA-1	maker-ctg000500_np12-augustus-gene-5.123-mRNA-1	maker-ctg000520_np12-augustus-gene-0.133-mRNA-1	maker-ctg000520_np12-augustus-gene-0.153-mRNA-1	Drosophila_melanogaster|rna-NM_137076.3	Belgica_antarctica|IU25_09602	Belgica_antarctica|IU25_12934	Anopheles_gambiae|rna-XM_320633.4
group42						+20*	Aedes_aegypti|rna-XM_021838259.1	Aedes_aegypti|rna-XM_021838528.1	Aedes_aegypti|rna-XM_021838584.1	Aedes_aegypti|rna-XM_021838623.1	Aedes_aegypti|rna-XM_021838650.1	Aedes_aegypti|rna-XM_021839534.1	Aedes_aegypti|rna-XM_021842373.1	Aedes_aegypti|rna-XM_021843946.1	Aedes_aegypti|rna-XM_021846147.1	Aedes_aegypti|rna-XM_021846196.1	Aedes_aegypti|rna-XM_021846263.1	Aedes_aegypti|rna-XM_021848027.1	Aedes_aegypti|rna-XM_021848232.1	Aedes_aegypti|rna-XM_021848320.1	Aedes_aegypti|rna-XM_021848922.1	Aedes_aegypti|rna-XM_021849581.1	Aedes_aegypti|rna-XM_021850913.1	Aedes_aegypti|rna-XM_021856151.1	Aedes_aegypti|rna-XM_021856545.1	Aedes_aegypti|rna-XM_021850785.1	Aedes_aegypti|rna-XM_021856024.1	Aedes_aegypti|rna-XM_021850796.1
group43					+19*		Clunio_marinus|rna-CLUMA_CG019937	Clunio_marinus|rna-CLUMA_CG003977	Clunio_marinus|rna-CLUMA_CG005942	Clunio_marinus|rna-CLUMA_CG005956	Clunio_marinus|rna-CLUMA_CG005957	Clunio_marinus|rna-CLUMA_CG005997	Clunio_marinus|rna-CLUMA_CG007242	Clunio_marinus|rna-CLUMA_CG010584	Clunio_marinus|rna-CLUMA_CG019818	Clunio_marinus|rna-CLUMA_CG019933	Clunio_marinus|rna-CLUMA_CG020415	Clunio_marinus|rna-CLUMA_CG005959	Clunio_marinus|rna-CLUMA_CG005960	Clunio_marinus|rna-CLUMA_CG006801	Clunio_marinus|rna-CLUMA_CG012550	Clunio_marinus|rna-CLUMA_CG020752	Clunio_marinus|rna-CLUMA_CG020753	Clunio_marinus|rna-CLUMA_CG015614	Clunio_marinus|rna-CLUMA_CG002483	Clunio_marinus|rna-CLUMA_CG002493	Clunio_marinus|rna-CLUMA_CG002508
group44		-4*					Clunio_marinus|rna-CLUMA_CG002650	Clunio_marinus|rna-CLUMA_CG002643	Clunio_marinus|rna-CLUMA_CG002506	augustus_masked-ctg000220_np12-processed-gene-3.7-mRNA-1	augustus_masked-ctg000220_np12-processed-gene-3.35-mRNA-1	augustus_masked-ctg000220_np12-processed-gene-3.34-mRNA-1	augustus_masked-ctg000220_np12-processed-gene-3.47-mRNA-1	Belgica_antarctica|IU25_10276	Drosophila_melanogaster|rna-NM_079615.4	Aedes_aegypti|rna-XM_021853640.1	Drosophila_melanogaster|rna-NM_141952.2	Drosophila_melanogaster|rna-NM_080059.3	Drosophila_melanogaster|rna-NM_080188.3	Drosophila_melanogaster|rna-NM_169441.2	Drosophila_melanogaster|rna-NM_169469.2	Drosophila_melanogaster|rna-NM_176486.2	Aedes_aegypti|rna-XM_021837957.1	Aedes_aegypti|rna-XM_021837960.1	Aedes_aegypti|rna-XM_021837961.1	Aedes_aegypti|rna-XM_021837962.1	Aedes_aegypti|rna-XM_021837963.1
group45	+11*						Clunio_marinus|rna-CLUMA_CG001722	augustus_masked-ctg000220_np12-processed-gene-12.17-mRNA-1	Anopheles_gambiae|rna-XM_312991.3	Belgica_antarctica|IU25_08487	Drosophila_melanogaster|rna-NM_142523.4	Aedes_aegypti|rna-XM_001651755.2	Clunio_marinus|rna-CLUMA_CG003375	Belgica_antarctica|IU25_08589	Belgica_antarctica|IU25_04227	Belgica_antarctica|IU25_11953	Belgica_antarctica|IU25_01753	Belgica_antarctica|IU25_00928	Belgica_antarctica|IU25_02882	Belgica_antarctica|IU25_08384	Belgica_antarctica|IU25_10808	Belgica_antarctica|IU25_12777	Belgica_antarctica|IU25_13020	Belgica_antarctica|IU25_08590	Belgica_antarctica|IU25_10292	Belgica_antarctica|IU25_09140	Aedes_aegypti|rna-XM_021853201.1
group46		+18*					Clunio_marinus|rna-CLUMA_CG012938	Anopheles_gambiae|rna-XM_307636.4	Anopheles_gambiae|rna-XM_001230556.2	Anopheles_gambiae|rna-XM_001237580.1	Anopheles_gambiae|rna-XM_311380.4	Anopheles_gambiae|rna-XM_001230276.2	Anopheles_gambiae|rna-XM_001230277.2	Anopheles_gambiae|rna-XM_001230549.2	Anopheles_gambiae|rna-XM_001230714.2	Anopheles_gambiae|rna-XM_001230717.2	Anopheles_gambiae|rna-XM_001237579.2	Anopheles_gambiae|rna-XM_001688213.1	Anopheles_gambiae|rna-XM_307308.4	Anopheles_gambiae|rna-XM_307656.4	Anopheles_gambiae|rna-XM_311381.4	Anopheles_gambiae|rna-XM_311408.4	Anopheles_gambiae|rna-XM_559166.2	Anopheles_gambiae|rna-XM_001230510.2	Anopheles_gambiae|rna-XM_001230716.2	Anopheles_gambiae|rna-XM_001238091.2	Anopheles_gambiae|rna-XM_001687753.1
group47				+18*			Clunio_marinus|rna-CLUMA_CG011796	maker-ctg000140_np12-augustus-gene-23.80-mRNA-1	Belgica_antarctica|IU25_04759	augustus_masked-ctg000200_np12-processed-gene-5.10-mRNA-1	maker-ctg000340_np12-augustus-gene-11.143-mRNA-1	augustus_masked-ctg000510_np12-processed-gene-4.26-mRNA-1	maker-ctg000280_np12-augustus-gene-0.126-mRNA-1	maker-ctg000280_np12-augustus-gene-0.127-mRNA-1	maker-ctg000280_np12-augustus-gene-0.128-mRNA-1	maker-ctg000340_np12-augustus-gene-11.144-mRNA-1	maker-ctg000340_np12-augustus-gene-11.145-mRNA-1	maker-ctg000350_np12-augustus-gene-1.116-mRNA-1	maker-ctg000350_np12-augustus-gene-1.117-mRNA-1	maker-ctg000350_np12-augustus-gene-1.122-mRNA-1	maker-ctg000350_np12-augustus-gene-1.123-mRNA-1	maker-ctg000350_np12-augustus-gene-1.97-mRNA-1	maker-ctg000350_np12-augustus-gene-1.98-mRNA-1	maker-ctg000140_np12-augustus-gene-23.81-mRNA-1	maker-ctg000140_np12-augustus-gene-17.161-mRNA-1	augustus_masked-ctg000110_np12-processed-gene-14.30-mRNA-1	maker-ctg000140_np12-augustus-gene-17.160-mRNA-1
group48		+10*					Clunio_marinus|rna-CLUMA_CG016778	Anopheles_gambiae|rna-XM_309378.2	Belgica_antarctica|IU25_12452	Anopheles_gambiae|rna-XM_307655.3	Anopheles_gambiae|rna-XM_307865.2	Anopheles_gambiae|rna-XM_309376.4	Anopheles_gambiae|rna-XM_309383.4	Anopheles_gambiae|rna-XM_309411.4	Anopheles_gambiae|rna-XM_320681.4	Belgica_antarctica|IU25_03721	maker-ctg000200_np12-augustus-gene-7.108-mRNA-1	Drosophila_melanogaster|rna-NM_136886.3	Aedes_aegypti|rna-XM_021854072.1	Clunio_marinus|rna-CLUMA_CG019079	augustus_masked-ctg000190_np12-processed-gene-6.52-mRNA-1	Anopheles_gambiae|rna-XM_001688492.1	Anopheles_gambiae|rna-XM_309407.4	Anopheles_gambiae|rna-XM_309409.4	Anopheles_gambiae|rna-XM_309762.4	Anopheles_gambiae|rna-XM_001230585.1	Anopheles_gambiae|rna-XM_564258.1
group49				+16*			maker-ctg000370_np12-augustus-gene-18.103-mRNA-1	maker-ctg000350_np12-augustus-gene-6.111-mRNA-1	maker-ctg000350_np12-augustus-gene-6.107-mRNA-1	maker-ctg000370_np12-augustus-gene-18.85-mRNA-1	Belgica_antarctica|IU25_02579	maker-ctg000370_np12-augustus-gene-18.86-mRNA-1	Belgica_antarctica|IU25_06440	maker-ctg000350_np12-augustus-gene-6.96-mRNA-1	maker-ctg000370_np12-augustus-gene-18.84-mRNA-1	maker-ctg000370_np12-augustus-gene-16.98-mRNA-1	maker-ctg000350_np12-augustus-gene-6.93-mRNA-1	Anopheles_gambiae|rna-XM_316572.4	maker-ctg000340_np12-augustus-gene-5.89-mRNA-1	maker-ctg000350_np12-augustus-gene-12.88-mRNA-1	maker-ctg000350_np12-augustus-gene-6.108-mRNA-1	maker-ctg000350_np12-augustus-gene-6.109-mRNA-1	maker-ctg000350_np12-augustus-gene-6.110-mRNA-1	maker-ctg000350_np12-augustus-gene-6.97-mRNA-1	maker-ctg000370_np12-augustus-gene-18.104-mRNA-1	maker-ctg000350_np12-augustus-gene-6.95-mRNA-1	maker-ctg000340_np12-augustus-gene-4.111-mRNA-1
group50				+15*			Belgica_antarctica|IU25_06365	maker-ctg000340_np12-augustus-gene-9.114-mRNA-1	Anopheles_gambiae|rna-XM_003437141.1	Drosophila_melanogaster|rna-NM_001298598.1	Aedes_aegypti|rna-XM_021852720.1	maker-ctg000350_np12-augustus-gene-17.169-mRNA-1	augustus-ctg000230_np12-processed-gene-21.27-mRNA-1	maker-ctg000340_np12-augustus-gene-2.38-mRNA-1	maker-ctg000350_np12-augustus-gene-17.168-mRNA-1	maker-ctg000370_np12-augustus-gene-15.73-mRNA-1	maker-ctg000530_np12-augustus-gene-8.141-mRNA-1	maker-ctg000540_np12-augustus-gene-0.76-mRNA-1	maker-ctg000540_np12-augustus-gene-6.64-mRNA-1	maker-ctg000220_np12-augustus-gene-2.42-mRNA-1	maker-ctg000230_np12-augustus-gene-22.74-mRNA-1	maker-ctg000230_np12-augustus-gene-22.92-mRNA-1	maker-ctg000350_np12-augustus-gene-0.43-mRNA-1	maker-ctg000350_np12-augustus-gene-17.146-mRNA-1	maker-ctg000540_np12-augustus-gene-4.105-mRNA-1	maker-ctg000540_np12-augustus-gene-4.107-mRNA-1	maker-ctg000540_np12-augustus-gene-4.106-mRNA-1
group51				+20*			maker-ctg000190_np12-augustus-gene-7.120-mRNA-1	augustus_masked-ctg000230_np12-processed-gene-11.12-mRNA-1	augustus_masked-ctg000230_np12-processed-gene-11.13-mRNA-1	maker-ctg000460_np12-augustus-gene-0.33-mRNA-1	maker-ctg000460_np12-augustus-gene-0.34-mRNA-1	augustus_masked-ctg000230_np12-processed-gene-11.14-mRNA-1	augustus_masked-ctg000350_np12-processed-gene-7.19-mRNA-1	augustus_masked-ctg000530_np12-processed-gene-1.16-mRNA-1	maker-ctg000460_np12-augustus-gene-0.35-mRNA-1	maker-ctg000460_np12-augustus-gene-0.36-mRNA-1	maker-ctg000210_np12-augustus-gene-4.46-mRNA-1	maker-ctg000340_np12-augustus-gene-3.61-mRNA-1	maker-ctg000340_np12-augustus-gene-3.62-mRNA-1	augustus-ctg000360_np12-processed-gene-13.15-mRNA-1	augustus_masked-ctg000190_np12-processed-gene-7.59-mRNA-1	maker-ctg000190_np12-augustus-gene-7.139-mRNA-1	maker-ctg000200_np12-augustus-gene-12.40-mRNA-1	maker-ctg000340_np12-augustus-gene-3.60-mRNA-1	augustus_masked-ctg000200_np12-processed-gene-12.24-mRNA-1	maker-ctg000080_np12-augustus-gene-3.96-mRNA-1	maker-ctg000510_np12-augustus-gene-7.72-mRNA-1
group52				+20*			maker-ctg000120_np12-augustus-gene-1.141-mRNA-1	maker-ctg000110_np12-augustus-gene-21.67-mRNA-1	augustus-ctg000300_np12-processed-gene-7.51-mRNA-1	augustus_masked-ctg000300_np12-processed-gene-5.59-mRNA-1	maker-ctg000110_np12-augustus-gene-21.61-mRNA-1	maker-ctg000110_np12-augustus-gene-21.70-mRNA-1	maker-ctg000300_np12-augustus-gene-10.104-mRNA-1	maker-ctg000300_np12-augustus-gene-3.77-mRNA-1	maker-ctg000300_np12-augustus-gene-4.70-mRNA-1	maker-ctg000300_np12-augustus-gene-6.80-mRNA-1	maker-ctg000300_np12-augustus-gene-8.54-mRNA-1	maker-ctg000300_np12-augustus-gene-9.74-mRNA-1	maker-ctg000300_np12-augustus-gene-9.80-mRNA-1	maker-ctg000340_np12-augustus-gene-6.51-mRNA-1	maker-ctg000370_np12-augustus-gene-18.91-mRNA-1	maker-ctg000370_np12-augustus-gene-9.41-mRNA-1	maker-ctg000340_np12-augustus-gene-5.96-mRNA-1	maker-ctg000080_np12-augustus-gene-4.66-mRNA-1	maker-ctg000110_np12-augustus-gene-21.69-mRNA-1	maker-ctg000230_np12-augustus-gene-18.76-mRNA-1	maker-ctg000200_np12-augustus-gene-0.77-mRNA-1
group53							Clunio_marinus|rna-CLUMA_CG006322	Clunio_marinus|rna-CLUMA_CG011985	Clunio_marinus|rna-CLUMA_CG013539	maker-ctg000360_np12-augustus-gene-4.84-mRNA-1	Anopheles_gambiae|rna-XM_308666.4	Anopheles_gambiae|rna-XM_001688548.1	Belgica_antarctica|IU25_11888	Drosophila_melanogaster|rna-NM_168196.4	Aedes_aegypti|rna-XM_021842939.1	augustus-ctg000350_np12-processed-gene-11.34-mRNA-1	Belgica_antarctica|IU25_07916	Belgica_antarctica|IU25_04232	augustus_masked-ctg000360_np12-processed-gene-10.3-mRNA-1	Anopheles_gambiae|rna-XM_309810.4	Drosophila_melanogaster|rna-NM_001273835.1	Drosophila_melanogaster|rna-NM_001144436.2	Aedes_aegypti|rna-XM_021849888.1	Aedes_aegypti|rna-XM_021843982.1	Clunio_marinus|rna-CLUMA_CG020919	augustus_masked-ctg000110_np12-processed-gene-2.12-mRNA-1
group54							Clunio_marinus|rna-CLUMA_CG018102	Clunio_marinus|rna-CLUMA_CG018045	maker-ctg000140_np12-augustus-gene-39.130-mRNA-1	Anopheles_gambiae|rna-XM_308483.4	Belgica_antarctica|IU25_03203	Drosophila_melanogaster|rna-NM_137254.2	Drosophila_melanogaster|rna-NM_079157.2	Drosophila_melanogaster|rna-NM_057480.5	Drosophila_melanogaster|rna-NM_057475.3	Drosophila_melanogaster|rna-NM_001274316.1	Anopheles_gambiae|rna-XM_308481.3	Anopheles_gambiae|rna-XM_001237085.2	Anopheles_gambiae|rna-XM_001237084.2	Aedes_aegypti|rna-XM_021843603.1	Aedes_aegypti|rna-XM_021843602.1	Anopheles_gambiae|rna-XM_001237086.2	Drosophila_melanogaster|rna-NM_057481.4	Drosophila_melanogaster|rna-NM_165992.3	Drosophila_melanogaster|rna-NM_057479.3	maker-ctg000140_np12-augustus-gene-39.129-mRNA-1
group55							Clunio_marinus|rna-CLUMA_CG004994	Belgica_antarctica|IU25_04110	Drosophila_melanogaster|rna-NM_169187.3	Clunio_marinus|rna-CLUMA_CG016459	maker-ctg000360_np12-augustus-gene-3.111-mRNA-1	Anopheles_gambiae|rna-XM_316295.4	Belgica_antarctica|IU25_00142	Drosophila_melanogaster|rna-NM_079535.3	Drosophila_melanogaster|rna-NM_001260033.2	Drosophila_melanogaster|rna-NM_001260036.2	Drosophila_melanogaster|rna-NM_001275416.2	Drosophila_melanogaster|rna-NM_079537.4	Drosophila_melanogaster|rna-NM_079545.4	Drosophila_melanogaster|rna-NM_137834.3	augustus_masked-ctg000360_np12-processed-gene-3.52-mRNA-1	Belgica_antarctica|IU25_08066	Clunio_marinus|rna-CLUMA_CG010582	Drosophila_melanogaster|rna-NM_079543.3	Aedes_aegypti|rna-XM_001654459.3	Drosophila_melanogaster|rna-NM_079538.3
group56	+13*						Clunio_marinus|rna-CLUMA_CG012655	maker-ctg000350_np12-augustus-gene-1.119-mRNA-1	Anopheles_gambiae|rna-XM_314243.4	Belgica_antarctica|IU25_02723	Drosophila_melanogaster|rna-NM_132060.4	Aedes_aegypti|rna-XM_001658569.2	Belgica_antarctica|IU25_12874	Belgica_antarctica|IU25_03099	Belgica_antarctica|IU25_12691	Belgica_antarctica|IU25_12779	Belgica_antarctica|IU25_12822	Belgica_antarctica|IU25_13171	Belgica_antarctica|IU25_13341	Belgica_antarctica|IU25_13196	Belgica_antarctica|IU25_12836	Belgica_antarctica|IU25_12652	Belgica_antarctica|IU25_12710	Belgica_antarctica|IU25_13451	Belgica_antarctica|IU25_00562	Belgica_antarctica|IU25_11012
group57							Clunio_marinus|rna-CLUMA_CG015775	augustus_masked-ctg000230_np12-processed-gene-17.17-mRNA-1	Anopheles_gambiae|rna-XM_001238040.2	Belgica_antarctica|IU25_06960	Drosophila_melanogaster|rna-NM_165227.3	Aedes_aegypti|rna-XM_021839649.1	Drosophila_melanogaster|rna-NM_136011.4	Belgica_antarctica|IU25_09626	Belgica_antarctica|IU25_06964	maker-ctg000230_np12-augustus-gene-31.49-mRNA-1	maker-ctg000230_np12-augustus-gene-17.38-mRNA-1	Anopheles_gambiae|rna-XM_318800.5	Anopheles_gambiae|rna-XM_318783.5	Anopheles_gambiae|rna-XM_318779.4	Anopheles_gambiae|rna-XM_318768.4	Anopheles_gambiae|rna-XM_001238043.2	Aedes_aegypti|rna-XM_021847327.1	Aedes_aegypti|rna-XM_021847322.1	Clunio_marinus|rna-CLUMA_CG015783	Clunio_marinus|rna-CLUMA_CG014121
group58							Clunio_marinus|rna-CLUMA_CG001255	augustus_masked-ctg000200_np12-processed-gene-3.24-mRNA-1	Anopheles_gambiae|rna-XM_312763.5	Belgica_antarctica|IU25_06913	Drosophila_melanogaster|rna-NM_165888.4	Aedes_aegypti|rna-XM_001655176.2	Drosophila_melanogaster|rna-NM_001273989.1	Drosophila_melanogaster|rna-NM_001274159.1	Drosophila_melanogaster|rna-NM_001274160.1	Drosophila_melanogaster|rna-NM_001274161.1	Drosophila_melanogaster|rna-NM_137569.4	Drosophila_melanogaster|rna-NM_137570.2	Drosophila_melanogaster|rna-NM_137574.3	Drosophila_melanogaster|rna-NM_165887.2	Drosophila_melanogaster|rna-NM_165889.2	Drosophila_melanogaster|rna-NM_176155.2	Anopheles_gambiae|rna-XM_564544.3	Aedes_aegypti|rna-XM_021840349.1	Anopheles_gambiae|rna-XM_308195.3	Aedes_aegypti|rna-XM_001662233.2
group59		+16*					Anopheles_gambiae|rna-XM_001230478.2	Anopheles_gambiae|rna-XM_317913.3	Anopheles_gambiae|rna-XM_554830.1	Anopheles_gambiae|rna-XM_554837.3	Anopheles_gambiae|rna-XM_560786.6	Anopheles_gambiae|rna-XM_001230477.1	Anopheles_gambiae|rna-XM_001230325.1	Anopheles_gambiae|rna-XM_001230372.1	Anopheles_gambiae|rna-XM_001237999.1	Anopheles_gambiae|rna-XM_306007.3	Anopheles_gambiae|rna-XM_306233.4	Anopheles_gambiae|rna-XM_317898.4	Anopheles_gambiae|rna-XM_317911.4	Anopheles_gambiae|rna-XM_561173.5	Anopheles_gambiae|rna-XM_306506.3	Anopheles_gambiae|rna-XM_307326.4	Anopheles_gambiae|rna-XM_001687756.1	Anopheles_gambiae|rna-XM_001689014.1	Anopheles_gambiae|rna-XM_561267.1	Aedes_aegypti|rna-XM_021844773.1
group60		+4*		+6*		-3*	Belgica_antarctica|IU25_13109	augustus_masked-ctg000220_np12-processed-gene-9.81-mRNA-1	augustus_masked-ctg000220_np12-processed-gene-9.79-mRNA-1	augustus_masked-ctg000220_np12-processed-gene-9.77-mRNA-1	augustus_masked-ctg000220_np12-processed-gene-9.75-mRNA-1	augustus_masked-ctg000220_np12-processed-gene-9.73-mRNA-1	augustus_masked-ctg000220_np12-processed-gene-9.15-mRNA-1	augustus_masked-ctg000220_np12-processed-gene-5.73-mRNA-1	augustus_masked-ctg000220_np12-processed-gene-5.71-mRNA-1	augustus_masked-ctg000220_np12-processed-gene-5.69-mRNA-1	Anopheles_gambiae|rna-XM_560604.5	Anopheles_gambiae|rna-XM_318362.3	Anopheles_gambiae|rna-XM_315130.3	Anopheles_gambiae|rna-XM_307606.3	Anopheles_gambiae|rna-XM_307601.3	Anopheles_gambiae|rna-XM_307081.3	Anopheles_gambiae|rna-XM_305996.3	Clunio_marinus|rna-CLUMA_CG019994	Clunio_marinus|rna-CLUMA_CG019993	Clunio_marinus|rna-CLUMA_CG019992
group61			+17*				Drosophila_melanogaster|rna-NM_001032153.2	Drosophila_melanogaster|rna-NM_001032115.2	Drosophila_melanogaster|rna-NM_001032124.2	Drosophila_melanogaster|rna-NM_001032128.2	Drosophila_melanogaster|rna-NM_001032133.2	Drosophila_melanogaster|rna-NM_001032138.2	Drosophila_melanogaster|rna-NM_001032143.2	Drosophila_melanogaster|rna-NM_001032148.2	Drosophila_melanogaster|rna-NM_001032158.2	Drosophila_melanogaster|rna-NM_001032168.2	Drosophila_melanogaster|rna-NM_001032173.2	Drosophila_melanogaster|rna-NM_001032178.2	Drosophila_melanogaster|rna-NM_001032183.2	Drosophila_melanogaster|rna-NM_001032188.2	Drosophila_melanogaster|rna-NM_001032193.2	Drosophila_melanogaster|rna-NM_001032198.2	Drosophila_melanogaster|rna-NM_001032203.2	Drosophila_melanogaster|rna-NM_001032208.2	Drosophila_melanogaster|rna-NM_001032213.2	Drosophila_melanogaster|rna-NM_165380.4
group62				+9*			Clunio_marinus|rna-CLUMA_CG018094	Clunio_marinus|rna-CLUMA_CG018088	Clunio_marinus|rna-CLUMA_CG018254	Belgica_antarctica|IU25_11026	Belgica_antarctica|IU25_12720	Belgica_antarctica|IU25_11027	augustus_masked-ctg000500_np12-processed-gene-5.61-mRNA-1	Aedes_aegypti|rna-XM_001659603.2	augustus_masked-ctg000500_np12-processed-gene-5.62-mRNA-1	maker-ctg000500_np12-augustus-gene-5.109-mRNA-1	maker-ctg000500_np12-augustus-gene-5.108-mRNA-1	maker-ctg000360_np12-augustus-gene-16.74-mRNA-1	maker-ctg000140_np12-augustus-gene-28.46-mRNA-1	maker-ctg000140_np12-augustus-gene-25.87-mRNA-1	maker-ctg000140_np12-augustus-gene-25.71-mRNA-1	maker-ctg000140_np12-augustus-gene-25.70-mRNA-1	maker-ctg000140_np12-augustus-gene-25.68-mRNA-1	augustus_masked-ctg000140_np12-processed-gene-25.50-mRNA-1	maker-ctg000140_np12-augustus-gene-25.67-mRNA-1
group63							Clunio_marinus|rna-CLUMA_CG019012	maker-ctg000080_np12-augustus-gene-5.101-mRNA-1	Anopheles_gambiae|rna-XM_559533.6	Drosophila_melanogaster|rna-NM_170210.2	Aedes_aegypti|rna-XM_021849157.1	Aedes_aegypti|rna-XM_021849560.1	Drosophila_melanogaster|rna-NM_143114.3	Drosophila_melanogaster|rna-NM_170242.2	maker-ctg000080_np12-augustus-gene-5.117-mRNA-1	Belgica_antarctica|IU25_09402	Belgica_antarctica|IU25_09401	Belgica_antarctica|IU25_12439	maker-ctg000080_np12-augustus-gene-9.75-mRNA-1	Anopheles_gambiae|rna-XM_312904.5	Drosophila_melanogaster|rna-NM_167484.3	Aedes_aegypti|rna-XM_001658844.2	Clunio_marinus|rna-CLUMA_CG020979	Drosophila_melanogaster|rna-NM_143113.4	Anopheles_gambiae|rna-XM_003436369.1
group64						+9*	Aedes_aegypti|rna-XM_001659308.2	Clunio_marinus|rna-CLUMA_CG013365	Aedes_aegypti|rna-XM_001648666.2	Aedes_aegypti|rna-XM_001659290.2	Aedes_aegypti|rna-XM_001648665.2	Belgica_antarctica|IU25_09425	Aedes_aegypti|rna-XM_001659309.2	Drosophila_melanogaster|rna-NM_132404.2	Anopheles_gambiae|rna-XM_309714.3	Aedes_aegypti|rna-XM_021838198.1	maker-ctg000360_np12-augustus-gene-5.91-mRNA-1	Aedes_aegypti|rna-XM_021838169.1	Aedes_aegypti|rna-XM_001659292.2	Aedes_aegypti|rna-XM_021838127.1	Aedes_aegypti|rna-XM_021838152.1	Aedes_aegypti|rna-XM_021838216.1	Aedes_aegypti|rna-XM_001657657.2	maker-ctg000370_np12-augustus-gene-15.51-mRNA-1	augustus_masked-ctg000200_np12-processed-gene-1.50-mRNA-1
group65							Clunio_marinus|rna-CLUMA_CG011183	augustus_masked-ctg000500_np12-processed-gene-1.10-mRNA-1	Anopheles_gambiae|rna-XM_318543.4	Belgica_antarctica|IU25_07983	Drosophila_melanogaster|rna-NM_135916.3	Aedes_aegypti|rna-XM_001655363.2	Aedes_aegypti|rna-XM_001655364.2	Aedes_aegypti|rna-XM_001655366.2	maker-ctg000500_np12-augustus-gene-1.57-mRNA-1	maker-ctg000500_np12-augustus-gene-1.70-mRNA-1	maker-ctg000500_np12-augustus-gene-1.71-mRNA-1	Drosophila_melanogaster|rna-NM_001299030.1	Drosophila_melanogaster|rna-NM_001299029.1	Belgica_antarctica|IU25_04936	Clunio_marinus|rna-CLUMA_CG017048	Drosophila_melanogaster|rna-NM_135914.2	Drosophila_melanogaster|rna-NM_135912.3	Aedes_aegypti|rna-XM_001648865.2	Aedes_aegypti|rna-XM_001663592.2
group66						+5*	Anopheles_gambiae|rna-XM_001689224.1	Belgica_antarctica|IU25_02153	Anopheles_gambiae|rna-XM_001689223.1	Aedes_aegypti|rna-XM_001662027.2	Aedes_aegypti|rna-XM_001662026.2	Belgica_antarctica|IU25_07410	maker-ctg000220_np12-augustus-gene-7.127-mRNA-1	Clunio_marinus|rna-CLUMA_CG004662	Belgica_antarctica|IU25_09254	maker-ctg000210_np12-augustus-gene-3.51-mRNA-1	Aedes_aegypti|rna-XM_001652071.2	Clunio_marinus|rna-CLUMA_CG015755	Aedes_aegypti|rna-XM_001658688.2	Aedes_aegypti|rna-XM_001662028.2	Aedes_aegypti|rna-XM_001662029.2	Clunio_marinus|rna-CLUMA_CG004665	Clunio_marinus|rna-CLUMA_CG003136	Aedes_aegypti|rna-XM_021854174.1	Aedes_aegypti|rna-XM_001662030.2
group67						+7*	Aedes_aegypti|rna-XM_001661074.2	Aedes_aegypti|rna-XM_001649869.2	Aedes_aegypti|rna-XM_001651259.2	Aedes_aegypti|rna-XM_001651263.2	Aedes_aegypti|rna-XM_001656871.2	Aedes_aegypti|rna-XM_001661073.1	Aedes_aegypti|rna-XM_021850612.1	Aedes_aegypti|rna-XM_021850819.1	Aedes_aegypti|rna-XM_021850888.1	Aedes_aegypti|rna-XM_001651260.2	Aedes_aegypti|rna-XM_001651261.2	Aedes_aegypti|rna-XM_021839575.1	Aedes_aegypti|rna-XM_021850887.1	Anopheles_gambiae|rna-XM_311165.1	Anopheles_gambiae|rna-XM_320864.1	Anopheles_gambiae|rna-XM_311167.1	Anopheles_gambiae|rna-XM_314081.1	Anopheles_gambiae|rna-XM_310079.3	Anopheles_gambiae|rna-XM_319814.1
group68		+17*					Anopheles_gambiae|rna-XM_001687967.1	Anopheles_gambiae|rna-XM_001237103.1	Anopheles_gambiae|rna-XM_001237107.1	Anopheles_gambiae|rna-XM_001687939.1	Anopheles_gambiae|rna-XM_001687940.1	Anopheles_gambiae|rna-XM_001687941.1	Anopheles_gambiae|rna-XM_001687943.1	Anopheles_gambiae|rna-XM_001687944.1	Anopheles_gambiae|rna-XM_001687945.1	Anopheles_gambiae|rna-XM_001687948.1	Anopheles_gambiae|rna-XM_001687949.1	Anopheles_gambiae|rna-XM_001687959.1	Anopheles_gambiae|rna-XM_001687960.1	Anopheles_gambiae|rna-XM_001687961.1	Anopheles_gambiae|rna-XM_001687962.1	Anopheles_gambiae|rna-XM_001687963.1	Anopheles_gambiae|rna-XM_001687964.1	Anopheles_gambiae|rna-XM_001687965.1	Anopheles_gambiae|rna-XM_001687966.1
group69					+9*		Clunio_marinus|rna-CLUMA_CG001808	Clunio_marinus|rna-CLUMA_CG003011	Clunio_marinus|rna-CLUMA_CG003012	Clunio_marinus|rna-CLUMA_CG003013	Clunio_marinus|rna-CLUMA_CG021166	Clunio_marinus|rna-CLUMA_CG014657	Clunio_marinus|rna-CLUMA_CG003019	Clunio_marinus|rna-CLUMA_CG003015	Clunio_marinus|rna-CLUMA_CG003016	Clunio_marinus|rna-CLUMA_CG003018	Clunio_marinus|rna-CLUMA_CG001807	Clunio_marinus|rna-CLUMA_CG001806	Clunio_marinus|rna-CLUMA_CG013524	maker-ctg000400_np12-augustus-gene-1.72-mRNA-1	Belgica_antarctica|IU25_08721	maker-ctg000130_np12-augustus-gene-3.68-mRNA-1	Belgica_antarctica|IU25_00116	Belgica_antarctica|IU25_00115
group70				+6*	+3*		Clunio_marinus|rna-CLUMA_CG015206	Clunio_marinus|rna-CLUMA_CG002550	Clunio_marinus|rna-CLUMA_CG003413	Clunio_marinus|rna-CLUMA_CG015214	Clunio_marinus|rna-CLUMA_CG015284	Clunio_marinus|rna-CLUMA_CG017689	maker-ctg000200_np12-augustus-gene-8.75-mRNA-1	Anopheles_gambiae|rna-XM_315496.4	Drosophila_melanogaster|rna-NM_176714.3	maker-ctg000120_np12-augustus-gene-0.91-mRNA-1	maker-ctg000370_np12-augustus-gene-4.92-mRNA-1	maker-ctg000370_np12-augustus-gene-4.90-mRNA-1	maker-ctg000360_np12-augustus-gene-18.88-mRNA-1	maker-ctg000230_np12-augustus-gene-37.74-mRNA-1	maker-ctg000060_np12-augustus-gene-0.48-mRNA-1	augustus-ctg000340_np12-processed-gene-9.72-mRNA-1	maker-ctg000280_np12-augustus-gene-0.111-mRNA-1	Belgica_antarctica|IU25_10348
group71							Anopheles_gambiae|rna-XM_001687832.1	Belgica_antarctica|IU25_11768	Drosophila_melanogaster|rna-NM_001273587.1	Aedes_aegypti|rna-XM_001653550.2	Drosophila_melanogaster|rna-NM_078883.3	Drosophila_melanogaster|rna-NM_080268.2	Drosophila_melanogaster|rna-NM_080269.3	Drosophila_melanogaster|rna-NM_141971.3	Drosophila_melanogaster|rna-NM_141972.2	Drosophila_melanogaster|rna-NM_144371.2	Drosophila_melanogaster|rna-NM_165193.2	Clunio_marinus|rna-CLUMA_CG008427	maker-ctg000360_np12-augustus-gene-3.97-mRNA-1	Anopheles_gambiae|rna-XM_309943.5	Aedes_aegypti|rna-XM_001659499.2	maker-ctg000360_np12-augustus-gene-3.94-mRNA-1	maker-ctg000360_np12-augustus-gene-3.98-mRNA-1	maker-ctg000360_np12-augustus-gene-3.96-mRNA-1
group72				+17*			maker-ctg000520_np12-augustus-gene-0.122-mRNA-1	augustus_masked-ctg000110_np12-processed-gene-3.13-mRNA-1	augustus_masked-ctg000210_np12-processed-gene-3.0-mRNA-1	augustus_masked-ctg000230_np12-processed-gene-10.12-mRNA-1	maker-ctg000070_np12-augustus-gene-2.132-mRNA-1	maker-ctg000080_np12-augustus-gene-5.108-mRNA-1	maker-ctg000100_np12-augustus-gene-1.60-mRNA-1	maker-ctg000110_np12-augustus-gene-3.61-mRNA-1	maker-ctg000110_np12-augustus-gene-3.62-mRNA-1	maker-ctg000190_np12-augustus-gene-2.103-mRNA-1	maker-ctg000200_np12-augustus-gene-11.95-mRNA-1	maker-ctg000210_np12-augustus-gene-3.44-mRNA-1	maker-ctg000230_np12-augustus-gene-11.61-mRNA-1	maker-ctg000230_np12-augustus-gene-11.70-mRNA-1	maker-ctg000230_np12-augustus-gene-13.84-mRNA-1	maker-ctg000230_np12-augustus-gene-13.95-mRNA-1	maker-ctg000530_np12-augustus-gene-2.95-mRNA-1	maker-ctg000530_np12-augustus-gene-2.97-mRNA-1
group73					+15*		Clunio_marinus|rna-CLUMA_CG003881	Clunio_marinus|rna-CLUMA_CG001438	Clunio_marinus|rna-CLUMA_CG002475	Clunio_marinus|rna-CLUMA_CG001439	Clunio_marinus|rna-CLUMA_CG001440	Clunio_marinus|rna-CLUMA_CG001441	Clunio_marinus|rna-CLUMA_CG001442	Clunio_marinus|rna-CLUMA_CG001443	Clunio_marinus|rna-CLUMA_CG002454	Clunio_marinus|rna-CLUMA_CG002471	Clunio_marinus|rna-CLUMA_CG002472	Clunio_marinus|rna-CLUMA_CG002474	Clunio_marinus|rna-CLUMA_CG002479	Clunio_marinus|rna-CLUMA_CG013418	Clunio_marinus|rna-CLUMA_CG013419	Clunio_marinus|rna-CLUMA_CG001437	Clunio_marinus|rna-CLUMA_CG002460
group74					+15*		Clunio_marinus|rna-CLUMA_CG001228	Clunio_marinus|rna-CLUMA_CG001231	Clunio_marinus|rna-CLUMA_CG001213	Clunio_marinus|rna-CLUMA_CG001214	Clunio_marinus|rna-CLUMA_CG001215	Clunio_marinus|rna-CLUMA_CG001229	Clunio_marinus|rna-CLUMA_CG001230	Clunio_marinus|rna-CLUMA_CG001219	Clunio_marinus|rna-CLUMA_CG005345	Clunio_marinus|rna-CLUMA_CG001208	Clunio_marinus|rna-CLUMA_CG001209	Clunio_marinus|rna-CLUMA_CG001210	Clunio_marinus|rna-CLUMA_CG001211	Clunio_marinus|rna-CLUMA_CG001212	Clunio_marinus|rna-CLUMA_CG005343	Clunio_marinus|rna-CLUMA_CG005344	Clunio_marinus|rna-CLUMA_CG005681
group75							Clunio_marinus|rna-CLUMA_CG016429	Clunio_marinus|rna-CLUMA_CG000842	Clunio_marinus|rna-CLUMA_CG015847	Clunio_marinus|rna-CLUMA_CG016420	maker-ctg000110_np12-augustus-gene-0.38-mRNA-1	Anopheles_gambiae|rna-XM_317441.3	Belgica_antarctica|IU25_10088	Drosophila_melanogaster|rna-NM_142525.4	Anopheles_gambiae|rna-XM_555444.1	Drosophila_melanogaster|rna-NM_137526.3	Aedes_aegypti|rna-XM_001660676.2	Aedes_aegypti|rna-XM_021847513.1	Aedes_aegypti|rna-XM_021847512.1	Aedes_aegypti|rna-XM_001658015.3	Drosophila_melanogaster|rna-NM_142526.4	Anopheles_gambiae|rna-XM_307282.3	maker-ctg000110_np12-augustus-gene-0.37-mRNA-1
group76						+10*	Clunio_marinus|rna-CLUMA_CG000595	Clunio_marinus|rna-CLUMA_CG000594	maker-ctg000200_np12-augustus-gene-10.91-mRNA-1	Anopheles_gambiae|rna-XM_321363.4	Belgica_antarctica|IU25_01928	Aedes_aegypti|rna-XM_021856886.1	Aedes_aegypti|rna-XM_001656485.3	Aedes_aegypti|rna-XM_021856896.1	Aedes_aegypti|rna-XM_021856895.1	Aedes_aegypti|rna-XM_021856888.1	Aedes_aegypti|rna-XM_021856887.1	Aedes_aegypti|rna-XM_021856285.1	Aedes_aegypti|rna-XM_021855606.1	Aedes_aegypti|rna-XM_001656486.3	Aedes_aegypti|rna-XM_001656484.3	Aedes_aegypti|rna-XM_001656483.3	Aedes_aegypti|rna-XM_001656482.3
group77							Clunio_marinus|rna-CLUMA_CG018250	Clunio_marinus|rna-CLUMA_CG015167	augustus-ctg000230_np12-processed-gene-23.17-mRNA-1	Belgica_antarctica|IU25_00592	Anopheles_gambiae|rna-XM_003436223.1	Drosophila_melanogaster|rna-NM_142070.3	Aedes_aegypti|rna-XM_021854695.1	Aedes_aegypti|rna-XM_001649262.3	Aedes_aegypti|rna-XM_001649261.3	Anopheles_gambiae|rna-XM_312054.4	maker-ctg000530_np12-augustus-gene-3.80-mRNA-1	Belgica_antarctica|IU25_09406	Aedes_aegypti|rna-XM_021837820.1	Aedes_aegypti|rna-XM_021837821.1	Aedes_aegypti|rna-XM_001653459.3	Aedes_aegypti|rna-XM_001653853.2	maker-ctg000230_np12-augustus-gene-23.62-mRNA-1
group78				+16*			maker-ctg000340_np12-augustus-gene-11.135-mRNA-1	maker-ctg000340_np12-augustus-gene-11.116-mRNA-1	maker-ctg000340_np12-augustus-gene-11.117-mRNA-1	maker-ctg000340_np12-augustus-gene-11.111-mRNA-1	augustus-ctg000230_np12-processed-gene-23.44-mRNA-1	augustus_masked-ctg000230_np12-processed-gene-17.5-mRNA-1	maker-ctg000190_np12-augustus-gene-7.127-mRNA-1	maker-ctg000230_np12-augustus-gene-11.65-mRNA-1	maker-ctg000230_np12-augustus-gene-12.80-mRNA-1	maker-ctg000230_np12-augustus-gene-12.81-mRNA-1	maker-ctg000230_np12-augustus-gene-4.55-mRNA-1	maker-ctg000230_np12-augustus-gene-4.56-mRNA-1	maker-ctg000340_np12-augustus-gene-11.118-mRNA-1	maker-ctg000340_np12-augustus-gene-11.125-mRNA-1	maker-ctg000340_np12-augustus-gene-11.126-mRNA-1	maker-ctg000340_np12-augustus-gene-11.127-mRNA-1	maker-ctg000230_np12-augustus-gene-5.63-mRNA-1
group79							Clunio_marinus|rna-CLUMA_CG012609	maker-ctg000140_np12-augustus-gene-14.47-mRNA-1	Anopheles_gambiae|rna-XM_316287.4	Belgica_antarctica|IU25_04569	Drosophila_melanogaster|rna-NM_001274277.1	Aedes_aegypti|rna-XM_021843381.1	Drosophila_melanogaster|rna-NM_145335.3	Drosophila_melanogaster|rna-NM_167829.3	augustus_masked-ctg000140_np12-processed-gene-14.13-mRNA-1	augustus_masked-ctg000140_np12-processed-gene-14.5-mRNA-1	Drosophila_melanogaster|rna-NM_176145.3	Drosophila_melanogaster|rna-NM_169508.2	Drosophila_melanogaster|rna-NM_176297.1	Drosophila_melanogaster|rna-NM_169343.4	Drosophila_melanogaster|rna-NM_176214.3	Drosophila_melanogaster|rna-NM_176284.3	Drosophila_melanogaster|rna-NM_176295.2
group80				+16*			augustus-ctg000180_np12-processed-gene-0.26-mRNA-1	maker-ctg000200_np12-augustus-gene-0.82-mRNA-1	maker-ctg000230_np12-augustus-gene-14.65-mRNA-1	maker-ctg000200_np12-augustus-gene-16.77-mRNA-1	augustus_masked-ctg000200_np12-processed-gene-14.16-mRNA-1	maker-ctg000170_np12-augustus-gene-5.75-mRNA-1	maker-ctg000170_np12-augustus-gene-6.73-mRNA-1	maker-ctg000320_np12-augustus-gene-4.154-mRNA-1	maker-ctg000360_np12-augustus-gene-18.76-mRNA-1	maker-ctg000520_np12-augustus-gene-0.110-mRNA-1	maker-ctg000290_np12-augustus-gene-0.167-mRNA-1	augustus-ctg000170_np12-processed-gene-7.66-mRNA-1	maker-ctg000180_np12-augustus-gene-0.106-mRNA-1	maker-ctg000290_np12-augustus-gene-0.165-mRNA-1	maker-ctg000230_np12-augustus-gene-14.68-mRNA-1	maker-ctg000290_np12-augustus-gene-0.166-mRNA-1	maker-ctg000170_np12-augustus-gene-7.161-mRNA-1
group81						+15*	Aedes_aegypti|rna-XM_021849246.1	Aedes_aegypti|rna-XM_021844208.1	Aedes_aegypti|rna-XM_021852367.1	Aedes_aegypti|rna-XM_021837728.1	Aedes_aegypti|rna-XM_021838202.1	Aedes_aegypti|rna-XM_021838714.1	Aedes_aegypti|rna-XM_021839523.1	Aedes_aegypti|rna-XM_021842994.1	Aedes_aegypti|rna-XM_021845518.1	Aedes_aegypti|rna-XM_021846888.1	Aedes_aegypti|rna-XM_021846895.1	Aedes_aegypti|rna-XM_021848289.1	Aedes_aegypti|rna-XM_021848879.1	Aedes_aegypti|rna-XM_021850690.1	Aedes_aegypti|rna-XM_021853937.1	Aedes_aegypti|rna-XM_021842955.1	Aedes_aegypti|rna-XM_021838767.1
group82	+15*						Belgica_antarctica|IU25_11185	Belgica_antarctica|IU25_10783	Belgica_antarctica|IU25_01134	Belgica_antarctica|IU25_02296	Belgica_antarctica|IU25_07358	Belgica_antarctica|IU25_08820	Belgica_antarctica|IU25_12109	Belgica_antarctica|IU25_12784	Belgica_antarctica|IU25_12785	Belgica_antarctica|IU25_12921	Belgica_antarctica|IU25_13447	Belgica_antarctica|IU25_02294	Belgica_antarctica|IU25_05836	Belgica_antarctica|IU25_07879	Belgica_antarctica|IU25_12107	Belgica_antarctica|IU25_13039	Belgica_antarctica|IU25_07359
group83				+12*			Belgica_antarctica|IU25_12926	maker-ctg000140_np12-augustus-gene-2.132-mRNA-1	Belgica_antarctica|IU25_00636	maker-ctg000140_np12-augustus-gene-47.82-mRNA-1	Drosophila_melanogaster|rna-NM_001299811.1	maker-ctg000370_np12-augustus-gene-7.94-mRNA-1	maker-ctg000140_np12-augustus-gene-6.67-mRNA-1	maker-ctg000170_np12-augustus-gene-4.68-mRNA-1	augustus_masked-ctg000370_np12-processed-gene-22.35-mRNA-1	maker-ctg000090_np12-augustus-gene-4.67-mRNA-1	maker-ctg000140_np12-augustus-gene-28.53-mRNA-1	maker-ctg000140_np12-augustus-gene-35.76-mRNA-1	maker-ctg000230_np12-augustus-gene-28.56-mRNA-1	maker-ctg000510_np12-augustus-gene-2.60-mRNA-1	maker-ctg000100_np12-augustus-gene-1.74-mRNA-1	maker-ctg000220_np12-augustus-gene-9.157-mRNA-1	maker-ctg000340_np12-augustus-gene-2.36-mRNA-1
group84							Belgica_antarctica|IU25_10297	Anopheles_gambiae|rna-XM_001231058.2	Belgica_antarctica|IU25_01991	maker-ctg000080_np12-augustus-gene-1.71-mRNA-1	Anopheles_gambiae|rna-XM_003436113.1	Drosophila_melanogaster|rna-NM_001014733.5	Aedes_aegypti|rna-XM_021854669.1	Clunio_marinus|rna-CLUMA_CG021016	Belgica_antarctica|IU25_05440	maker-ctg000530_np12-augustus-gene-3.85-mRNA-1	Anopheles_gambiae|rna-XM_024811307.1	Drosophila_melanogaster|rna-NM_001273556.1	Aedes_aegypti|rna-XM_021844182.1	Clunio_marinus|rna-CLUMA_CG021010	Aedes_aegypti|rna-XM_021848480.1	Aedes_aegypti|rna-XM_021856254.1	Anopheles_gambiae|rna-XM_563586.4
group85							Drosophila_melanogaster|rna-NM_132467.3	Aedes_aegypti|rna-XM_011494652.2	Drosophila_melanogaster|rna-NM_001042846.3	Drosophila_melanogaster|rna-NM_001042848.2	Aedes_aegypti|rna-XM_001659258.2	Aedes_aegypti|rna-XM_001660951.2	Aedes_aegypti|rna-XM_011494650.2	Aedes_aegypti|rna-XM_011494651.2	Aedes_aegypti|rna-XM_011495331.2	Aedes_aegypti|rna-XM_021852745.1	Drosophila_melanogaster|rna-NM_169954.2	Anopheles_gambiae|rna-XM_001237675.2	Anopheles_gambiae|rna-XM_556135.3	maker-ctg000110_np12-augustus-gene-2.53-mRNA-1	Drosophila_melanogaster|rna-NM_132518.3	Anopheles_gambiae|rna-XM_315499.1	Anopheles_gambiae|rna-XM_315663.4
group86		+15*					Anopheles_gambiae|rna-XM_003436144.1	Anopheles_gambiae|rna-XM_001230517.1	Anopheles_gambiae|rna-XM_001237390.1	Anopheles_gambiae|rna-XM_003436137.1	Anopheles_gambiae|rna-XM_003436138.1	Anopheles_gambiae|rna-XM_003436139.1	Anopheles_gambiae|rna-XM_003436140.1	Anopheles_gambiae|rna-XM_003436141.1	Anopheles_gambiae|rna-XM_003436142.1	Anopheles_gambiae|rna-XM_003436143.1	Anopheles_gambiae|rna-XM_003436145.1	Anopheles_gambiae|rna-XM_003436146.1	Anopheles_gambiae|rna-XM_003436147.1	Anopheles_gambiae|rna-XM_003436148.1	Anopheles_gambiae|rna-XM_003436149.1	Anopheles_gambiae|rna-XM_003436150.1	Anopheles_gambiae|rna-XM_003436151.1
group87				+16*			maker-ctg000540_np12-augustus-gene-6.85-mRNA-1	maker-ctg000480_np12-augustus-gene-0.54-mRNA-1	maker-ctg000140_np12-augustus-gene-21.97-mRNA-1	maker-ctg000140_np12-augustus-gene-22.24-mRNA-1	maker-ctg000140_np12-augustus-gene-22.25-mRNA-1	maker-ctg000140_np12-augustus-gene-23.56-mRNA-1	maker-ctg000230_np12-augustus-gene-4.58-mRNA-1	maker-ctg000480_np12-augustus-gene-0.55-mRNA-1	maker-ctg000480_np12-augustus-gene-0.56-mRNA-1	maker-ctg000510_np12-augustus-gene-4.101-mRNA-1	maker-ctg000510_np12-augustus-gene-4.105-mRNA-1	maker-ctg000510_np12-augustus-gene-4.93-mRNA-1	maker-ctg000540_np12-augustus-gene-7.104-mRNA-1	maker-ctg000140_np12-augustus-gene-23.74-mRNA-1	maker-ctg000540_np12-augustus-gene-6.84-mRNA-1	maker-ctg000540_np12-augustus-gene-7.105-mRNA-1	maker-ctg000210_np12-augustus-gene-5.116-mRNA-1
group88					+11*		Clunio_marinus|rna-CLUMA_CG016956	Clunio_marinus|rna-CLUMA_CG002636	Clunio_marinus|rna-CLUMA_CG016244	Clunio_marinus|rna-CLUMA_CG016754	Clunio_marinus|rna-CLUMA_CG016756	Clunio_marinus|rna-CLUMA_CG016758	Clunio_marinus|rna-CLUMA_CG016953	Clunio_marinus|rna-CLUMA_CG016770	Clunio_marinus|rna-CLUMA_CG016552	Clunio_marinus|rna-CLUMA_CG016763	Clunio_marinus|rna-CLUMA_CG016961	Clunio_marinus|rna-CLUMA_CG016762	Clunio_marinus|rna-CLUMA_CG016701	Clunio_marinus|rna-CLUMA_CG006624	Belgica_antarctica|IU25_10850	Belgica_antarctica|IU25_10851
group89							Clunio_marinus|rna-CLUMA_CG011767	Clunio_marinus|rna-CLUMA_CG012868	Clunio_marinus|rna-CLUMA_CG014926	Belgica_antarctica|IU25_12679	Aedes_aegypti|rna-XM_021856089.1	Aedes_aegypti|rna-XM_021851777.1	Clunio_marinus|rna-CLUMA_CG011409	maker-ctg000210_np12-augustus-gene-10.100-mRNA-1	Anopheles_gambiae|rna-XM_309303.3	Anopheles_gambiae|rna-XM_564139.3	Drosophila_melanogaster|rna-NM_140766.3	Belgica_antarctica|IU25_10075	maker-ctg000140_np12-augustus-gene-1.75-mRNA-1	maker-ctg000140_np12-augustus-gene-31.59-mRNA-1	Aedes_aegypti|rna-XM_021856083.1	Aedes_aegypti|rna-XM_021849708.1
group90							Clunio_marinus|rna-CLUMA_CG015851	Clunio_marinus|rna-CLUMA_CG013703	Clunio_marinus|rna-CLUMA_CG015844	maker-ctg000230_np12-augustus-gene-16.64-mRNA-1	augustus-ctg000130_np12-processed-gene-12.13-mRNA-1	Anopheles_gambiae|rna-XM_553715.3	Belgica_antarctica|IU25_09347	Belgica_antarctica|IU25_05665	Drosophila_melanogaster|rna-NM_001316390.1	Aedes_aegypti|rna-XM_021847936.1	Aedes_aegypti|rna-XM_021847933.1	Aedes_aegypti|rna-XM_021845304.1	Aedes_aegypti|rna-XM_001650168.2	maker-ctg000230_np12-augustus-gene-16.64-mRNA-10	maker-ctg000230_np12-augustus-gene-16.64-mRNA-11	Aedes_aegypti|rna-XM_021850907.1
group91					+10*		Clunio_marinus|rna-CLUMA_CG006105	Clunio_marinus|rna-CLUMA_CG003551	Clunio_marinus|rna-CLUMA_CG005011	Clunio_marinus|rna-CLUMA_CG005854	Clunio_marinus|rna-CLUMA_CG005866	Clunio_marinus|rna-CLUMA_CG006073	Clunio_marinus|rna-CLUMA_CG006089	Clunio_marinus|rna-CLUMA_CG013013	Clunio_marinus|rna-CLUMA_CG013048	Clunio_marinus|rna-CLUMA_CG003560	Clunio_marinus|rna-CLUMA_CG012959	Belgica_antarctica|IU25_09613	Clunio_marinus|rna-CLUMA_CG003380	Belgica_antarctica|IU25_05718	Clunio_marinus|rna-CLUMA_CG005877	maker-ctg000110_np12-augustus-gene-9.90-mRNA-1
group92							Clunio_marinus|rna-CLUMA_CG016479	Clunio_marinus|rna-CLUMA_CG005339	Clunio_marinus|rna-CLUMA_CG001491	Clunio_marinus|rna-CLUMA_CG002526	Clunio_marinus|rna-CLUMA_CG016437	Belgica_antarctica|IU25_00820	Anopheles_gambiae|rna-XM_565386.2	Anopheles_gambiae|rna-XM_001688862.1	Anopheles_gambiae|rna-XM_001688866.1	Anopheles_gambiae|rna-XM_001237842.1	maker-ctg000140_np12-augustus-gene-4.74-mRNA-1	Aedes_aegypti|rna-XM_021839844.1	maker-ctg000080_np12-augustus-gene-8.81-mRNA-1	Drosophila_melanogaster|rna-NM_001042791.3	Aedes_aegypti|rna-XM_001655456.2	maker-ctg000540_np12-augustus-gene-1.116-mRNA-1
group93				+15*			augustus_masked-ctg000230_np12-processed-gene-22.0-mRNA-1	maker-ctg000190_np12-augustus-gene-6.87-mRNA-1	maker-ctg000200_np12-augustus-gene-6.103-mRNA-1	maker-ctg000190_np12-augustus-gene-6.88-mRNA-1	maker-ctg000190_np12-augustus-gene-6.86-mRNA-1	maker-ctg000210_np12-augustus-gene-4.47-mRNA-1	maker-ctg000210_np12-augustus-gene-6.60-mRNA-1	maker-ctg000210_np12-augustus-gene-6.70-mRNA-1	maker-ctg000340_np12-augustus-gene-11.102-mRNA-1	maker-ctg000500_np12-augustus-gene-3.73-mRNA-1	maker-ctg000200_np12-augustus-gene-6.116-mRNA-1	maker-ctg000200_np12-augustus-gene-6.118-mRNA-1	maker-ctg000200_np12-augustus-gene-6.117-mRNA-1	maker-ctg000200_np12-augustus-gene-6.115-mRNA-1	maker-ctg000540_np12-augustus-gene-4.82-mRNA-1	maker-ctg000110_np12-augustus-gene-4.66-mRNA-1
group94							Clunio_marinus|rna-CLUMA_CG005804	maker-ctg000140_np12-augustus-gene-40.62-mRNA-1	maker-ctg000140_np12-augustus-gene-40.61-mRNA-1	Belgica_antarctica|IU25_11007	augustus_masked-ctg000500_np12-processed-gene-2.30-mRNA-1	Anopheles_gambiae|rna-XM_311601.4	Drosophila_melanogaster|rna-NM_168556.1	Aedes_aegypti|rna-XM_021855579.1	Clunio_marinus|rna-CLUMA_CG010705	Belgica_antarctica|IU25_03214	Anopheles_gambiae|rna-XM_320619.4	maker-ctg000510_np12-augustus-gene-0.61-mRNA-1	Aedes_aegypti|rna-XM_021855385.1	maker-ctg000510_np12-augustus-gene-1.84-mRNA-1	maker-ctg000080_np12-augustus-gene-10.110-mRNA-1	maker-ctg000140_np12-augustus-gene-32.56-mRNA-1
group95						+10*	Aedes_aegypti|rna-XM_021841605.1	Belgica_antarctica|IU25_11773	Aedes_aegypti|rna-XM_021841796.1	Aedes_aegypti|rna-XM_021841612.1	Aedes_aegypti|rna-XM_001653662.2	Aedes_aegypti|rna-XM_001662106.2	Aedes_aegypti|rna-XM_021841607.1	Aedes_aegypti|rna-XM_001663732.2	Aedes_aegypti|rna-XM_021841795.1	Aedes_aegypti|rna-XM_021841797.1	Anopheles_gambiae|rna-XM_556826.3	Anopheles_gambiae|rna-XM_315578.4	Aedes_aegypti|rna-XM_021841606.1	Aedes_aegypti|rna-XM_021839500.1	Aedes_aegypti|rna-XM_021841604.1	Aedes_aegypti|rna-XM_021841801.1
group96						+14*	Aedes_aegypti|rna-XM_021850810.1	Aedes_aegypti|rna-XM_021838575.1	Aedes_aegypti|rna-XM_021838619.1	Aedes_aegypti|rna-XM_021839544.1	Aedes_aegypti|rna-XM_021839642.1	Aedes_aegypti|rna-XM_021839944.1	Aedes_aegypti|rna-XM_021840367.1	Aedes_aegypti|rna-XM_021845500.1	Aedes_aegypti|rna-XM_021846529.1	Aedes_aegypti|rna-XM_021846537.1	Aedes_aegypti|rna-XM_021847988.1	Aedes_aegypti|rna-XM_021848305.1	Aedes_aegypti|rna-XM_021850772.1	Aedes_aegypti|rna-XM_021853035.1	Aedes_aegypti|rna-XM_021853579.1	Aedes_aegypti|rna-XM_021854878.1
group97						+14*	Aedes_aegypti|rna-XM_021839752.1	Aedes_aegypti|rna-XM_001657663.2	Aedes_aegypti|rna-XM_021839427.1	Aedes_aegypti|rna-XM_021839551.1	Aedes_aegypti|rna-XM_021839621.1	Aedes_aegypti|rna-XM_021839622.1	Aedes_aegypti|rna-XM_021843160.1	Aedes_aegypti|rna-XM_021850640.1	Aedes_aegypti|rna-XM_021838710.1	Aedes_aegypti|rna-XM_021843567.1	Aedes_aegypti|rna-XM_021845824.1	Aedes_aegypti|rna-XM_021848101.1	Aedes_aegypti|rna-XM_021851897.1	Aedes_aegypti|rna-XM_021853369.1	Aedes_aegypti|rna-XM_021853698.1	Aedes_aegypti|rna-XM_021853854.1
group98			+14*				Drosophila_melanogaster|rna-NM_001110696.2	Drosophila_melanogaster|rna-NM_206698.2	Drosophila_melanogaster|rna-NM_206701.2	Drosophila_melanogaster|rna-NM_001144069.1	Drosophila_melanogaster|rna-NM_167390.3	Drosophila_melanogaster|rna-NM_206699.2	Drosophila_melanogaster|rna-NM_206700.2	Drosophila_melanogaster|rna-NM_206702.2	Drosophila_melanogaster|rna-NM_206703.2	Drosophila_melanogaster|rna-NM_206704.2	Drosophila_melanogaster|rna-NM_206705.2	Drosophila_melanogaster|rna-NM_206706.3	Drosophila_melanogaster|rna-NM_206707.3	Drosophila_melanogaster|rna-NM_206708.2	Drosophila_melanogaster|rna-NM_206709.3	Drosophila_melanogaster|rna-NM_079124.3
group99						+6*	Clunio_marinus|rna-CLUMA_CG008978	Clunio_marinus|rna-CLUMA_CG008979	maker-ctg000400_np12-augustus-gene-6.112-mRNA-1	Aedes_aegypti|rna-XM_001654904.2	Aedes_aegypti|rna-XM_001654894.2	Aedes_aegypti|rna-XM_001654898.2	Aedes_aegypti|rna-XM_001654899.2	Aedes_aegypti|rna-XM_001654900.2	Aedes_aegypti|rna-XM_001654903.2	augustus_masked-ctg000370_np12-processed-gene-29.0-mRNA-1	maker-ctg000400_np12-augustus-gene-6.133-mRNA-1	maker-ctg000400_np12-augustus-gene-6.135-mRNA-1	Aedes_aegypti|rna-XM_001654897.2	Aedes_aegypti|rna-XM_021847668.1	Anopheles_gambiae|rna-XM_001688930.1
group100			+5*	+5*			maker-ctg000130_np12-augustus-gene-5.88-mRNA-1	maker-ctg000060_np12-augustus-gene-2.66-mRNA-1	maker-ctg000060_np12-augustus-gene-2.65-mRNA-1	maker-ctg000130_np12-augustus-gene-5.108-mRNA-1	maker-ctg000130_np12-augustus-gene-5.109-mRNA-1	Belgica_antarctica|IU25_08159	maker-ctg000060_np12-augustus-gene-2.52-mRNA-1	Drosophila_melanogaster|rna-NM_139615.3	maker-ctg000140_np12-augustus-gene-43.80-mRNA-1	Drosophila_melanogaster|rna-NM_132038.2	Drosophila_melanogaster|rna-NM_141426.2	Drosophila_melanogaster|rna-NM_141425.2	Drosophila_melanogaster|rna-NM_141423.4	Drosophila_melanogaster|rna-NM_141421.2	Drosophila_melanogaster|rna-NM_141420.3
group101							Clunio_marinus|rna-CLUMA_CG011633	maker-ctg000530_np12-augustus-gene-1.62-mRNA-1	Anopheles_gambiae|rna-XM_001687788.1	Belgica_antarctica|IU25_07057	Drosophila_melanogaster|rna-NM_140353.3	Aedes_aegypti|rna-XM_001651862.2	Aedes_aegypti|rna-XM_001651861.2	Anopheles_gambiae|rna-XM_308089.4	Belgica_antarctica|IU25_01271	Clunio_marinus|rna-CLUMA_CG008438	Anopheles_gambiae|rna-XM_309696.2	Aedes_aegypti|rna-XM_001648418.2	Drosophila_melanogaster|rna-NM_001275098.1	Aedes_aegypti|rna-XM_001648419.2	Drosophila_melanogaster|rna-NM_140819.2
group102							Drosophila_melanogaster|rna-NM_079644.3	maker-ctg000110_np12-augustus-gene-16.60-mRNA-1	Anopheles_gambiae|rna-XM_003435715.1	Anopheles_gambiae|rna-XM_003435711.1	Anopheles_gambiae|rna-XM_003435710.1	Belgica_antarctica|IU25_10123	Drosophila_melanogaster|rna-NM_079674.3	maker-ctg000110_np12-augustus-gene-16.58-mRNA-1	maker-ctg000110_np12-augustus-gene-16.59-mRNA-1	maker-ctg000110_np12-augustus-gene-16.61-mRNA-1	Drosophila_melanogaster|rna-NM_079683.3	Clunio_marinus|rna-CLUMA_CG011149	Aedes_aegypti|rna-XM_021856678.1	Aedes_aegypti|rna-XM_001651947.3	Aedes_aegypti|rna-XM_001657569.3
group103			+5*			+4*	Drosophila_melanogaster|rna-NM_001300310.1	Drosophila_melanogaster|rna-NM_141912.3	Drosophila_melanogaster|rna-NM_141913.3	Drosophila_melanogaster|rna-NM_141967.4	Belgica_antarctica|IU25_06876	Clunio_marinus|rna-CLUMA_CG018234	Drosophila_melanogaster|rna-NM_141911.3	Drosophila_melanogaster|rna-NM_142111.2	Aedes_aegypti|rna-XM_021852209.1	Aedes_aegypti|rna-XM_001662818.3	Aedes_aegypti|rna-XM_021850709.1	Aedes_aegypti|rna-XM_021853660.1	Drosophila_melanogaster|rna-NM_167318.1	Aedes_aegypti|rna-XM_021851254.1	Aedes_aegypti|rna-XM_021849509.1
group104		+8*					Anopheles_gambiae|rna-XM_310072.3	Clunio_marinus|rna-CLUMA_CG017410	Anopheles_gambiae|rna-XM_310088.1	Anopheles_gambiae|rna-XM_310066.3	Anopheles_gambiae|rna-XM_310068.2	Anopheles_gambiae|rna-XM_310070.2	Anopheles_gambiae|rna-XM_310073.1	Anopheles_gambiae|rna-XM_310085.1	Anopheles_gambiae|rna-XM_310087.2	Anopheles_gambiae|rna-XM_317837.3	Anopheles_gambiae|rna-XM_317840.2	Anopheles_gambiae|rna-XM_317838.1	Aedes_aegypti|rna-XM_001659190.3	Aedes_aegypti|rna-XM_011495106.2	Aedes_aegypti|rna-XM_001659191.3
group105							Belgica_antarctica|IU25_03712	maker-ctg000110_np12-augustus-gene-20.59-mRNA-1	Anopheles_gambiae|rna-XM_308277.3	Drosophila_melanogaster|rna-NM_165597.2	Aedes_aegypti|rna-XM_021840174.1	Belgica_antarctica|IU25_11322	Anopheles_gambiae|rna-XM_564713.3	Drosophila_melanogaster|rna-NM_134735.2	Aedes_aegypti|rna-XM_001648923.2	Belgica_antarctica|IU25_03711	maker-ctg000090_np12-augustus-gene-7.48-mRNA-1	Anopheles_gambiae|rna-XM_308338.4	Drosophila_melanogaster|rna-NM_001259927.1	Aedes_aegypti|rna-XM_021841081.1	Clunio_marinus|rna-CLUMA_CG016269
group106							Clunio_marinus|rna-CLUMA_CG003995	Drosophila_melanogaster|rna-NM_001299589.1	Aedes_aegypti|rna-XM_001653233.2	Belgica_antarctica|IU25_05475	augustus_masked-ctg000050_np12-processed-gene-5.6-mRNA-1	Anopheles_gambiae|rna-XM_312655.5	Drosophila_melanogaster|rna-NM_057914.4	Clunio_marinus|rna-CLUMA_CG009256	Drosophila_melanogaster|rna-NM_079044.2	Anopheles_gambiae|rna-XM_312654.5	Aedes_aegypti|rna-XM_001653232.3	Aedes_aegypti|rna-XM_001663566.2	maker-ctg000050_np12-augustus-gene-5.140-mRNA-1	maker-ctg000050_np12-augustus-gene-5.139-mRNA-1	augustus-ctg000370_np12-processed-gene-9.31-mRNA-1
group107						+6*	maker-ctg000140_np12-augustus-gene-11.45-mRNA-1	Aedes_aegypti|rna-XM_001651372.2	Aedes_aegypti|rna-XM_021846032.1	Aedes_aegypti|rna-XM_021846034.1	Aedes_aegypti|rna-XM_021853691.1	Anopheles_gambiae|rna-XM_307978.5	Anopheles_gambiae|rna-XM_307976.5	Anopheles_gambiae|rna-XM_318754.5	Aedes_aegypti|rna-XM_001655518.2	Aedes_aegypti|rna-XM_021850942.1	Aedes_aegypti|rna-XM_001651278.2	Aedes_aegypti|rna-XM_001662816.2	Aedes_aegypti|rna-XM_001655520.3	Aedes_aegypti|rna-XM_021856026.1	maker-ctg000140_np12-augustus-gene-11.44-mRNA-1
group108						+12*	Aedes_aegypti|rna-XM_021839364.1	Aedes_aegypti|rna-XM_001653077.2	Aedes_aegypti|rna-XM_021837852.1	Aedes_aegypti|rna-XM_021837870.1	Aedes_aegypti|rna-XM_021839356.1	Aedes_aegypti|rna-XM_021839357.1	Aedes_aegypti|rna-XM_021839362.1	Aedes_aegypti|rna-XM_021839366.1	Aedes_aegypti|rna-XM_021839369.1	Aedes_aegypti|rna-XM_021847036.1	Aedes_aegypti|rna-XM_021849579.1	Aedes_aegypti|rna-XM_021855859.1	Aedes_aegypti|rna-XM_021856422.1	Anopheles_gambiae|rna-XM_001238307.1	Aedes_aegypti|rna-XM_021855866.1
group109						+12*	Anopheles_gambiae|rna-XM_003436355.1	Aedes_aegypti|rna-XM_001654588.2	Aedes_aegypti|rna-XM_021848053.1	Aedes_aegypti|rna-XM_001661172.2	Aedes_aegypti|rna-XM_001662905.2	Aedes_aegypti|rna-XM_021839694.1	Aedes_aegypti|rna-XM_021839695.1	Aedes_aegypti|rna-XM_021842576.1	Aedes_aegypti|rna-XM_021842577.1	Aedes_aegypti|rna-XM_021848041.1	Aedes_aegypti|rna-XM_021848043.1	Aedes_aegypti|rna-XM_021848044.1	Aedes_aegypti|rna-XM_021848045.1	Aedes_aegypti|rna-XM_021848054.1	Aedes_aegypti|rna-XM_021848055.1
group110			+13*				Drosophila_melanogaster|rna-NM_142349.3	Drosophila_melanogaster|rna-NM_143233.3	Drosophila_melanogaster|rna-NM_143235.3	Drosophila_melanogaster|rna-NM_143237.4	Drosophila_melanogaster|rna-NM_143239.2	Drosophila_melanogaster|rna-NM_143234.2	Drosophila_melanogaster|rna-NM_143227.2	Drosophila_melanogaster|rna-NM_143228.2	Drosophila_melanogaster|rna-NM_143229.2	Drosophila_melanogaster|rna-NM_143230.2	Drosophila_melanogaster|rna-NM_143231.2	Drosophila_melanogaster|rna-NM_143232.3	Drosophila_melanogaster|rna-NM_170279.3	Drosophila_melanogaster|rna-NM_170281.2	Drosophila_melanogaster|rna-NM_170282.2
group111				+14*			maker-ctg000200_np12-augustus-gene-8.65-mRNA-1	maker-ctg000100_np12-augustus-gene-1.71-mRNA-1	maker-ctg000180_np12-augustus-gene-0.107-mRNA-1	maker-ctg000200_np12-augustus-gene-9.130-mRNA-1	maker-ctg000230_np12-augustus-gene-6.52-mRNA-1	maker-ctg000360_np12-augustus-gene-21.77-mRNA-1	maker-ctg000500_np12-augustus-gene-2.108-mRNA-1	maker-ctg000550_np12-augustus-gene-7.44-mRNA-1	maker-ctg000050_np12-augustus-gene-4.60-mRNA-1	maker-ctg000190_np12-augustus-gene-2.75-mRNA-1	maker-ctg000200_np12-augustus-gene-17.82-mRNA-1	maker-ctg000510_np12-augustus-gene-4.97-mRNA-1	maker-ctg000510_np12-augustus-gene-6.89-mRNA-1	maker-ctg000190_np12-augustus-gene-2.74-mRNA-1	maker-ctg000230_np12-augustus-gene-17.36-mRNA-1
group112					+11*		Clunio_marinus|rna-CLUMA_CG007740	Clunio_marinus|rna-CLUMA_CG004081	Clunio_marinus|rna-CLUMA_CG007741	Clunio_marinus|rna-CLUMA_CG018306	Clunio_marinus|rna-CLUMA_CG018314	Clunio_marinus|rna-CLUMA_CG018315	Clunio_marinus|rna-CLUMA_CG018327	Clunio_marinus|rna-CLUMA_CG018468	Clunio_marinus|rna-CLUMA_CG018469	Clunio_marinus|rna-CLUMA_CG018475	Clunio_marinus|rna-CLUMA_CG018477	Clunio_marinus|rna-CLUMA_CG018478	Clunio_marinus|rna-CLUMA_CG018480	Belgica_antarctica|IU25_05485
group113					+13*		Clunio_marinus|rna-CLUMA_CG011688	Clunio_marinus|rna-CLUMA_CG002517	Clunio_marinus|rna-CLUMA_CG002582	Clunio_marinus|rna-CLUMA_CG007256	Clunio_marinus|rna-CLUMA_CG007335	Clunio_marinus|rna-CLUMA_CG007336	Clunio_marinus|rna-CLUMA_CG007420	Clunio_marinus|rna-CLUMA_CG009765	Clunio_marinus|rna-CLUMA_CG016452	Clunio_marinus|rna-CLUMA_CG016588	Clunio_marinus|rna-CLUMA_CG016786	Clunio_marinus|rna-CLUMA_CG016958	Clunio_marinus|rna-CLUMA_CG002589	Clunio_marinus|rna-CLUMA_CG001852
group114					+13*		Clunio_marinus|rna-CLUMA_CG008323	Clunio_marinus|rna-CLUMA_CG008319	Clunio_marinus|rna-CLUMA_CG008320	Clunio_marinus|rna-CLUMA_CG008324	Clunio_marinus|rna-CLUMA_CG021433	Clunio_marinus|rna-CLUMA_CG008322	Clunio_marinus|rna-CLUMA_CG008318	Clunio_marinus|rna-CLUMA_CG009813	Clunio_marinus|rna-CLUMA_CG021396	Clunio_marinus|rna-CLUMA_CG008321	Clunio_marinus|rna-CLUMA_CG008327	Clunio_marinus|rna-CLUMA_CG015051	Clunio_marinus|rna-CLUMA_CG003216	Clunio_marinus|rna-CLUMA_CG018150
group115					+11*		Clunio_marinus|rna-CLUMA_CG016785	Clunio_marinus|rna-CLUMA_CG010718	Clunio_marinus|rna-CLUMA_CG013194	Clunio_marinus|rna-CLUMA_CG002956	Clunio_marinus|rna-CLUMA_CG003297	Clunio_marinus|rna-CLUMA_CG008490	Clunio_marinus|rna-CLUMA_CG017617	Clunio_marinus|rna-CLUMA_CG017618	Clunio_marinus|rna-CLUMA_CG020028	Clunio_marinus|rna-CLUMA_CG020038	Clunio_marinus|rna-CLUMA_CG011511	Clunio_marinus|rna-CLUMA_CG011821	Clunio_marinus|rna-CLUMA_CG016220	Belgica_antarctica|IU25_10379
group116							Clunio_marinus|rna-CLUMA_CG020642	Clunio_marinus|rna-CLUMA_CG020627	maker-ctg000360_np12-augustus-gene-3.116-mRNA-1	Anopheles_gambiae|rna-XM_321705.4	Drosophila_melanogaster|rna-NM_001299469.1	Aedes_aegypti|rna-XM_001647730.2	Belgica_antarctica|IU25_11575	maker-ctg000210_np12-augustus-gene-8.163-mRNA-1	maker-ctg000230_np12-augustus-gene-20.72-mRNA-1	maker-ctg000400_np12-augustus-gene-5.61-mRNA-1	maker-ctg000530_np12-augustus-gene-2.100-mRNA-1	maker-ctg000140_np12-augustus-gene-17.159-mRNA-1	maker-ctg000530_np12-augustus-gene-2.114-mRNA-1	maker-ctg000230_np12-augustus-gene-20.73-mRNA-1
group117						+3*	Clunio_marinus|rna-CLUMA_CG001993	Anopheles_gambiae|rna-XM_314772.4	Belgica_antarctica|IU25_02887	Aedes_aegypti|rna-XM_021851190.1	Aedes_aegypti|rna-XM_001650112.2	Aedes_aegypti|rna-XM_021849345.1	Aedes_aegypti|rna-XM_021856731.1	maker-ctg000230_np12-augustus-gene-31.37-mRNA-1	maker-ctg000230_np12-augustus-gene-31.41-mRNA-1	maker-ctg000230_np12-augustus-gene-31.42-mRNA-1	maker-ctg000230_np12-augustus-gene-31.43-mRNA-1	Aedes_aegypti|rna-XM_001657846.2	Clunio_marinus|rna-CLUMA_CG017817	maker-ctg000230_np12-augustus-gene-31.38-mRNA-1
group118							Clunio_marinus|rna-CLUMA_CG012198	Belgica_antarctica|IU25_08306	Belgica_antarctica|IU25_08310	maker-ctg000140_np12-augustus-gene-7.100-mRNA-1	Anopheles_gambiae|rna-XM_321171.4	Aedes_aegypti|rna-XM_001658952.2	Clunio_marinus|rna-CLUMA_CG012194	Drosophila_melanogaster|rna-NM_144391.3	Aedes_aegypti|rna-XM_021856050.1	augustus_masked-ctg000140_np12-processed-gene-7.14-mRNA-1	Drosophila_melanogaster|rna-NM_001104232.1	Drosophila_melanogaster|rna-NM_144392.2	Drosophila_melanogaster|rna-NM_144393.3	Aedes_aegypti|rna-XM_021849268.1
group119				+11*			maker-ctg000110_np12-augustus-gene-11.117-mRNA-1	Clunio_marinus|rna-CLUMA_CG004651	augustus-ctg000110_np12-processed-gene-21.55-mRNA-1	maker-ctg000110_np12-augustus-gene-11.118-mRNA-1	maker-ctg000110_np12-augustus-gene-11.119-mRNA-1	maker-ctg000110_np12-augustus-gene-11.120-mRNA-1	maker-ctg000110_np12-augustus-gene-11.97-mRNA-1	maker-ctg000110_np12-augustus-gene-21.76-mRNA-1	maker-ctg000110_np12-augustus-gene-3.68-mRNA-1	maker-ctg000200_np12-augustus-gene-6.100-mRNA-1	maker-ctg000230_np12-augustus-gene-27.66-mRNA-1	Belgica_antarctica|IU25_07614	maker-ctg000110_np12-augustus-gene-3.67-mRNA-1	maker-ctg000360_np12-augustus-gene-20.102-mRNA-1
group120		+11*					Anopheles_gambiae|rna-XM_557970.3	Anopheles_gambiae|rna-XM_001237290.3	Anopheles_gambiae|rna-XM_003436622.1	Anopheles_gambiae|rna-XM_309327.5	Anopheles_gambiae|rna-XM_320269.4	Anopheles_gambiae|rna-XM_319658.4	Belgica_antarctica|IU25_06890	Anopheles_gambiae|rna-XM_001238283.2	Anopheles_gambiae|rna-XM_001230467.2	Anopheles_gambiae|rna-XM_309096.4	Anopheles_gambiae|rna-XM_320261.4	Anopheles_gambiae|rna-XM_320263.4	Anopheles_gambiae|rna-XM_320844.4	Anopheles_gambiae|rna-XM_560999.5
group121							Clunio_marinus|rna-CLUMA_CG001481	Anopheles_gambiae|rna-XM_001688128.1	Belgica_antarctica|IU25_04309	maker-ctg000340_np12-augustus-gene-6.46-mRNA-1	augustus_masked-ctg000080_np12-processed-gene-5.55-mRNA-1	Drosophila_melanogaster|rna-NM_139719.2	Aedes_aegypti|rna-XM_001663489.2	Clunio_marinus|rna-CLUMA_CG015026	Drosophila_melanogaster|rna-NM_136652.3	Clunio_marinus|rna-CLUMA_CG011552	Anopheles_gambiae|rna-XM_308522.4	Drosophila_melanogaster|rna-NM_141058.3	Aedes_aegypti|rna-XM_021839785.1	maker-ctg000110_np12-augustus-gene-2.59-mRNA-1
group122							Clunio_marinus|rna-CLUMA_CG014244	augustus_masked-ctg000130_np12-processed-gene-4.39-mRNA-1	Anopheles_gambiae|rna-XM_318642.4	Belgica_antarctica|IU25_06668	Drosophila_melanogaster|rna-NM_001299179.1	Aedes_aegypti|rna-XM_001649287.2	Drosophila_melanogaster|rna-NM_136219.6	augustus_masked-ctg000130_np12-processed-gene-4.3-mRNA-1	maker-ctg000200_np12-augustus-gene-15.80-mRNA-1	Belgica_antarctica|IU25_11692	Anopheles_gambiae|rna-XM_318640.4	maker-ctg000130_np12-augustus-gene-4.103-mRNA-1	Aedes_aegypti|rna-XM_021845689.1	Drosophila_melanogaster|rna-NM_001299181.1
group123							Belgica_antarctica|IU25_08569	maker-ctg000200_np12-augustus-gene-9.113-mRNA-1	Anopheles_gambiae|rna-XM_551896.3	Drosophila_melanogaster|rna-NM_141932.3	Aedes_aegypti|rna-XM_021850270.1	augustus_masked-ctg000080_np12-processed-gene-1.10-mRNA-1	maker-ctg000200_np12-augustus-gene-9.112-mRNA-1	maker-ctg000200_np12-augustus-gene-9.114-mRNA-1	maker-ctg000200_np12-augustus-gene-9.93-mRNA-1	Drosophila_melanogaster|rna-NM_001363930.1	Clunio_marinus|rna-CLUMA_CG002362	Anopheles_gambiae|rna-XM_001238279.1	Aedes_aegypti|rna-XM_021850271.1	Aedes_aegypti|rna-XM_001649047.3
group124	+2*		+9*				Belgica_antarctica|IU25_04519	Belgica_antarctica|IU25_08872	Belgica_antarctica|IU25_12843	Drosophila_melanogaster|rna-NM_134746.4	Drosophila_melanogaster|rna-NM_001298131.1	Drosophila_melanogaster|rna-NM_134479.2	Drosophila_melanogaster|rna-NM_001272781.1	Drosophila_melanogaster|rna-NM_001299444.1	Drosophila_melanogaster|rna-NM_134478.2	Drosophila_melanogaster|rna-NM_142702.2	Drosophila_melanogaster|rna-NM_142901.2	Drosophila_melanogaster|rna-NM_142902.3	Drosophila_melanogaster|rna-NM_142903.3	Drosophila_melanogaster|rna-NM_206546.2
group125							Belgica_antarctica|IU25_08327	Belgica_antarctica|IU25_09497	maker-ctg000140_np12-augustus-gene-50.94-mRNA-1	Anopheles_gambiae|rna-XM_556011.3	Drosophila_melanogaster|rna-NM_001274820.1	Aedes_aegypti|rna-XM_001656069.3	Clunio_marinus|rna-CLUMA_CG019500	Belgica_antarctica|IU25_09499	Clunio_marinus|rna-CLUMA_CG019612	Anopheles_gambiae|rna-XM_001237650.1	Anopheles_gambiae|rna-XM_315381.4	Anopheles_gambiae|rna-XM_556009.2	maker-ctg000110_np12-augustus-gene-7.24-mRNA-1	Drosophila_melanogaster|rna-NM_176323.2
group126							Belgica_antarctica|IU25_02325	maker-ctg000050_np12-augustus-gene-2.89-mRNA-1	Anopheles_gambiae|rna-XM_315007.3	Drosophila_melanogaster|rna-NM_001144410.2	Aedes_aegypti|rna-XM_001661243.2	Clunio_marinus|rna-CLUMA_CG016157	Anopheles_gambiae|rna-XM_001231035.2	Anopheles_gambiae|rna-XM_001231036.2	Anopheles_gambiae|rna-XM_308999.4	Drosophila_melanogaster|rna-NM_137797.5	Aedes_aegypti|rna-XM_021847321.1	Drosophila_melanogaster|rna-NM_135174.3	Drosophila_melanogaster|rna-NM_166512.2	Aedes_aegypti|rna-XM_001658682.2
group127			+10*				Drosophila_melanogaster|rna-NM_170213.3	Drosophila_melanogaster|rna-NM_170215.2	Drosophila_melanogaster|rna-NM_143128.4	Drosophila_melanogaster|rna-NM_001104448.2	Drosophila_melanogaster|rna-NM_141848.2	Drosophila_melanogaster|rna-NM_143123.5	Drosophila_melanogaster|rna-NM_143125.3	Drosophila_melanogaster|rna-NM_143126.2	Drosophila_melanogaster|rna-NM_143127.3	Drosophila_melanogaster|rna-NM_143130.4	Drosophila_melanogaster|rna-NM_170221.2	Drosophila_melanogaster|rna-NM_170220.2	Drosophila_melanogaster|rna-NM_170214.3	maker-ctg000230_np12-augustus-gene-19.61-mRNA-1
group128						+11*	Aedes_aegypti|rna-XM_021850177.1	Aedes_aegypti|rna-XM_021837383.1	Aedes_aegypti|rna-XM_021840368.1	Aedes_aegypti|rna-XM_021841168.1	Aedes_aegypti|rna-XM_021842238.1	Aedes_aegypti|rna-XM_021857137.1	Aedes_aegypti|rna-XM_021850341.1	Aedes_aegypti|rna-XM_021842986.1	Aedes_aegypti|rna-XM_021845285.1	Aedes_aegypti|rna-XM_021846143.1	Aedes_aegypti|rna-XM_021851765.1	Aedes_aegypti|rna-XM_021852762.1	Anopheles_gambiae|rna-XM_001689019.1	Aedes_aegypti|rna-XM_021842258.1
group129		+4*					Aedes_aegypti|rna-XM_021849360.1	Aedes_aegypti|rna-XM_001647813.2	Anopheles_gambiae|rna-XM_309892.2	Anopheles_gambiae|rna-XM_024811300.1	Anopheles_gambiae|rna-XM_309877.2	Anopheles_gambiae|rna-XM_309878.3	Anopheles_gambiae|rna-XM_309879.3	Anopheles_gambiae|rna-XM_309893.3	Anopheles_gambiae|rna-XM_315149.5	Anopheles_gambiae|rna-XM_318490.2	Anopheles_gambiae|rna-XM_318493.4	Aedes_aegypti|rna-XM_021846731.1	Aedes_aegypti|rna-XM_021846730.1	Aedes_aegypti|rna-XM_021839637.1
group130						+12*	Aedes_aegypti|rna-XM_021850729.1	Aedes_aegypti|rna-XM_021856514.1	Aedes_aegypti|rna-XM_021856524.1	Aedes_aegypti|rna-XM_021856526.1	Aedes_aegypti|rna-XM_021856529.1	Aedes_aegypti|rna-XM_021856621.1	Aedes_aegypti|rna-XM_021856622.1	Aedes_aegypti|rna-XM_021856632.1	Aedes_aegypti|rna-XM_021856637.1	Aedes_aegypti|rna-XM_021856638.1	Aedes_aegypti|rna-XM_021856647.1	Aedes_aegypti|rna-XM_021856648.1	Aedes_aegypti|rna-XM_021857091.1	Aedes_aegypti|rna-XM_021857092.1
group131			+5*				Clunio_marinus|rna-CLUMA_CG016561	Clunio_marinus|rna-CLUMA_CG016256	maker-ctg000100_np12-augustus-gene-0.126-mRNA-1	maker-ctg000100_np12-augustus-gene-0.104-mRNA-1	Drosophila_melanogaster|rna-NM_001274538.1	Drosophila_melanogaster|rna-NM_001104053.3	Drosophila_melanogaster|rna-NM_144405.2	Drosophila_melanogaster|rna-NM_057925.3	Drosophila_melanogaster|rna-NM_057924.3	maker-ctg000100_np12-augustus-gene-0.124-mRNA-1	Drosophila_melanogaster|rna-NM_057926.3	Drosophila_melanogaster|rna-NM_176290.2	maker-ctg000100_np12-augustus-gene-0.103-mRNA-1
group132							Clunio_marinus|rna-CLUMA_CG005218	maker-ctg000220_np12-augustus-gene-8.60-mRNA-1	Anopheles_gambiae|rna-XM_001689070.2	Belgica_antarctica|IU25_07892	Drosophila_melanogaster|rna-NM_001103842.2	Aedes_aegypti|rna-XM_001653769.2	maker-ctg000230_np12-augustus-gene-19.54-mRNA-1	Drosophila_melanogaster|rna-NM_001103840.2	Drosophila_melanogaster|rna-NM_001103841.3	Anopheles_gambiae|rna-XM_318467.4	Aedes_aegypti|rna-XM_001659379.2	Anopheles_gambiae|rna-XM_001231157.1	Drosophila_melanogaster|rna-NM_001103843.2
group133							Clunio_marinus|rna-CLUMA_CG016155	maker-ctg000360_np12-augustus-gene-19.40-mRNA-1	Anopheles_gambiae|rna-XM_552478.2	Belgica_antarctica|IU25_05358	Drosophila_melanogaster|rna-NM_001259371.2	Aedes_aegypti|rna-XM_021852088.1	Belgica_antarctica|IU25_10696	maker-ctg000190_np12-augustus-gene-6.101-mRNA-1	Clunio_marinus|rna-CLUMA_CG009035	Anopheles_gambiae|rna-XM_313812.5	Drosophila_melanogaster|rna-NM_141532.3	Aedes_aegypti|rna-XM_021856823.1	maker-ctg000120_np12-augustus-gene-2.142-mRNA-1
group134	+5*						Clunio_marinus|rna-CLUMA_CG011935	maker-ctg000520_np12-augustus-gene-0.139-mRNA-1	Belgica_antarctica|IU25_08476	Belgica_antarctica|IU25_08472	Belgica_antarctica|IU25_08473	Belgica_antarctica|IU25_08474	Belgica_antarctica|IU25_08479	Belgica_antarctica|IU25_08480	Belgica_antarctica|IU25_08481	Belgica_antarctica|IU25_08475	Aedes_aegypti|rna-XM_001654138.2	augustus-ctg000390_np12-processed-gene-0.51-mRNA-1	Clunio_marinus|rna-CLUMA_CG014958
group135							Clunio_marinus|rna-CLUMA_CG017357	maker-ctg000370_np12-augustus-gene-4.113-mRNA-1	Anopheles_gambiae|rna-XM_003436919.1	Belgica_antarctica|IU25_07299	Drosophila_melanogaster|rna-NM_057730.5	Aedes_aegypti|rna-XM_021850372.1	Drosophila_melanogaster|rna-NM_001298552.2	Drosophila_melanogaster|rna-NM_001316647.1	Drosophila_melanogaster|rna-NM_001316648.1	Drosophila_melanogaster|rna-NM_001316649.1	Drosophila_melanogaster|rna-NM_001382066.1	Drosophila_melanogaster|rna-NM_167693.4	Drosophila_melanogaster|rna-NM_079931.4
group136							Clunio_marinus|rna-CLUMA_CG001004	augustus_masked-ctg000370_np12-processed-gene-22.51-mRNA-1	Belgica_antarctica|IU25_06036	Drosophila_melanogaster|rna-NM_001272686.1	Aedes_aegypti|rna-XM_001650802.2	augustus_masked-ctg000370_np12-processed-gene-22.53-mRNA-1	Belgica_antarctica|IU25_03416	Anopheles_gambiae|rna-XM_310251.6	maker-ctg000550_np12-augustus-gene-23.73-mRNA-1	Anopheles_gambiae|rna-XM_310252.7	Drosophila_melanogaster|rna-NM_057267.4	Aedes_aegypti|rna-XM_001650805.2	maker-ctg000550_np12-augustus-gene-23.74-mRNA-1
group137							Clunio_marinus|rna-CLUMA_CG009329	Belgica_antarctica|IU25_00853	Clunio_marinus|rna-CLUMA_CG009328	Anopheles_gambiae|rna-XM_316208.3	Belgica_antarctica|IU25_00852	Aedes_aegypti|rna-XM_001659895.2	Anopheles_gambiae|rna-XM_316207.4	Anopheles_gambiae|rna-XM_316206.3	Aedes_aegypti|rna-XM_001659894.2	Drosophila_melanogaster|rna-NM_140611.4	Drosophila_melanogaster|rna-NM_140610.4	Drosophila_melanogaster|rna-NM_140612.2	Drosophila_melanogaster|rna-NM_140613.2
group138							Clunio_marinus|rna-CLUMA_CG004857	augustus_masked-ctg000370_np12-processed-gene-23.11-mRNA-1	Anopheles_gambiae|rna-XM_316830.5	Belgica_antarctica|IU25_07894	Drosophila_melanogaster|rna-NM_001272840.2	Aedes_aegypti|rna-XM_021848786.1	augustus_masked-ctg000010_np12-processed-gene-0.8-mRNA-1	Belgica_antarctica|IU25_00167	augustus_masked-ctg000370_np12-processed-gene-23.10-mRNA-1	Anopheles_gambiae|rna-XM_310498.5	Drosophila_melanogaster|rna-NM_001273094.1	Aedes_aegypti|rna-XM_021839468.1	Clunio_marinus|rna-CLUMA_CG017819
group139							Clunio_marinus|rna-CLUMA_CG017420	Anopheles_gambiae|rna-XM_319647.4	Belgica_antarctica|IU25_01745	Drosophila_melanogaster|rna-NM_001347749.1	Aedes_aegypti|rna-XM_021845018.1	Clunio_marinus|rna-CLUMA_CG017935	augustus_masked-ctg000370_np12-processed-gene-16.26-mRNA-1	Belgica_antarctica|IU25_10260	Drosophila_melanogaster|rna-NM_134917.3	Aedes_aegypti|rna-XM_001658098.2	Drosophila_melanogaster|rna-NM_134922.4	Drosophila_melanogaster|rna-NM_134923.2	Drosophila_melanogaster|rna-NM_001103597.2
group140							Clunio_marinus|rna-CLUMA_CG017674	Belgica_antarctica|IU25_05983	maker-ctg000370_np12-augustus-gene-10.37-mRNA-1	Anopheles_gambiae|rna-XM_003437029.1	Belgica_antarctica|IU25_07427	maker-ctg000370_np12-augustus-gene-10.31-mRNA-1	Aedes_aegypti|rna-XM_001656659.2	Clunio_marinus|rna-CLUMA_CG011029	maker-ctg000370_np12-augustus-gene-10.36-mRNA-1	Clunio_marinus|rna-CLUMA_CG017667	Drosophila_melanogaster|rna-NM_001258643.1	Anopheles_gambiae|rna-XM_001230785.3	Aedes_aegypti|rna-XM_021857468.1
group141							Clunio_marinus|rna-CLUMA_CG020261	augustus-ctg000060_np12-processed-gene-3.86-mRNA-1	Anopheles_gambiae|rna-XM_313032.3	Belgica_antarctica|IU25_11170	Drosophila_melanogaster|rna-NM_001144530.2	Aedes_aegypti|rna-XM_001650251.3	maker-ctg000060_np12-augustus-gene-3.122-mRNA-1	maker-ctg000060_np12-augustus-gene-3.123-mRNA-1	Belgica_antarctica|IU25_06671	Clunio_marinus|rna-CLUMA_CG007116	augustus_masked-ctg000060_np12-processed-gene-2.4-mRNA-1	augustus_masked-ctg000230_np12-processed-gene-33.16-mRNA-1	maker-ctg000550_np12-augustus-gene-24.81-mRNA-1
group142	+11*						maker-ctg000440_np12-augustus-gene-0.35-mRNA-1	Belgica_antarctica|IU25_07851	Belgica_antarctica|IU25_01583	Belgica_antarctica|IU25_01801	Belgica_antarctica|IU25_04698	Belgica_antarctica|IU25_06094	Belgica_antarctica|IU25_07676	Belgica_antarctica|IU25_10480	Belgica_antarctica|IU25_12220	Belgica_antarctica|IU25_12565	Belgica_antarctica|IU25_10487	Belgica_antarctica|IU25_13103	Belgica_antarctica|IU25_00710
group143	+12*						Belgica_antarctica|IU25_06566	Belgica_antarctica|IU25_01488	Belgica_antarctica|IU25_13036	Belgica_antarctica|IU25_06271	Belgica_antarctica|IU25_11925	Belgica_antarctica|IU25_12742	Belgica_antarctica|IU25_13088	Belgica_antarctica|IU25_07058	Belgica_antarctica|IU25_13008	Belgica_antarctica|IU25_13490	Belgica_antarctica|IU25_06564	Belgica_antarctica|IU25_13487	Belgica_antarctica|IU25_10331
group144							Belgica_antarctica|IU25_08594	Belgica_antarctica|IU25_03493	maker-ctg000080_np12-augustus-gene-4.84-mRNA-1	augustus_masked-ctg000530_np12-processed-gene-3.11-mRNA-1	Anopheles_gambiae|rna-XM_321922.5	Anopheles_gambiae|rna-XM_321605.3	Drosophila_melanogaster|rna-NM_142215.3	Drosophila_melanogaster|rna-NM_140561.4	Aedes_aegypti|rna-XM_021856352.1	Aedes_aegypti|rna-XM_021854117.1	Aedes_aegypti|rna-XM_021852521.1	Clunio_marinus|rna-CLUMA_CG018183	Clunio_marinus|rna-CLUMA_CG015304
group145							Belgica_antarctica|IU25_03055	Belgica_antarctica|IU25_03056	Belgica_antarctica|IU25_09854	Anopheles_gambiae|rna-XM_316359.1	Aedes_aegypti|rna-XM_011494638.2	Clunio_marinus|rna-CLUMA_CG018019	Drosophila_melanogaster|rna-NM_140660.4	Anopheles_gambiae|rna-XM_316360.2	Drosophila_melanogaster|rna-NM_136566.2	Aedes_aegypti|rna-XM_001658036.3	Drosophila_melanogaster|rna-NM_136563.2	Drosophila_melanogaster|rna-NM_001299280.1	Drosophila_melanogaster|rna-NM_140659.3
group146							Belgica_antarctica|IU25_12049	Belgica_antarctica|IU25_11889	Aedes_aegypti|rna-XM_001655717.2	Drosophila_melanogaster|rna-NM_142446.4	maker-ctg000230_np12-augustus-gene-5.53-mRNA-1	Anopheles_gambiae|rna-XM_319873.4	Aedes_aegypti|rna-XM_021847037.1	Clunio_marinus|rna-CLUMA_CG008395	Aedes_aegypti|rna-XM_011495329.2	maker-ctg000230_np12-augustus-gene-5.64-mRNA-1	Drosophila_melanogaster|rna-NM_001298941.1	Drosophila_melanogaster|rna-NM_001298942.1	Anopheles_gambiae|rna-XM_321960.4
group147							Belgica_antarctica|IU25_00183	augustus_masked-ctg000480_np12-processed-gene-1.121-mRNA-1	Drosophila_melanogaster|rna-NM_001014556.4	Aedes_aegypti|rna-XM_021843230.1	Belgica_antarctica|IU25_02760	augustus_masked-ctg000550_np12-processed-gene-0.36-mRNA-1	Anopheles_gambiae|rna-XM_319018.3	Drosophila_melanogaster|rna-NM_168434.3	Aedes_aegypti|rna-XM_021845773.1	Clunio_marinus|rna-CLUMA_CG017530	Belgica_antarctica|IU25_04157	Anopheles_gambiae|rna-XM_308817.4	maker-ctg000370_np12-augustus-gene-0.85-mRNA-1
group148							Belgica_antarctica|IU25_10026	maker-ctg000130_np12-augustus-gene-1.63-mRNA-1	Anopheles_gambiae|rna-XM_320070.4	Aedes_aegypti|rna-XM_021847847.1	Clunio_marinus|rna-CLUMA_CG017829	Belgica_antarctica|IU25_11877	Drosophila_melanogaster|rna-NM_001273297.1	Belgica_antarctica|IU25_00173	maker-ctg000350_np12-augustus-gene-3.102-mRNA-1	Anopheles_gambiae|rna-XM_309245.5	Drosophila_melanogaster|rna-NM_057317.4	Aedes_aegypti|rna-XM_021844860.1	Drosophila_melanogaster|rna-NM_001316564.1
group149							Belgica_antarctica|IU25_11899	Clunio_marinus|rna-CLUMA_CG008025	Belgica_antarctica|IU25_02637	augustus-ctg000360_np12-processed-gene-3.37-mRNA-1	Aedes_aegypti|rna-XM_021840675.1	Belgica_antarctica|IU25_03940	Anopheles_gambiae|rna-XM_308743.4	Aedes_aegypti|rna-XM_001663115.2	augustus_masked-ctg000360_np12-processed-gene-3.16-mRNA-1	Drosophila_melanogaster|rna-NM_144369.3	Aedes_aegypti|rna-XM_021843358.1	Drosophila_melanogaster|rna-NM_001300352.1	Drosophila_melanogaster|rna-NM_144368.3
group150			+11*				Drosophila_melanogaster|rna-NM_001272991.1	Drosophila_melanogaster|rna-NM_001299385.1	Drosophila_melanogaster|rna-NM_001299167.1	Drosophila_melanogaster|rna-NM_057423.4	Drosophila_melanogaster|rna-NM_078969.5	Drosophila_melanogaster|rna-NM_078970.4	Drosophila_melanogaster|rna-NM_078971.4	Drosophila_melanogaster|rna-NM_080373.3	Drosophila_melanogaster|rna-NM_137030.3	Drosophila_melanogaster|rna-NM_165823.3	Drosophila_melanogaster|rna-NM_165824.3	Drosophila_melanogaster|rna-NM_165825.2	Drosophila_melanogaster|rna-NM_078732.2
group151							Belgica_antarctica|IU25_08948	Clunio_marinus|rna-CLUMA_CG012846	Belgica_antarctica|IU25_06895	maker-ctg000140_np12-augustus-gene-21.89-mRNA-1	Anopheles_gambiae|rna-XM_307760.4	Drosophila_melanogaster|rna-NM_168052.3	Aedes_aegypti|rna-XM_001647824.3	Belgica_antarctica|IU25_07220	maker-ctg000140_np12-augustus-gene-20.53-mRNA-1	Drosophila_melanogaster|rna-NM_078495.3	Drosophila_melanogaster|rna-NM_168051.3	maker-ctg000140_np12-augustus-gene-21.90-mRNA-1	maker-ctg000170_np12-augustus-gene-4.61-mRNA-1
group152						+6*	Belgica_antarctica|IU25_00665	maker-ctg000230_np12-augustus-gene-29.86-mRNA-1	Anopheles_gambiae|rna-XM_319082.4	Drosophila_melanogaster|rna-NM_001201838.2	Aedes_aegypti|rna-XM_021853300.1	Clunio_marinus|rna-CLUMA_CG014453	Aedes_aegypti|rna-XM_001662657.3	Aedes_aegypti|rna-XM_021838533.1	Aedes_aegypti|rna-XM_021845895.1	Aedes_aegypti|rna-XM_021847115.1	Aedes_aegypti|rna-XM_021847116.1	Aedes_aegypti|rna-XM_021848834.1	Aedes_aegypti|rna-XM_001654632.2
group153							Belgica_antarctica|IU25_05021	Anopheles_gambiae|rna-XM_321914.5	Clunio_marinus|rna-CLUMA_CG009156	Belgica_antarctica|IU25_11391	augustus-ctg000540_np12-processed-gene-5.7-mRNA-1	Drosophila_melanogaster|rna-NM_142545.3	Aedes_aegypti|rna-XM_021853637.1	Clunio_marinus|rna-CLUMA_CG015080	augustus-ctg000540_np12-processed-gene-5.8-mRNA-1	maker-ctg000540_np12-augustus-gene-5.51-mRNA-1	Drosophila_melanogaster|rna-NM_142546.2	Drosophila_melanogaster|rna-NM_142547.3	maker-ctg000200_np12-augustus-gene-2.64-mRNA-1
group154							Belgica_antarctica|IU25_11501	maker-ctg000190_np12-augustus-gene-7.130-mRNA-1	Anopheles_gambiae|rna-XM_309028.4	Drosophila_melanogaster|rna-NM_001300466.1	Aedes_aegypti|rna-XM_021856098.1	Aedes_aegypti|rna-XM_001661708.2	Clunio_marinus|rna-CLUMA_CG004132	augustus_masked-ctg000200_np12-processed-gene-19.40-mRNA-1	Drosophila_melanogaster|rna-NM_143534.3	Drosophila_melanogaster|rna-NM_143535.3	Clunio_marinus|rna-CLUMA_CG008081	Aedes_aegypti|rna-XM_001651908.2	Anopheles_gambiae|rna-XM_316957.4
group155							Belgica_antarctica|IU25_03649	maker-ctg000370_np12-augustus-gene-31.94-mRNA-1	Anopheles_gambiae|rna-XM_555249.2	Clunio_marinus|rna-CLUMA_CG000948	Anopheles_gambiae|rna-XM_312016.4	Anopheles_gambiae|rna-XM_317251.3	Anopheles_gambiae|rna-XM_317252.3	Aedes_aegypti|rna-XM_001653638.3	Aedes_aegypti|rna-XM_001653639.3	Aedes_aegypti|rna-XM_001653640.3	Aedes_aegypti|rna-XM_021847440.1	Drosophila_melanogaster|rna-NM_142825.4	Drosophila_melanogaster|rna-NM_137854.3
group156		+7*					Anopheles_gambiae|rna-XM_316624.3	Aedes_aegypti|rna-XM_001659604.2	Anopheles_gambiae|rna-XM_001688079.1	Clunio_marinus|rna-CLUMA_CG018251	Anopheles_gambiae|rna-XM_001237145.1	Anopheles_gambiae|rna-XM_001237146.2	Anopheles_gambiae|rna-XM_001237147.2	Anopheles_gambiae|rna-XM_001688080.1	Anopheles_gambiae|rna-XM_001688081.1	Anopheles_gambiae|rna-XM_001688082.1	Anopheles_gambiae|rna-XM_001688083.1	Anopheles_gambiae|rna-XM_308903.4	Aedes_aegypti|rna-XM_001659597.2
group157							Aedes_aegypti|rna-XM_021843432.1	Aedes_aegypti|rna-XM_011495335.2	Aedes_aegypti|rna-XM_021843433.1	Aedes_aegypti|rna-XM_011494777.2	Aedes_aegypti|rna-XM_011495397.2	maker-ctg000120_np12-augustus-gene-1.132-mRNA-1	Anopheles_gambiae|rna-XM_565271.3	Drosophila_melanogaster|rna-NM_144416.2	Drosophila_melanogaster|rna-NM_168659.2	Drosophila_melanogaster|rna-NM_140628.3	Drosophila_melanogaster|rna-NM_001298848.1	Drosophila_melanogaster|rna-NM_058147.4	Drosophila_melanogaster|rna-NM_001032098.2
group158						+11*	Aedes_aegypti|rna-XM_021854923.1	Aedes_aegypti|rna-XM_021846352.1	Aedes_aegypti|rna-XM_021847873.1	Aedes_aegypti|rna-XM_021848300.1	Aedes_aegypti|rna-XM_021850300.1	Aedes_aegypti|rna-XM_021851422.1	Aedes_aegypti|rna-XM_021851957.1	Aedes_aegypti|rna-XM_021852473.1	Aedes_aegypti|rna-XM_021854684.1	Aedes_aegypti|rna-XM_021855960.1	Aedes_aegypti|rna-XM_021856141.1	Aedes_aegypti|rna-XM_021856150.1	Aedes_aegypti|rna-XM_021856486.1
group159						+11*	Aedes_aegypti|rna-XM_001661230.2	Aedes_aegypti|rna-XM_001648848.2	Aedes_aegypti|rna-XM_001650789.2	Aedes_aegypti|rna-XM_001653200.2	Aedes_aegypti|rna-XM_001653790.1	Aedes_aegypti|rna-XM_001654503.2	Aedes_aegypti|rna-XM_001659727.2	Aedes_aegypti|rna-XM_021837362.1	Aedes_aegypti|rna-XM_021838647.1	Aedes_aegypti|rna-XM_021847916.1	Aedes_aegypti|rna-XM_021849221.1	Aedes_aegypti|rna-XM_021850351.1	Aedes_aegypti|rna-XM_021851216.1
group160				+12*			maker-ctg000370_np12-augustus-gene-8.96-mRNA-1	maker-ctg000350_np12-augustus-gene-3.115-mRNA-1	maker-ctg000350_np12-augustus-gene-3.117-mRNA-1	maker-ctg000350_np12-augustus-gene-3.130-mRNA-1	maker-ctg000370_np12-augustus-gene-8.95-mRNA-1	maker-ctg000520_np12-augustus-gene-0.145-mRNA-1	maker-ctg000530_np12-augustus-gene-5.100-mRNA-1	maker-ctg000530_np12-augustus-gene-6.100-mRNA-1	maker-ctg000510_np12-augustus-gene-6.103-mRNA-1	maker-ctg000510_np12-augustus-gene-6.102-mRNA-1	maker-ctg000350_np12-augustus-gene-3.107-mRNA-1	maker-ctg000350_np12-augustus-gene-3.116-mRNA-1	maker-ctg000350_np12-augustus-gene-3.114-mRNA-1
group161					+8*		Clunio_marinus|rna-CLUMA_CG013822	Clunio_marinus|rna-CLUMA_CG007175	Clunio_marinus|rna-CLUMA_CG013821	Clunio_marinus|rna-CLUMA_CG013823	Clunio_marinus|rna-CLUMA_CG013825	Clunio_marinus|rna-CLUMA_CG013826	Clunio_marinus|rna-CLUMA_CG013828	Clunio_marinus|rna-CLUMA_CG013827	Belgica_antarctica|IU25_06536	Belgica_antarctica|IU25_06537	Clunio_marinus|rna-CLUMA_CG013816	Clunio_marinus|rna-CLUMA_CG016912
group162					+11*		Clunio_marinus|rna-CLUMA_CG008667	Clunio_marinus|rna-CLUMA_CG004680	Clunio_marinus|rna-CLUMA_CG008652	Clunio_marinus|rna-CLUMA_CG008755	Clunio_marinus|rna-CLUMA_CG008828	Clunio_marinus|rna-CLUMA_CG008829	Clunio_marinus|rna-CLUMA_CG008830	Clunio_marinus|rna-CLUMA_CG008833	Clunio_marinus|rna-CLUMA_CG008835	Clunio_marinus|rna-CLUMA_CG008837	Clunio_marinus|rna-CLUMA_CG008845	Clunio_marinus|rna-CLUMA_CG008857
group163							Clunio_marinus|rna-CLUMA_CG013833	Clunio_marinus|rna-CLUMA_CG013835	Clunio_marinus|rna-CLUMA_CG013839	Aedes_aegypti|rna-XM_001649649.2	Aedes_aegypti|rna-XM_001649648.2	Drosophila_melanogaster|rna-NM_164879.3	Aedes_aegypti|rna-XM_001649650.2	Anopheles_gambiae|rna-XM_319252.3	Belgica_antarctica|IU25_12113	Belgica_antarctica|IU25_13315	Belgica_antarctica|IU25_12112	Anopheles_gambiae|rna-XM_001238115.1
group164					+11*		Clunio_marinus|rna-CLUMA_CG010383	Clunio_marinus|rna-CLUMA_CG007038	Clunio_marinus|rna-CLUMA_CG007091	Clunio_marinus|rna-CLUMA_CG007092	Clunio_marinus|rna-CLUMA_CG007093	Clunio_marinus|rna-CLUMA_CG010311	Clunio_marinus|rna-CLUMA_CG007037	Clunio_marinus|rna-CLUMA_CG007040	Clunio_marinus|rna-CLUMA_CG007041	Clunio_marinus|rna-CLUMA_CG007110	Clunio_marinus|rna-CLUMA_CG007114	Clunio_marinus|rna-CLUMA_CG007094
group165							Clunio_marinus|rna-CLUMA_CG006196	Clunio_marinus|rna-CLUMA_CG003149	Clunio_marinus|rna-CLUMA_CG006199	Clunio_marinus|rna-CLUMA_CG003147	Anopheles_gambiae|rna-XM_003435967.1	maker-ctg000550_np12-augustus-gene-11.108-mRNA-1	Drosophila_melanogaster|rna-NM_141387.4	Aedes_aegypti|rna-XM_001661491.2	Belgica_antarctica|IU25_08782	Clunio_marinus|rna-CLUMA_CG019128	Anopheles_gambiae|rna-XM_550759.1	Aedes_aegypti|rna-XM_001661492.2
group166					+11*		Clunio_marinus|rna-CLUMA_CG001216	Clunio_marinus|rna-CLUMA_CG001222	Clunio_marinus|rna-CLUMA_CG001223	Clunio_marinus|rna-CLUMA_CG001224	Clunio_marinus|rna-CLUMA_CG001225	Clunio_marinus|rna-CLUMA_CG001226	Clunio_marinus|rna-CLUMA_CG005346	Clunio_marinus|rna-CLUMA_CG005693	Clunio_marinus|rna-CLUMA_CG001217	Clunio_marinus|rna-CLUMA_CG001218	Clunio_marinus|rna-CLUMA_CG001220	Clunio_marinus|rna-CLUMA_CG001227
group167					+9*		Clunio_marinus|rna-CLUMA_CG020423	Clunio_marinus|rna-CLUMA_CG018683	Clunio_marinus|rna-CLUMA_CG020425	Clunio_marinus|rna-CLUMA_CG021152	Clunio_marinus|rna-CLUMA_CG018681	Clunio_marinus|rna-CLUMA_CG003850	Clunio_marinus|rna-CLUMA_CG014367	Clunio_marinus|rna-CLUMA_CG016404	Clunio_marinus|rna-CLUMA_CG005352	Belgica_antarctica|IU25_07261	Clunio_marinus|rna-CLUMA_CG018682	Clunio_marinus|rna-CLUMA_CG014913
group168					+9*		Clunio_marinus|rna-CLUMA_CG003833	Clunio_marinus|rna-CLUMA_CG003826	Clunio_marinus|rna-CLUMA_CG003827	Clunio_marinus|rna-CLUMA_CG003828	Clunio_marinus|rna-CLUMA_CG003829	Clunio_marinus|rna-CLUMA_CG003834	Clunio_marinus|rna-CLUMA_CG003835	Clunio_marinus|rna-CLUMA_CG007258	Clunio_marinus|rna-CLUMA_CG003830	Clunio_marinus|rna-CLUMA_CG003831	Belgica_antarctica|IU25_01979	Clunio_marinus|rna-CLUMA_CG003832
group169					+9*		Clunio_marinus|rna-CLUMA_CG006069	Clunio_marinus|rna-CLUMA_CG005319	Clunio_marinus|rna-CLUMA_CG021316	Clunio_marinus|rna-CLUMA_CG021320	Clunio_marinus|rna-CLUMA_CG021574	Clunio_marinus|rna-CLUMA_CG005570	Clunio_marinus|rna-CLUMA_CG005572	Clunio_marinus|rna-CLUMA_CG009391	Clunio_marinus|rna-CLUMA_CG021319	Clunio_marinus|rna-CLUMA_CG021549	Clunio_marinus|rna-CLUMA_CG021552	Belgica_antarctica|IU25_02809
group170							Clunio_marinus|rna-CLUMA_CG018859	Clunio_marinus|rna-CLUMA_CG018855	Clunio_marinus|rna-CLUMA_CG018856	Clunio_marinus|rna-CLUMA_CG018858	Aedes_aegypti|rna-XM_001654981.2	maker-ctg000360_np12-augustus-gene-16.77-mRNA-1	maker-ctg000360_np12-augustus-gene-16.75-mRNA-1	Belgica_antarctica|IU25_08593	maker-ctg000360_np12-augustus-gene-16.76-mRNA-1	Anopheles_gambiae|rna-XM_312598.5	Belgica_antarctica|IU25_09732	Anopheles_gambiae|rna-XM_312595.5
group171							Clunio_marinus|rna-CLUMA_CG006764	Clunio_marinus|rna-CLUMA_CG006779	Clunio_marinus|rna-CLUMA_CG006739	Belgica_antarctica|IU25_05273	maker-ctg000230_np12-augustus-gene-15.59-mRNA-1	maker-ctg000230_np12-augustus-gene-14.58-mRNA-1	Anopheles_gambiae|rna-XM_554155.3	Belgica_antarctica|IU25_12393	Drosophila_melanogaster|rna-NM_080531.4	Aedes_aegypti|rna-XM_021846078.1	Aedes_aegypti|rna-XM_021846073.1	Drosophila_melanogaster|rna-NM_001382178.1
group172							Clunio_marinus|rna-CLUMA_CG004290	Clunio_marinus|rna-CLUMA_CG004821	Clunio_marinus|rna-CLUMA_CG020873	maker-ctg000350_np12-augustus-gene-1.105-mRNA-1	maker-ctg000170_np12-augustus-gene-0.69-mRNA-1	Anopheles_gambiae|rna-XM_310633.5	Anopheles_gambiae|rna-XM_308102.4	Belgica_antarctica|IU25_07013	Belgica_antarctica|IU25_01558	Drosophila_melanogaster|rna-NM_079491.3	Drosophila_melanogaster|rna-NM_001169259.3	Aedes_aegypti|rna-XM_021855173.1
group173							Clunio_marinus|rna-CLUMA_CG004466	Clunio_marinus|rna-CLUMA_CG004415	Anopheles_gambiae|rna-XM_001688273.1	Anopheles_gambiae|rna-XM_001688270.1	Anopheles_gambiae|rna-XM_311670.5	Aedes_aegypti|rna-XM_001654670.2	maker-ctg000140_np12-augustus-gene-41.116-mRNA-1	Aedes_aegypti|rna-XM_001654671.2	maker-ctg000140_np12-augustus-gene-41.115-mRNA-1	Aedes_aegypti|rna-XM_021857044.1	Aedes_aegypti|rna-XM_021856016.1	Aedes_aegypti|rna-XM_021848946.1
group174							Clunio_marinus|rna-CLUMA_CG014086	maker-ctg000370_np12-augustus-gene-14.44-mRNA-1	Anopheles_gambiae|rna-XM_314118.4	Belgica_antarctica|IU25_03064	Drosophila_melanogaster|rna-NM_137425.4	Aedes_aegypti|rna-XM_021844205.1	Belgica_antarctica|IU25_03063	maker-ctg000220_np12-augustus-gene-6.84-mRNA-1	Drosophila_melanogaster|rna-NM_001038866.3	Anopheles_gambiae|rna-XM_319357.4	Drosophila_melanogaster|rna-NM_135605.3	Aedes_aegypti|rna-XM_001656449.2
group175				+10*			Clunio_marinus|rna-CLUMA_CG013756	maker-ctg000170_np12-augustus-gene-7.152-mRNA-1	augustus-ctg000340_np12-processed-gene-11.50-mRNA-1	maker-ctg000350_np12-augustus-gene-2.93-mRNA-1	maker-ctg000370_np12-augustus-gene-20.83-mRNA-1	augustus-ctg000370_np12-processed-gene-20.3-mRNA-1	maker-ctg000350_np12-augustus-gene-1.101-mRNA-1	maker-ctg000350_np12-augustus-gene-2.103-mRNA-1	maker-ctg000350_np12-augustus-gene-2.104-mRNA-1	maker-ctg000350_np12-augustus-gene-2.92-mRNA-1	maker-ctg000220_np12-augustus-gene-17.75-mRNA-1	maker-ctg000140_np12-augustus-gene-40.48-mRNA-1
group176							Clunio_marinus|rna-CLUMA_CG000838	augustus_masked-ctg000550_np12-processed-gene-9.8-mRNA-1	Anopheles_gambiae|rna-XM_562821.3	Belgica_antarctica|IU25_01358	Drosophila_melanogaster|rna-NM_142969.4	Aedes_aegypti|rna-XM_021857467.1	Aedes_aegypti|rna-XM_001658056.2	Anopheles_gambiae|rna-XM_312747.5	Belgica_antarctica|IU25_01357	Anopheles_gambiae|rna-XM_001230989.3	Drosophila_melanogaster|rna-NM_080255.3	Aedes_aegypti|rna-XM_021856465.1
group177				+9*			Clunio_marinus|rna-CLUMA_CG018877	maker-ctg000550_np12-augustus-gene-4.81-mRNA-1	Belgica_antarctica|IU25_07305	maker-ctg000210_np12-augustus-gene-1.82-mRNA-1	maker-ctg000210_np12-augustus-gene-1.81-mRNA-1	maker-ctg000210_np12-augustus-gene-1.86-mRNA-1	maker-ctg000080_np12-augustus-gene-5.112-mRNA-1	maker-ctg000210_np12-augustus-gene-1.80-mRNA-1	maker-ctg000210_np12-augustus-gene-1.83-mRNA-1	augustus_masked-ctg000210_np12-processed-gene-1.19-mRNA-1	augustus_masked-ctg000210_np12-processed-gene-1.20-mRNA-1	maker-ctg000210_np12-augustus-gene-1.98-mRNA-1
group178							Clunio_marinus|rna-CLUMA_CG010350	augustus-ctg000140_np12-processed-gene-13.47-mRNA-1	Anopheles_gambiae|rna-XM_003436032.1	Belgica_antarctica|IU25_10801	Aedes_aegypti|rna-XM_021853990.1	Belgica_antarctica|IU25_10190	Anopheles_gambiae|rna-XM_003436030.1	Drosophila_melanogaster|rna-NM_001300042.1	Aedes_aegypti|rna-XM_021846274.1	Clunio_marinus|rna-CLUMA_CG012166	Anopheles_gambiae|rna-XM_319063.4	Drosophila_melanogaster|rna-NM_001169348.2
group179							Clunio_marinus|rna-CLUMA_CG015406	maker-ctg000550_np12-augustus-gene-3.81-mRNA-1	Clunio_marinus|rna-CLUMA_CG011189	Anopheles_gambiae|rna-XM_551025.3	Belgica_antarctica|IU25_08001	Drosophila_melanogaster|rna-NM_079961.4	Aedes_aegypti|rna-XM_001657351.2	Clunio_marinus|rna-CLUMA_CG011047	Belgica_antarctica|IU25_07816	Aedes_aegypti|rna-XM_001652540.2	maker-ctg000550_np12-augustus-gene-3.84-mRNA-1	Anopheles_gambiae|rna-XM_003436507.1
group180							Clunio_marinus|rna-CLUMA_CG003719	Belgica_antarctica|IU25_02201	Belgica_antarctica|IU25_05347	maker-ctg000230_np12-augustus-gene-28.68-mRNA-1	Anopheles_gambiae|rna-XM_001238820.3	Drosophila_melanogaster|rna-NM_079096.3	Aedes_aegypti|rna-XM_021838102.1	maker-ctg000320_np12-augustus-gene-4.125-mRNA-1	augustus_masked-ctg000230_np12-processed-gene-28.10-mRNA-1	Clunio_marinus|rna-CLUMA_CG016415	Drosophila_melanogaster|rna-NM_142032.3	Drosophila_melanogaster|rna-NM_137944.4
group181							Clunio_marinus|rna-CLUMA_CG015338	maker-ctg000080_np12-augustus-gene-10.103-mRNA-1	Anopheles_gambiae|rna-XM_318082.4	Belgica_antarctica|IU25_01837	Drosophila_melanogaster|rna-NM_001169818.3	Aedes_aegypti|rna-XM_001656862.2	maker-ctg000080_np12-augustus-gene-10.106-mRNA-1	Belgica_antarctica|IU25_08107	maker-ctg000540_np12-augustus-gene-1.104-mRNA-1	Anopheles_gambiae|rna-XM_322067.4	Drosophila_melanogaster|rna-NM_001316636.1	Aedes_aegypti|rna-XM_001662973.3
group182							Clunio_marinus|rna-CLUMA_CG017577	maker-ctg000140_np12-augustus-gene-23.71-mRNA-1	Anopheles_gambiae|rna-XM_552428.3	Belgica_antarctica|IU25_06697	Aedes_aegypti|rna-XM_021855273.1	Belgica_antarctica|IU25_07730	maker-ctg000310_np12-augustus-gene-2.37-mRNA-1	Drosophila_melanogaster|rna-NM_137884.4	Clunio_marinus|rna-CLUMA_CG001770	maker-ctg000310_np12-augustus-gene-2.47-mRNA-1	Anopheles_gambiae|rna-XM_309932.4	Aedes_aegypti|rna-XM_021850812.1
group183							Anopheles_gambiae|rna-XM_558354.4	Drosophila_melanogaster|rna-NM_135068.4	Drosophila_melanogaster|rna-NM_135067.3	Drosophila_melanogaster|rna-NM_135850.3	Belgica_antarctica|IU25_10603	maker-ctg000140_np12-augustus-gene-12.76-mRNA-1	Aedes_aegypti|rna-XM_001652437.3	Aedes_aegypti|rna-XM_001652436.2	Aedes_aegypti|rna-XM_001664240.2	augustus_masked-ctg000340_np12-processed-gene-10.5-mRNA-1	Aedes_aegypti|rna-XM_021850237.1	maker-ctg000140_np12-augustus-gene-12.68-mRNA-1
group184							Clunio_marinus|rna-CLUMA_CG014162	maker-ctg000550_np12-augustus-gene-22.39-mRNA-1	Aedes_aegypti|rna-XM_001648721.2	Aedes_aegypti|rna-XM_001648070.2	Aedes_aegypti|rna-XM_001648071.2	Anopheles_gambiae|rna-XM_310302.5	Anopheles_gambiae|rna-XM_001230750.2	Anopheles_gambiae|rna-XM_001688230.2	Anopheles_gambiae|rna-XM_003436551.1	Anopheles_gambiae|rna-XM_559536.5	Anopheles_gambiae|rna-XM_559537.2	Aedes_aegypti|rna-XM_021849558.1
group185	+9*						Belgica_antarctica|IU25_13438	Belgica_antarctica|IU25_04966	Belgica_antarctica|IU25_11629	Belgica_antarctica|IU25_13000	Belgica_antarctica|IU25_13197	Belgica_antarctica|IU25_07436	Belgica_antarctica|IU25_12875	Belgica_antarctica|IU25_12963	Belgica_antarctica|IU25_13013	Belgica_antarctica|IU25_13017	Belgica_antarctica|IU25_12428	Clunio_marinus|rna-CLUMA_CG015792
group186							Belgica_antarctica|IU25_09540	Belgica_antarctica|IU25_09541	augustus_masked-ctg000370_np12-processed-gene-18.50-mRNA-1	Anopheles_gambiae|rna-XM_311418.4	Drosophila_melanogaster|rna-NM_136960.3	Aedes_aegypti|rna-XM_021848836.1	Clunio_marinus|rna-CLUMA_CG000966	maker-ctg000350_np12-augustus-gene-13.93-mRNA-1	Aedes_aegypti|rna-XM_001648079.2	maker-ctg000350_np12-augustus-gene-13.92-mRNA-1	augustus_masked-ctg000350_np12-processed-gene-13.66-mRNA-1	maker-ctg000350_np12-augustus-gene-13.94-mRNA-1
group187							Belgica_antarctica|IU25_12669	Belgica_antarctica|IU25_13137	augustus_masked-ctg000090_np12-processed-gene-8.15-mRNA-1	Anopheles_gambiae|rna-XM_308219.3	Drosophila_melanogaster|rna-NM_136420.4	Aedes_aegypti|rna-XM_021840292.1	Clunio_marinus|rna-CLUMA_CG016541	Clunio_marinus|rna-CLUMA_CG016536	Clunio_marinus|rna-CLUMA_CG016302	augustus_masked-ctg000090_np12-processed-gene-8.49-mRNA-1	Aedes_aegypti|rna-XM_001652260.2	Anopheles_gambiae|rna-XM_001687816.1
group188							Belgica_antarctica|IU25_09066	Belgica_antarctica|IU25_02406	Belgica_antarctica|IU25_07731	Clunio_marinus|rna-CLUMA_CG009018	Anopheles_gambiae|rna-XM_316577.4	Drosophila_melanogaster|rna-NM_166886.2	Aedes_aegypti|rna-XM_001659423.2	maker-ctg000100_np12-augustus-gene-0.96-mRNA-1	Drosophila_melanogaster|rna-NM_141624.3	Drosophila_melanogaster|rna-NM_141623.2	Aedes_aegypti|rna-XM_001659424.2	maker-ctg000140_np12-augustus-gene-23.75-mRNA-1
group189							Belgica_antarctica|IU25_01511	maker-ctg000140_np12-augustus-gene-56.125-mRNA-1	maker-ctg000140_np12-augustus-gene-36.58-mRNA-1	Anopheles_gambiae|rna-XM_321951.2	Anopheles_gambiae|rna-XM_321336.5	Drosophila_melanogaster|rna-NM_169052.3	Aedes_aegypti|rna-XM_021849205.1	Aedes_aegypti|rna-XM_001651113.2	Clunio_marinus|rna-CLUMA_CG010745	Belgica_antarctica|IU25_10657	Drosophila_melanogaster|rna-NM_079485.4	Clunio_marinus|rna-CLUMA_CG012873
group190							Belgica_antarctica|IU25_01805	Clunio_marinus|rna-CLUMA_CG004693	Belgica_antarctica|IU25_03977	maker-ctg000140_np12-augustus-gene-32.50-mRNA-1	Anopheles_gambiae|rna-XM_313631.5	Aedes_aegypti|rna-XM_001651027.2	Anopheles_gambiae|rna-XM_311267.4	augustus-ctg000140_np12-processed-gene-31.20-mRNA-1	augustus-ctg000140_np12-processed-gene-32.35-mRNA-1	maker-ctg000140_np12-augustus-gene-31.55-mRNA-1	maker-ctg000140_np12-augustus-gene-32.51-mRNA-1	maker-ctg000140_np12-augustus-gene-32.65-mRNA-1
group191							Belgica_antarctica|IU25_11647	augustus_masked-ctg000000_np12-processed-gene-0.9-mRNA-1	Anopheles_gambiae|rna-XM_320895.4	Aedes_aegypti|rna-XM_021849989.1	Clunio_marinus|rna-CLUMA_CG018195	Drosophila_melanogaster|rna-NM_001275275.1	maker-ctg000160_np12-augustus-gene-0.26-mRNA-1	maker-ctg000270_np12-augustus-gene-0.16-mRNA-1	maker-ctg000550_np12-augustus-gene-24.88-mRNA-1	Clunio_marinus|rna-CLUMA_CG017991	Anopheles_gambiae|rna-XM_320898.4	Aedes_aegypti|rna-XM_021849706.1
group192							Belgica_antarctica|IU25_11255	maker-ctg000090_np12-augustus-gene-4.62-mRNA-1	Anopheles_gambiae|rna-XM_001688642.1	Drosophila_melanogaster|rna-NM_141151.3	Aedes_aegypti|rna-XM_001652841.2	Clunio_marinus|rna-CLUMA_CG013355	Aedes_aegypti|rna-XM_001649641.2	Aedes_aegypti|rna-XM_001652840.2	Aedes_aegypti|rna-XM_001652842.2	Aedes_aegypti|rna-XM_001652844.2	Aedes_aegypti|rna-XM_001652845.2	Aedes_aegypti|rna-XM_001652846.2
group193							Belgica_antarctica|IU25_03754	maker-ctg000550_np12-augustus-gene-4.64-mRNA-1	maker-ctg000550_np12-augustus-gene-4.63-mRNA-1	Anopheles_gambiae|rna-XM_321519.4	Aedes_aegypti|rna-XM_021850672.1	Aedes_aegypti|rna-XM_001657703.2	Clunio_marinus|rna-CLUMA_CG001797	Belgica_antarctica|IU25_03755	Anopheles_gambiae|rna-XM_321521.4	Drosophila_melanogaster|rna-NM_142465.2	Drosophila_melanogaster|rna-NM_001273459.1	Drosophila_melanogaster|rna-NM_142463.3
group194							Belgica_antarctica|IU25_12090	Anopheles_gambiae|rna-XM_316099.4	Aedes_aegypti|rna-XM_001649632.2	Belgica_antarctica|IU25_11268	maker-ctg000140_np12-augustus-gene-55.101-mRNA-1	Drosophila_melanogaster|rna-NM_135073.3	Clunio_marinus|rna-CLUMA_CG014264	Drosophila_melanogaster|rna-NM_080089.3	Drosophila_melanogaster|rna-NM_135072.2	Drosophila_melanogaster|rna-NM_135074.3	Drosophila_melanogaster|rna-NM_136628.3	Drosophila_melanogaster|rna-NM_136629.3
group195							Belgica_antarctica|IU25_08996	maker-ctg000230_np12-augustus-gene-10.65-mRNA-1	augustus_masked-ctg000230_np12-processed-gene-10.26-mRNA-1	Anopheles_gambiae|rna-XM_319713.4	Drosophila_melanogaster|rna-NM_135679.5	Aedes_aegypti|rna-XM_021845729.1	Clunio_marinus|rna-CLUMA_CG013904	Belgica_antarctica|IU25_09658	Drosophila_melanogaster|rna-NM_135678.2	Anopheles_gambiae|rna-XM_552857.3	Aedes_aegypti|rna-XM_001660858.2	Aedes_aegypti|rna-XM_001660857.2
group196							Belgica_antarctica|IU25_06854	augustus-ctg000300_np12-processed-gene-10.38-mRNA-1	Anopheles_gambiae|rna-XM_311092.4	Drosophila_melanogaster|rna-NM_001258499.2	Aedes_aegypti|rna-XM_021838880.1	Clunio_marinus|rna-CLUMA_CG020854	Belgica_antarctica|IU25_00873	augustus_masked-ctg000090_np12-processed-gene-5.0-mRNA-1	Anopheles_gambiae|rna-XM_309509.4	Drosophila_melanogaster|rna-NM_001258471.2	Aedes_aegypti|rna-XM_021844154.1	Clunio_marinus|rna-CLUMA_CG009354
group197							Belgica_antarctica|IU25_12225	maker-ctg000230_np12-augustus-gene-22.101-mRNA-1	Anopheles_gambiae|rna-XM_317170.2	Aedes_aegypti|rna-XM_001657736.2	Clunio_marinus|rna-CLUMA_CG003381	Anopheles_gambiae|rna-XM_317171.3	Anopheles_gambiae|rna-XM_317172.4	Anopheles_gambiae|rna-XM_317173.3	Anopheles_gambiae|rna-XM_317174.3	Anopheles_gambiae|rna-XM_317175.2	Anopheles_gambiae|rna-XM_555167.2	Drosophila_melanogaster|rna-NM_164543.4
group198						+5*	Belgica_antarctica|IU25_10910	Aedes_aegypti|rna-XM_021842946.1	Aedes_aegypti|rna-XM_001654782.2	Aedes_aegypti|rna-XM_001650225.2	Aedes_aegypti|rna-XM_001661687.2	Anopheles_gambiae|rna-XM_559324.4	augustus-ctg000370_np12-processed-gene-19.7-mRNA-1	Aedes_aegypti|rna-XM_021841533.1	maker-ctg000340_np12-augustus-gene-10.69-mRNA-1	Drosophila_melanogaster|rna-NM_001298138.1	Aedes_aegypti|rna-XM_001657979.2	Aedes_aegypti|rna-XM_001657977.2
group199						+10*	Aedes_aegypti|rna-XM_021850773.1	Aedes_aegypti|rna-XM_001648180.2	Aedes_aegypti|rna-XM_021838632.1	Aedes_aegypti|rna-XM_021842030.1	Aedes_aegypti|rna-XM_021842538.1	Aedes_aegypti|rna-XM_021846991.1	Aedes_aegypti|rna-XM_021847541.1	Aedes_aegypti|rna-XM_021851255.1	Aedes_aegypti|rna-XM_021852334.1	Aedes_aegypti|rna-XM_021853469.1	Aedes_aegypti|rna-XM_021856456.1	Aedes_aegypti|rna-XM_021840065.1
group200						+10*	Aedes_aegypti|rna-XM_021846522.1	Aedes_aegypti|rna-XM_001647623.2	Aedes_aegypti|rna-XM_021837348.1	Aedes_aegypti|rna-XM_021839183.1	Aedes_aegypti|rna-XM_021842334.1	Aedes_aegypti|rna-XM_021843335.1	Aedes_aegypti|rna-XM_021847982.1	Aedes_aegypti|rna-XM_021849947.1	Aedes_aegypti|rna-XM_021852059.1	Aedes_aegypti|rna-XM_021853281.1	Aedes_aegypti|rna-XM_021842799.1	Aedes_aegypti|rna-XM_021845377.1
group201						+9*	Aedes_aegypti|rna-XM_021856434.1	Aedes_aegypti|rna-XM_001656325.2	Aedes_aegypti|rna-XM_001656327.2	Aedes_aegypti|rna-XM_001660777.2	Aedes_aegypti|rna-XM_001663726.2	Aedes_aegypti|rna-XM_021846068.1	Aedes_aegypti|rna-XM_021846069.1	Aedes_aegypti|rna-XM_021846070.1	Aedes_aegypti|rna-XM_021846072.1	Aedes_aegypti|rna-XM_021857166.1	Anopheles_gambiae|rna-XM_316252.4	Aedes_aegypti|rna-XM_001661136.2
group202							Anopheles_gambiae|rna-XM_319807.4	maker-ctg000370_np12-augustus-gene-13.60-mRNA-1	Aedes_aegypti|rna-XM_001662619.2	Anopheles_gambiae|rna-XM_318542.4	maker-ctg000230_np12-augustus-gene-19.52-mRNA-1	Aedes_aegypti|rna-XM_001662618.2	augustus_masked-ctg000370_np12-processed-gene-13.2-mRNA-1	maker-ctg000370_np12-augustus-gene-13.61-mRNA-1	Drosophila_melanogaster|rna-NM_135171.3	Drosophila_melanogaster|rna-NM_001273201.1	Drosophila_melanogaster|rna-NM_130503.3	Drosophila_melanogaster|rna-NM_133041.2
group203			+10*				Drosophila_melanogaster|rna-NM_206014.2	Drosophila_melanogaster|rna-NM_136217.3	Drosophila_melanogaster|rna-NM_206013.3	Drosophila_melanogaster|rna-NM_206041.2	Drosophila_melanogaster|rna-NM_206042.3	Drosophila_melanogaster|rna-NM_001014531.1	Drosophila_melanogaster|rna-NM_001031963.1	Drosophila_melanogaster|rna-NM_001014530.1	Drosophila_melanogaster|rna-NM_142713.3	Drosophila_melanogaster|rna-NM_169959.3	Drosophila_melanogaster|rna-NM_144012.3	Drosophila_melanogaster|rna-NM_206043.3
group204					+3*	+4*	Clunio_marinus|rna-CLUMA_CG007926	Clunio_marinus|rna-CLUMA_CG001079	Clunio_marinus|rna-CLUMA_CG008428	Clunio_marinus|rna-CLUMA_CG010954	Drosophila_melanogaster|rna-NM_132182.2	Aedes_aegypti|rna-XM_001650745.2	Aedes_aegypti|rna-XM_021857528.1	Aedes_aegypti|rna-XM_021838644.1	Anopheles_gambiae|rna-XM_003437028.1	Aedes_aegypti|rna-XM_001656661.2	Aedes_aegypti|rna-XM_001656662.2
group205					+10*		Clunio_marinus|rna-CLUMA_CG002513	Clunio_marinus|rna-CLUMA_CG016436	Clunio_marinus|rna-CLUMA_CG012251	Clunio_marinus|rna-CLUMA_CG012353	Clunio_marinus|rna-CLUMA_CG011975	Clunio_marinus|rna-CLUMA_CG012354	Clunio_marinus|rna-CLUMA_CG012019	Clunio_marinus|rna-CLUMA_CG012261	Clunio_marinus|rna-CLUMA_CG017421	Clunio_marinus|rna-CLUMA_CG020352	Clunio_marinus|rna-CLUMA_CG012253
group206							Clunio_marinus|rna-CLUMA_CG005172	Clunio_marinus|rna-CLUMA_CG005171	Clunio_marinus|rna-CLUMA_CG005173	Clunio_marinus|rna-CLUMA_CG008641	Clunio_marinus|rna-CLUMA_CG011940	maker-ctg000220_np12-augustus-gene-10.70-mRNA-1	Anopheles_gambiae|rna-XM_313581.5	Belgica_antarctica|IU25_11518	Drosophila_melanogaster|rna-NM_079755.2	Aedes_aegypti|rna-XM_001662529.2	Drosophila_melanogaster|rna-NM_001275978.2
group207					+7*		Clunio_marinus|rna-CLUMA_CG004951	Clunio_marinus|rna-CLUMA_CG005089	Clunio_marinus|rna-CLUMA_CG005090	Clunio_marinus|rna-CLUMA_CG005091	Clunio_marinus|rna-CLUMA_CG005092	Clunio_marinus|rna-CLUMA_CG005094	Clunio_marinus|rna-CLUMA_CG005095	Clunio_marinus|rna-CLUMA_CG005098	Clunio_marinus|rna-CLUMA_CG005087	maker-ctg000550_np12-augustus-gene-12.75-mRNA-1	Belgica_antarctica|IU25_09614
group208							Clunio_marinus|rna-CLUMA_CG012818	Clunio_marinus|rna-CLUMA_CG007649	Clunio_marinus|rna-CLUMA_CG015093	maker-ctg000370_np12-augustus-gene-4.110-mRNA-1	Anopheles_gambiae|rna-XM_001688116.2	Belgica_antarctica|IU25_07761	Aedes_aegypti|rna-XM_001660055.2	Anopheles_gambiae|rna-XM_311463.4	Aedes_aegypti|rna-XM_001654726.2	Belgica_antarctica|IU25_07762	Drosophila_melanogaster|rna-NM_137992.3
group209							Clunio_marinus|rna-CLUMA_CG017167	Clunio_marinus|rna-CLUMA_CG016264	augustus_masked-ctg000530_np12-processed-gene-4.60-mRNA-1	maker-ctg000220_np12-augustus-gene-7.135-mRNA-1	maker-ctg000530_np12-augustus-gene-4.78-mRNA-1	maker-ctg000530_np12-augustus-gene-4.79-mRNA-1	maker-ctg000530_np12-augustus-gene-4.80-mRNA-1	maker-ctg000530_np12-augustus-gene-4.81-mRNA-1	Belgica_antarctica|IU25_08960	Anopheles_gambiae|rna-XM_307608.4	Aedes_aegypti|rna-XM_001659537.2
group210							Clunio_marinus|rna-CLUMA_CG003397	maker-ctg000370_np12-augustus-gene-7.83-mRNA-1	augustus_masked-ctg000370_np12-processed-gene-7.11-mRNA-1	Anopheles_gambiae|rna-XM_317753.4	Belgica_antarctica|IU25_10838	Belgica_antarctica|IU25_06471	Drosophila_melanogaster|rna-NM_136135.4	Drosophila_melanogaster|rna-NM_136134.7	Aedes_aegypti|rna-XM_021845032.1	Aedes_aegypti|rna-XM_021845031.1	Anopheles_gambiae|rna-XM_317752.4
group211						+7*	Drosophila_melanogaster|rna-NM_137231.3	Aedes_aegypti|rna-XM_021838101.1	Aedes_aegypti|rna-XM_001659291.2	Aedes_aegypti|rna-XM_001659289.2	Aedes_aegypti|rna-XM_021838110.1	Aedes_aegypti|rna-XM_021838060.1	Aedes_aegypti|rna-XM_021838078.1	Aedes_aegypti|rna-XM_021838086.1	Aedes_aegypti|rna-XM_021839751.1	Drosophila_melanogaster|rna-NM_137518.3	Drosophila_melanogaster|rna-NM_136783.3
group212							Clunio_marinus|rna-CLUMA_CG008707	maker-ctg000220_np12-augustus-gene-15.91-mRNA-1	maker-ctg000220_np12-augustus-gene-15.114-mRNA-1	Anopheles_gambiae|rna-XM_318477.5	Anopheles_gambiae|rna-XM_313408.5	Belgica_antarctica|IU25_02128	Belgica_antarctica|IU25_00542	Drosophila_melanogaster|rna-NM_001275993.2	Drosophila_melanogaster|rna-NM_001275484.1	Aedes_aegypti|rna-XM_021838070.1	Aedes_aegypti|rna-XM_021838072.1
group213							Clunio_marinus|rna-CLUMA_CG008588	maker-ctg000220_np12-augustus-gene-2.49-mRNA-1	Anopheles_gambiae|rna-XM_316024.4	Belgica_antarctica|IU25_09485	Drosophila_melanogaster|rna-NM_142026.3	Aedes_aegypti|rna-XM_021848936.1	Belgica_antarctica|IU25_09484	maker-ctg000220_np12-augustus-gene-2.44-mRNA-1	Anopheles_gambiae|rna-XM_001689340.2	Drosophila_melanogaster|rna-NM_176549.3	Aedes_aegypti|rna-XM_021849007.1
group214							Clunio_marinus|rna-CLUMA_CG006529	maker-ctg000350_np12-augustus-gene-9.51-mRNA-1	Belgica_antarctica|IU25_05591	Drosophila_melanogaster|rna-NM_001273385.1	Aedes_aegypti|rna-XM_021845713.1	Clunio_marinus|rna-CLUMA_CG006493	maker-ctg000350_np12-augustus-gene-9.50-mRNA-1	Anopheles_gambiae|rna-XM_318890.3	Belgica_antarctica|IU25_05589	Belgica_antarctica|IU25_05590	Anopheles_gambiae|rna-XM_553651.3
group215							Clunio_marinus|rna-CLUMA_CG001436	augustus-ctg000550_np12-processed-gene-5.32-mRNA-1	Belgica_antarctica|IU25_07391	Clunio_marinus|rna-CLUMA_CG020510	Belgica_antarctica|IU25_08659	maker-ctg000550_np12-augustus-gene-5.55-mRNA-1	Anopheles_gambiae|rna-XM_308086.4	Drosophila_melanogaster|rna-NM_001274787.1	Aedes_aegypti|rna-XM_001648413.2	Clunio_marinus|rna-CLUMA_CG013551	maker-ctg000550_np12-augustus-gene-5.54-mRNA-1
group216							Clunio_marinus|rna-CLUMA_CG013675	maker-ctg000130_np12-augustus-gene-0.94-mRNA-1	Anopheles_gambiae|rna-XM_311606.4	Belgica_antarctica|IU25_09377	Drosophila_melanogaster|rna-NM_001272917.1	Aedes_aegypti|rna-XM_001650370.2	Anopheles_gambiae|rna-XM_317624.4	Drosophila_melanogaster|rna-NM_136079.3	Aedes_aegypti|rna-XM_021843696.1	Clunio_marinus|rna-CLUMA_CG013677	maker-ctg000130_np12-augustus-gene-0.95-mRNA-1
group217							Clunio_marinus|rna-CLUMA_CG007498	maker-ctg000230_np12-augustus-gene-17.41-mRNA-1	Anopheles_gambiae|rna-XM_311997.5	Belgica_antarctica|IU25_07302	Drosophila_melanogaster|rna-NM_206022.4	Aedes_aegypti|rna-XM_001647869.2	Aedes_aegypti|rna-XM_001647867.2	Aedes_aegypti|rna-XM_001647870.2	Aedes_aegypti|rna-XM_021851441.1	Drosophila_melanogaster|rna-NM_001104177.3	Anopheles_gambiae|rna-XM_313273.4
group218							Clunio_marinus|rna-CLUMA_CG010326	maker-ctg000500_np12-augustus-gene-0.56-mRNA-1	Anopheles_gambiae|rna-XM_318465.5	Belgica_antarctica|IU25_09262	Drosophila_melanogaster|rna-NM_001104128.1	Aedes_aegypti|rna-XM_021851723.1	Drosophila_melanogaster|rna-NM_001104127.2	Aedes_aegypti|rna-XM_021854112.1	Belgica_antarctica|IU25_13118	Belgica_antarctica|IU25_07893	Anopheles_gambiae|rna-XM_003436639.1
group219							Clunio_marinus|rna-CLUMA_CG013412	maker-ctg000090_np12-augustus-gene-5.65-mRNA-1	Anopheles_gambiae|rna-XM_315409.4	Belgica_antarctica|IU25_03697	Drosophila_melanogaster|rna-NM_140673.5	Aedes_aegypti|rna-XM_021843544.1	Belgica_antarctica|IU25_03699	maker-ctg000090_np12-augustus-gene-5.62-mRNA-1	Anopheles_gambiae|rna-XM_001237655.2	Belgica_antarctica|IU25_03698	augustus-ctg000090_np12-processed-gene-5.28-mRNA-1
group220							Clunio_marinus|rna-CLUMA_CG011039	Anopheles_gambiae|rna-XM_311551.4	Belgica_antarctica|IU25_06687	Aedes_aegypti|rna-XM_001651234.2	Clunio_marinus|rna-CLUMA_CG011041	maker-ctg000210_np12-augustus-gene-2.81-mRNA-1	Belgica_antarctica|IU25_11691	Drosophila_melanogaster|rna-NM_138015.4	Aedes_aegypti|rna-XM_001651232.2	Belgica_antarctica|IU25_11688	Drosophila_melanogaster|rna-NM_136373.4
group221							Clunio_marinus|rna-CLUMA_CG020320	augustus_masked-ctg000320_np12-processed-gene-1.14-mRNA-1	Drosophila_melanogaster|rna-NM_078583.3	Drosophila_melanogaster|rna-NM_001298627.1	Drosophila_melanogaster|rna-NM_079144.5	Aedes_aegypti|rna-XM_021853389.1	Aedes_aegypti|rna-XM_001657197.2	Aedes_aegypti|rna-XM_001658785.2	Aedes_aegypti|rna-XM_021849318.1	augustus_masked-ctg000210_np12-processed-gene-7.13-mRNA-1	Anopheles_gambiae|rna-XM_315780.4
group222							Clunio_marinus|rna-CLUMA_CG021370	augustus_masked-ctg000490_np12-processed-gene-4.8-mRNA-1	Anopheles_gambiae|rna-XM_001687840.1	Belgica_antarctica|IU25_08744	Drosophila_melanogaster|rna-NM_001274385.1	Aedes_aegypti|rna-XM_021856873.1	Aedes_aegypti|rna-XM_021841030.1	Clunio_marinus|rna-CLUMA_CG019512	augustus-ctg000490_np12-processed-gene-4.20-mRNA-1	Belgica_antarctica|IU25_09501	Aedes_aegypti|rna-XM_021841032.1
group223							Clunio_marinus|rna-CLUMA_CG007661	maker-ctg000230_np12-augustus-gene-39.51-mRNA-1	Anopheles_gambiae|rna-XM_320386.4	Belgica_antarctica|IU25_07457	Drosophila_melanogaster|rna-NM_166441.4	Aedes_aegypti|rna-XM_021848556.1	Clunio_marinus|rna-CLUMA_CG007658	Anopheles_gambiae|rna-XM_003435723.1	Belgica_antarctica|IU25_07456	Drosophila_melanogaster|rna-NM_001274194.2	Aedes_aegypti|rna-XM_021853942.1
group224							Clunio_marinus|rna-CLUMA_CG002189	maker-ctg000220_np12-augustus-gene-4.97-mRNA-1	Anopheles_gambiae|rna-XM_311447.4	Belgica_antarctica|IU25_05356	Drosophila_melanogaster|rna-NM_132069.3	Aedes_aegypti|rna-XM_001657320.2	Belgica_antarctica|IU25_12686	Drosophila_melanogaster|rna-NM_001297998.1	maker-ctg000210_np12-augustus-gene-6.59-mRNA-1	Anopheles_gambiae|rna-XM_320200.4	Aedes_aegypti|rna-XM_001657318.2
group225							Belgica_antarctica|IU25_01059	Clunio_marinus|rna-CLUMA_CG012801	Belgica_antarctica|IU25_08749	Anopheles_gambiae|rna-XM_555259.2	Aedes_aegypti|rna-XM_001653625.3	maker-ctg000190_np12-augustus-gene-4.77-mRNA-1	augustus-ctg000340_np12-processed-gene-7.10-mRNA-1	Anopheles_gambiae|rna-XM_317264.3	augustus-ctg000200_np12-processed-gene-17.34-mRNA-1	Anopheles_gambiae|rna-XM_306845.4	Aedes_aegypti|rna-XM_001653626.3
group226							Clunio_marinus|rna-CLUMA_CG006492	augustus-ctg000140_np12-processed-gene-42.43-mRNA-1	Anopheles_gambiae|rna-XM_309504.4	Belgica_antarctica|IU25_08621	Aedes_aegypti|rna-XM_021848920.1	Belgica_antarctica|IU25_08620	maker-ctg000140_np12-augustus-gene-42.107-mRNA-1	Drosophila_melanogaster|rna-NM_001297969.1	Clunio_marinus|rna-CLUMA_CG006542	maker-ctg000140_np12-augustus-gene-42.106-mRNA-1	Drosophila_melanogaster|rna-NM_001038743.1
group227							Clunio_marinus|rna-CLUMA_CG013979	maker-ctg000130_np12-augustus-gene-27.47-mRNA-1	Anopheles_gambiae|rna-XM_317558.5	Belgica_antarctica|IU25_04660	Drosophila_melanogaster|rna-NM_058149.4	Aedes_aegypti|rna-XM_021839701.1	Clunio_marinus|rna-CLUMA_CG013962	maker-ctg000130_np12-augustus-gene-26.35-mRNA-1	Belgica_antarctica|IU25_06937	Aedes_aegypti|rna-XM_021839700.1	Aedes_aegypti|rna-XM_021857042.1
group228							Clunio_marinus|rna-CLUMA_CG011834	Anopheles_gambiae|rna-XM_557100.2	Belgica_antarctica|IU25_08830	Drosophila_melanogaster|rna-NM_140661.3	Aedes_aegypti|rna-XM_021843136.1	Belgica_antarctica|IU25_11421	augustus-ctg000480_np12-processed-gene-1.79-mRNA-1	Anopheles_gambiae|rna-XM_559248.3	Drosophila_melanogaster|rna-NM_166208.3	Aedes_aegypti|rna-XM_021854411.1	Clunio_marinus|rna-CLUMA_CG015428
group229							Clunio_marinus|rna-CLUMA_CG009292	augustus_masked-ctg000100_np12-processed-gene-2.39-mRNA-1	Anopheles_gambiae|rna-XM_316123.4	Belgica_antarctica|IU25_10589	Drosophila_melanogaster|rna-NM_176316.2	Aedes_aegypti|rna-XM_021841914.1	maker-ctg000100_np12-augustus-gene-2.79-mRNA-1	Belgica_antarctica|IU25_10591	Anopheles_gambiae|rna-XM_316495.4	Drosophila_melanogaster|rna-NM_139517.3	Aedes_aegypti|rna-XM_021842286.1
group230							Clunio_marinus|rna-CLUMA_CG014246	maker-ctg000200_np12-augustus-gene-1.103-mRNA-1	augustus-ctg000230_np12-processed-gene-6.1-mRNA-1	Anopheles_gambiae|rna-XM_320987.5	Belgica_antarctica|IU25_02414	Drosophila_melanogaster|rna-NM_001144297.2	Aedes_aegypti|rna-XM_001654102.2	Belgica_antarctica|IU25_02412	Anopheles_gambiae|rna-XM_309291.5	Drosophila_melanogaster|rna-NM_135110.1	Aedes_aegypti|rna-XM_021852380.1
group231						+9*	Clunio_marinus|rna-CLUMA_CG017659	Aedes_aegypti|rna-XM_021837775.1	Aedes_aegypti|rna-XM_001654504.2	Aedes_aegypti|rna-XM_001654501.3	Aedes_aegypti|rna-XM_001654502.3	Aedes_aegypti|rna-XM_001654505.2	Aedes_aegypti|rna-XM_011495247.2	Aedes_aegypti|rna-XM_021837777.1	Aedes_aegypti|rna-XM_001654500.3	Aedes_aegypti|rna-XM_001651323.2	Aedes_aegypti|rna-XM_021838728.1
group232							Clunio_marinus|rna-CLUMA_CG013941	Belgica_antarctica|IU25_04772	Drosophila_melanogaster|rna-NM_142342.4	Drosophila_melanogaster|rna-NM_001104348.2	Drosophila_melanogaster|rna-NM_142341.3	Drosophila_melanogaster|rna-NM_142344.3	Anopheles_gambiae|rna-XM_309036.4	Anopheles_gambiae|rna-XM_309032.3	Anopheles_gambiae|rna-XM_309033.4	Anopheles_gambiae|rna-XM_565496.2	Drosophila_melanogaster|rna-NM_001300443.1
group233							Clunio_marinus|rna-CLUMA_CG013814	maker-ctg000140_np12-augustus-gene-37.33-mRNA-1	Anopheles_gambiae|rna-XM_310187.3	Belgica_antarctica|IU25_01301	Drosophila_melanogaster|rna-NM_057386.5	Aedes_aegypti|rna-XM_001663820.2	Aedes_aegypti|rna-XM_001652781.3	Aedes_aegypti|rna-XM_001653032.3	maker-ctg000140_np12-augustus-gene-37.35-mRNA-1	maker-ctg000220_np12-augustus-gene-6.111-mRNA-1	maker-ctg000220_np12-augustus-gene-6.95-mRNA-1
group234							Clunio_marinus|rna-CLUMA_CG011844	Belgica_antarctica|IU25_10987	Drosophila_melanogaster|rna-NM_141846.3	Belgica_antarctica|IU25_03102	maker-ctg000230_np12-augustus-gene-19.60-mRNA-1	Clunio_marinus|rna-CLUMA_CG016261	Anopheles_gambiae|rna-XM_003436546.1	Drosophila_melanogaster|rna-NM_141847.3	Aedes_aegypti|rna-XM_001657533.2	Anopheles_gambiae|rna-XM_003436547.1	augustus_masked-ctg000230_np12-processed-gene-19.24-mRNA-1
group235							Clunio_marinus|rna-CLUMA_CG001962	maker-ctg000200_np12-augustus-gene-10.95-mRNA-1	maker-ctg000200_np12-augustus-gene-10.84-mRNA-1	Anopheles_gambiae|rna-XM_310244.7	Belgica_antarctica|IU25_03456	Belgica_antarctica|IU25_03454	Drosophila_melanogaster|rna-NM_164317.3	Aedes_aegypti|rna-XM_021837439.1	Anopheles_gambiae|rna-XM_313377.5	Drosophila_melanogaster|rna-NM_170524.2	Aedes_aegypti|rna-XM_021852186.1
group236	+9*						Belgica_antarctica|IU25_12418	Belgica_antarctica|IU25_08383	Belgica_antarctica|IU25_10044	Belgica_antarctica|IU25_10047	Belgica_antarctica|IU25_12416	Belgica_antarctica|IU25_12417	Belgica_antarctica|IU25_12668	Belgica_antarctica|IU25_12847	Belgica_antarctica|IU25_12957	Belgica_antarctica|IU25_02676	Aedes_aegypti|rna-XM_021839130.1
group237							Belgica_antarctica|IU25_01572	Belgica_antarctica|IU25_01569	Belgica_antarctica|IU25_01570	Belgica_antarctica|IU25_01571	Belgica_antarctica|IU25_01573	augustus_masked-ctg000070_np12-processed-gene-1.23-mRNA-1	Drosophila_melanogaster|rna-NM_206689.2	Aedes_aegypti|rna-XM_021844516.1	maker-ctg000400_np12-augustus-gene-9.170-mRNA-1	Clunio_marinus|rna-CLUMA_CG002661	Clunio_marinus|rna-CLUMA_CG001603
group238							Belgica_antarctica|IU25_12654	Belgica_antarctica|IU25_01277	augustus_masked-ctg000550_np12-processed-gene-12.45-mRNA-1	Anopheles_gambiae|rna-XM_003436525.1	Drosophila_melanogaster|rna-NM_169966.2	Aedes_aegypti|rna-XM_021857248.1	Clunio_marinus|rna-CLUMA_CG004613	Anopheles_gambiae|rna-XM_003436520.1	Anopheles_gambiae|rna-XM_003436523.1	Anopheles_gambiae|rna-XM_003436524.1	Aedes_aegypti|rna-XM_001651429.2
group239							Belgica_antarctica|IU25_01548	Belgica_antarctica|IU25_00051	augustus_masked-ctg000130_np12-processed-gene-28.56-mRNA-1	Anopheles_gambiae|rna-XM_557731.3	Aedes_aegypti|rna-XM_021847819.1	Aedes_aegypti|rna-XM_001651361.2	Aedes_aegypti|rna-XM_001651360.2	Clunio_marinus|rna-CLUMA_CG015337	Clunio_marinus|rna-CLUMA_CG007329	Clunio_marinus|rna-CLUMA_CG000160	Drosophila_melanogaster|rna-NM_135564.4
group240							Belgica_antarctica|IU25_01028	maker-ctg000220_np12-augustus-gene-10.85-mRNA-1	Anopheles_gambiae|rna-XM_003436529.1	Drosophila_melanogaster|rna-NM_001170241.3	Aedes_aegypti|rna-XM_021837453.1	Clunio_marinus|rna-CLUMA_CG005166	maker-ctg000220_np12-augustus-gene-10.85-mRNA-10	maker-ctg000220_np12-augustus-gene-10.85-mRNA-11	maker-ctg000220_np12-augustus-gene-10.85-mRNA-12	maker-ctg000220_np12-augustus-gene-10.85-mRNA-13	maker-ctg000220_np12-augustus-gene-10.85-mRNA-14
group241							Belgica_antarctica|IU25_02630	maker-ctg000110_np12-augustus-gene-13.87-mRNA-1	Anopheles_gambiae|rna-XM_316569.4	Drosophila_melanogaster|rna-NM_080019.3	Aedes_aegypti|rna-XM_021843312.1	Clunio_marinus|rna-CLUMA_CG006252	augustus_masked-ctg000110_np12-processed-gene-13.13-mRNA-1	Clunio_marinus|rna-CLUMA_CG006320	Anopheles_gambiae|rna-XM_001237833.2	Drosophila_melanogaster|rna-NM_141040.2	Aedes_aegypti|rna-XM_001661465.2
group242							Belgica_antarctica|IU25_11608	maker-ctg000510_np12-augustus-gene-1.95-mRNA-1	Anopheles_gambiae|rna-XM_310333.7	Drosophila_melanogaster|rna-NM_132753.3	Aedes_aegypti|rna-XM_001648250.2	Clunio_marinus|rna-CLUMA_CG018227	Belgica_antarctica|IU25_10540	Aedes_aegypti|rna-XM_001648252.2	maker-ctg000510_np12-augustus-gene-1.93-mRNA-1	Anopheles_gambiae|rna-XM_003436562.1	Drosophila_melanogaster|rna-NM_132751.2
group243							Belgica_antarctica|IU25_04466	maker-ctg000230_np12-augustus-gene-18.94-mRNA-1	Anopheles_gambiae|rna-XM_319344.4	Drosophila_melanogaster|rna-NM_164461.2	Aedes_aegypti|rna-XM_001663230.2	Clunio_marinus|rna-CLUMA_CG013984	Belgica_antarctica|IU25_04658	maker-ctg000130_np12-augustus-gene-27.38-mRNA-1	Anopheles_gambiae|rna-XM_318630.3	Drosophila_melanogaster|rna-NM_001201735.2	Aedes_aegypti|rna-XM_021847482.1
group244							Belgica_antarctica|IU25_03084	maker-ctg000130_np12-augustus-gene-12.38-mRNA-1	Anopheles_gambiae|rna-XM_003435993.1	Aedes_aegypti|rna-XM_001658814.2	Clunio_marinus|rna-CLUMA_CG014043	Belgica_antarctica|IU25_06183	maker-ctg000130_np12-augustus-gene-12.39-mRNA-1	Anopheles_gambiae|rna-XM_312188.5	Drosophila_melanogaster|rna-NM_166129.3	Belgica_antarctica|IU25_12330	Aedes_aegypti|rna-XM_021851136.1
group245							Belgica_antarctica|IU25_03898	augustus_masked-ctg000540_np12-processed-gene-7.0-mRNA-1	Aedes_aegypti|rna-XM_001652966.2	Clunio_marinus|rna-CLUMA_CG011368	Belgica_antarctica|IU25_03899	maker-ctg000540_np12-augustus-gene-6.89-mRNA-1	Anopheles_gambiae|rna-XM_310059.5	Drosophila_melanogaster|rna-NM_001043111.3	Aedes_aegypti|rna-XM_021848005.1	Clunio_marinus|rna-CLUMA_CG011365	maker-ctg000540_np12-augustus-gene-6.88-mRNA-1
group246							Belgica_antarctica|IU25_07431	maker-ctg000080_np12-augustus-gene-6.91-mRNA-1	Belgica_antarctica|IU25_07432	augustus_masked-ctg000080_np12-processed-gene-6.10-mRNA-1	Anopheles_gambiae|rna-XM_003436417.1	Drosophila_melanogaster|rna-NM_001275515.1	Belgica_antarctica|IU25_07433	maker-ctg000080_np12-augustus-gene-6.93-mRNA-1	Anopheles_gambiae|rna-XM_003436416.1	Aedes_aegypti|rna-XM_021853458.1	Clunio_marinus|rna-CLUMA_CG021018
group247							Belgica_antarctica|IU25_02041	maker-ctg000140_np12-augustus-gene-51.65-mRNA-1	Anopheles_gambiae|rna-XM_321653.5	Drosophila_melanogaster|rna-NM_001274254.1	Aedes_aegypti|rna-XM_021839688.1	Clunio_marinus|rna-CLUMA_CG017509	Clunio_marinus|rna-CLUMA_CG017507	maker-ctg000140_np12-augustus-gene-51.66-mRNA-1	Anopheles_gambiae|rna-XM_001689294.2	Drosophila_melanogaster|rna-NM_001259651.3	Aedes_aegypti|rna-XM_021855290.1
group248							Belgica_antarctica|IU25_01382	maker-ctg000220_np12-augustus-gene-11.96-mRNA-1	Anopheles_gambiae|rna-XM_313005.4	Drosophila_melanogaster|rna-NM_141370.2	Aedes_aegypti|rna-XM_021837694.1	Belgica_antarctica|IU25_01381	augustus_masked-ctg000220_np12-processed-gene-11.28-mRNA-1	Anopheles_gambiae|rna-XM_313009.5	Drosophila_melanogaster|rna-NM_141371.3	Aedes_aegypti|rna-XM_001648777.2	Clunio_marinus|rna-CLUMA_CG000859
group249						+6*	Aedes_aegypti|rna-XM_021838122.1	Aedes_aegypti|rna-XM_021843593.1	Aedes_aegypti|rna-XM_021838232.1	Aedes_aegypti|rna-XM_021842076.1	Aedes_aegypti|rna-XM_021843598.1	Aedes_aegypti|rna-XM_021843604.1	Aedes_aegypti|rna-XM_021843618.1	Anopheles_gambiae|rna-XM_310938.5	Aedes_aegypti|rna-XM_021842057.1	Drosophila_melanogaster|rna-NM_136715.4	maker-ctg000550_np12-augustus-gene-11.126-mRNA-1
group250							Belgica_antarctica|IU25_11988	Anopheles_gambiae|rna-XM_312442.5	Drosophila_melanogaster|rna-NM_142445.2	Aedes_aegypti|rna-XM_001652337.2	Clunio_marinus|rna-CLUMA_CG005538	Belgica_antarctica|IU25_00647	augustus_masked-ctg000220_np12-processed-gene-4.55-mRNA-1	Aedes_aegypti|rna-XM_021857619.1	Clunio_marinus|rna-CLUMA_CG014280	Anopheles_gambiae|rna-XM_313803.5	Drosophila_melanogaster|rna-NM_170009.4
group251							Belgica_antarctica|IU25_10941	augustus-ctg000220_np12-processed-gene-15.36-mRNA-1	Anopheles_gambiae|rna-XM_309190.4	Drosophila_melanogaster|rna-NM_141795.3	Aedes_aegypti|rna-XM_001663460.2	Clunio_marinus|rna-CLUMA_CG008165	maker-ctg000220_np12-augustus-gene-15.127-mRNA-1	Drosophila_melanogaster|rna-NM_143521.2	Anopheles_gambiae|rna-XM_314342.4	Aedes_aegypti|rna-XM_001660098.2	Aedes_aegypti|rna-XM_001657126.2
group252				+9*			Belgica_antarctica|IU25_07534	maker-ctg000350_np12-augustus-gene-1.89-mRNA-1	maker-ctg000370_np12-augustus-gene-12.54-mRNA-1	maker-ctg000540_np12-augustus-gene-0.80-mRNA-1	augustus-ctg000540_np12-processed-gene-0.52-mRNA-1	maker-ctg000080_np12-augustus-gene-8.83-mRNA-1	maker-ctg000200_np12-augustus-gene-0.93-mRNA-1	maker-ctg000200_np12-augustus-gene-1.107-mRNA-1	maker-ctg000200_np12-augustus-gene-1.89-mRNA-1	maker-ctg000320_np12-augustus-gene-2.63-mRNA-1	maker-ctg000550_np12-augustus-gene-12.93-mRNA-1
group253							Belgica_antarctica|IU25_10703	maker-ctg000200_np12-augustus-gene-18.103-mRNA-1	Anopheles_gambiae|rna-XM_309532.4	Drosophila_melanogaster|rna-NM_001259847.2	Aedes_aegypti|rna-XM_001647556.2	Clunio_marinus|rna-CLUMA_CG006562	Belgica_antarctica|IU25_07247	maker-ctg000200_np12-augustus-gene-18.105-mRNA-1	Drosophila_melanogaster|rna-NM_001300458.1	Aedes_aegypti|rna-XM_001662624.2	Anopheles_gambiae|rna-XM_003436874.1
group254							Belgica_antarctica|IU25_03262	maker-ctg000140_np12-augustus-gene-1.70-mRNA-1	Anopheles_gambiae|rna-XM_308266.4	Drosophila_melanogaster|rna-NM_136693.3	Aedes_aegypti|rna-XM_001653530.2	Clunio_marinus|rna-CLUMA_CG016497	Belgica_antarctica|IU25_08175	augustus_masked-ctg000140_np12-processed-gene-0.10-mRNA-1	Anopheles_gambiae|rna-XM_318144.4	Aedes_aegypti|rna-XM_021855008.1	Drosophila_melanogaster|rna-NM_001103397.3
group255							Belgica_antarctica|IU25_10717	Anopheles_gambiae|rna-XM_552892.3	Drosophila_melanogaster|rna-NM_001259284.2	Aedes_aegypti|rna-XM_021846424.1	Clunio_marinus|rna-CLUMA_CG011319	Belgica_antarctica|IU25_10716	augustus-ctg000400_np12-processed-gene-9.111-mRNA-1	Anopheles_gambiae|rna-XM_319744.4	Drosophila_melanogaster|rna-NM_136591.5	Aedes_aegypti|rna-XM_021846429.1	Clunio_marinus|rna-CLUMA_CG011317
group256							Belgica_antarctica|IU25_12534	maker-ctg000350_np12-augustus-gene-12.94-mRNA-1	Anopheles_gambiae|rna-XM_565802.4	Drosophila_melanogaster|rna-NM_132963.2	Aedes_aegypti|rna-XM_021843392.1	Belgica_antarctica|IU25_09189	Clunio_marinus|rna-CLUMA_CG004977	maker-ctg000350_np12-augustus-gene-12.111-mRNA-1	maker-ctg000350_np12-augustus-gene-12.95-mRNA-1	Aedes_aegypti|rna-XM_021843405.1	maker-ctg000350_np12-augustus-gene-12.96-mRNA-1
group257							Belgica_antarctica|IU25_00308	Clunio_marinus|rna-CLUMA_CG008672	Aedes_aegypti|rna-XM_001663752.2	Belgica_antarctica|IU25_00309	maker-ctg000200_np12-augustus-gene-8.63-mRNA-1	Anopheles_gambiae|rna-XM_321480.4	Drosophila_melanogaster|rna-NM_080086.2	Aedes_aegypti|rna-XM_001663753.2	maker-ctg000200_np12-augustus-gene-8.70-mRNA-1	Drosophila_melanogaster|rna-NM_169560.2	Anopheles_gambiae|rna-XM_321481.5
group258							Belgica_antarctica|IU25_01965	maker-ctg000200_np12-augustus-gene-0.76-mRNA-1	Anopheles_gambiae|rna-XM_311002.5	Drosophila_melanogaster|rna-NM_001043307.3	Aedes_aegypti|rna-XM_001663996.2	Clunio_marinus|rna-CLUMA_CG020010	Belgica_antarctica|IU25_01966	maker-ctg000200_np12-augustus-gene-0.84-mRNA-1	Anopheles_gambiae|rna-XM_311004.5	Drosophila_melanogaster|rna-NM_001300467.1	Aedes_aegypti|rna-XM_021846292.1
group259							Belgica_antarctica|IU25_08034	maker-ctg000550_np12-augustus-gene-15.81-mRNA-1	Anopheles_gambiae|rna-XM_308833.4	Drosophila_melanogaster|rna-NM_137199.3	Aedes_aegypti|rna-XM_001662899.2	Clunio_marinus|rna-CLUMA_CG002012	Belgica_antarctica|IU25_12557	augustus-ctg000550_np12-processed-gene-15.50-mRNA-1	Anopheles_gambiae|rna-XM_315584.4	Drosophila_melanogaster|rna-NM_001274002.2	Aedes_aegypti|rna-XM_021841602.1
group260							Belgica_antarctica|IU25_04280	maker-ctg000550_np12-augustus-gene-5.58-mRNA-1	augustus_masked-ctg000550_np12-processed-gene-5.24-mRNA-1	Anopheles_gambiae|rna-XM_307203.4	Drosophila_melanogaster|rna-NM_001300197.1	Aedes_aegypti|rna-XM_021848929.1	Clunio_marinus|rna-CLUMA_CG004304	Belgica_antarctica|IU25_04279	maker-ctg000550_np12-augustus-gene-5.56-mRNA-1	Anopheles_gambiae|rna-XM_307205.4	Anopheles_gambiae|rna-XM_001230522.2
group261			+8*				Drosophila_melanogaster|rna-NM_137479.3	Drosophila_melanogaster|rna-NM_001299641.1	Drosophila_melanogaster|rna-NM_001299642.1	Drosophila_melanogaster|rna-NM_137480.4	Drosophila_melanogaster|rna-NM_137481.4	Drosophila_melanogaster|rna-NM_137483.3	Drosophila_melanogaster|rna-NM_137484.4	Drosophila_melanogaster|rna-NM_137485.4	Clunio_marinus|rna-CLUMA_CG014309	Drosophila_melanogaster|rna-NM_137482.4	Drosophila_melanogaster|rna-NM_166279.3
group262							Aedes_aegypti|rna-XM_001653041.2	Aedes_aegypti|rna-XM_001656848.2	Aedes_aegypti|rna-XM_021837538.1	Drosophila_melanogaster|rna-NM_132054.2	Clunio_marinus|rna-CLUMA_CG020259	maker-ctg000370_np12-augustus-gene-12.69-mRNA-1	Drosophila_melanogaster|rna-NM_132053.2	Drosophila_melanogaster|rna-NM_130564.3	Drosophila_melanogaster|rna-NM_167056.2	maker-ctg000370_np12-augustus-gene-30.39-mRNA-1	maker-ctg000110_np12-augustus-gene-4.68-mRNA-1
group263						+10*	Aedes_aegypti|rna-XM_021850449.1	Aedes_aegypti|rna-XM_001653997.2	Aedes_aegypti|rna-XM_001656341.2	Aedes_aegypti|rna-XM_021837337.1	Aedes_aegypti|rna-XM_021837339.1	Aedes_aegypti|rna-XM_021838643.1	Aedes_aegypti|rna-XM_021838648.1	Aedes_aegypti|rna-XM_021856449.1	Aedes_aegypti|rna-XM_021856450.1	Aedes_aegypti|rna-XM_021856447.1	Aedes_aegypti|rna-XM_021856448.1
group264							Clunio_marinus|rna-CLUMA_CG007192	Clunio_marinus|rna-CLUMA_CG002619	Clunio_marinus|rna-CLUMA_CG011462	Anopheles_gambiae|rna-XM_563971.3	Drosophila_melanogaster|rna-NM_136900.2	Aedes_aegypti|rna-XM_021849009.1	Drosophila_melanogaster|rna-NM_001299406.1	Drosophila_melanogaster|rna-NM_001298570.1	Drosophila_melanogaster|rna-NM_001299216.1	Drosophila_melanogaster|rna-NM_134613.3	Drosophila_melanogaster|rna-NM_136901.2
group265		+10*					Anopheles_gambiae|rna-XM_001688157.1	Anopheles_gambiae|rna-XM_001688154.1	Anopheles_gambiae|rna-XM_001688155.1	Anopheles_gambiae|rna-XM_001688156.1	Anopheles_gambiae|rna-XM_001688159.1	Anopheles_gambiae|rna-XM_001688160.1	Anopheles_gambiae|rna-XM_001688161.1	Anopheles_gambiae|rna-XM_001688162.1	Anopheles_gambiae|rna-XM_001688170.1	Anopheles_gambiae|rna-XM_001688186.1	Anopheles_gambiae|rna-XM_001688158.1
group266		+8*					Anopheles_gambiae|rna-XM_316259.3	Anopheles_gambiae|rna-XM_001688770.1	Anopheles_gambiae|rna-XM_314745.4	Anopheles_gambiae|rna-XM_316258.3	Anopheles_gambiae|rna-XM_316260.4	Anopheles_gambiae|rna-XM_316261.2	Anopheles_gambiae|rna-XM_316263.2	Anopheles_gambiae|rna-XM_556903.1	Anopheles_gambiae|rna-XM_556905.2	Anopheles_gambiae|rna-XM_316262.3	Aedes_aegypti|rna-XM_001653426.2
group267		+8*					Anopheles_gambiae|rna-XM_315033.3	Anopheles_gambiae|rna-XM_001237908.2	Anopheles_gambiae|rna-XM_001688964.1	Anopheles_gambiae|rna-XM_308742.4	Anopheles_gambiae|rna-XM_317291.3	Anopheles_gambiae|rna-XM_555292.3	Anopheles_gambiae|rna-XM_557548.3	Anopheles_gambiae|rna-XM_001230903.2	Anopheles_gambiae|rna-XM_564807.3	Anopheles_gambiae|rna-XM_001687876.1	Aedes_aegypti|rna-XM_001662311.2
group268			+9*				Drosophila_melanogaster|rna-NM_135272.4	Drosophila_melanogaster|rna-NM_001144294.2	Drosophila_melanogaster|rna-NM_001273083.1	Drosophila_melanogaster|rna-NM_001316377.2	Drosophila_melanogaster|rna-NM_001370047.1	Drosophila_melanogaster|rna-NM_144384.3	Drosophila_melanogaster|rna-NM_144385.3	Drosophila_melanogaster|rna-NM_144378.4	Drosophila_melanogaster|rna-NM_144383.2	Drosophila_melanogaster|rna-NM_078788.3	Drosophila_melanogaster|rna-NM_001014490.2
group269			+9*				Drosophila_melanogaster|rna-NM_001298539.1	Drosophila_melanogaster|rna-NM_001298538.1	Drosophila_melanogaster|rna-NM_001298540.1	Drosophila_melanogaster|rna-NM_001298541.1	Drosophila_melanogaster|rna-NM_001298542.1	Drosophila_melanogaster|rna-NM_001298543.1	Drosophila_melanogaster|rna-NM_001298544.1	Drosophila_melanogaster|rna-NM_001298545.1	Drosophila_melanogaster|rna-NM_001298546.1	Drosophila_melanogaster|rna-NM_001298547.1	Drosophila_melanogaster|rna-NM_001298585.1
group270				+10*			maker-ctg000540_np12-augustus-gene-7.119-mRNA-1	maker-ctg000540_np12-augustus-gene-5.58-mRNA-1	maker-ctg000140_np12-augustus-gene-7.119-mRNA-1	maker-ctg000530_np12-augustus-gene-4.86-mRNA-1	maker-ctg000540_np12-augustus-gene-7.121-mRNA-1	augustus_masked-ctg000230_np12-processed-gene-21.17-mRNA-1	augustus_masked-ctg000530_np12-processed-gene-4.13-mRNA-1	augustus_masked-ctg000540_np12-processed-gene-7.18-mRNA-1	maker-ctg000480_np12-augustus-gene-1.168-mRNA-1	maker-ctg000540_np12-augustus-gene-7.144-mRNA-1	maker-ctg000540_np12-augustus-gene-7.145-mRNA-1
group271					+7*		Clunio_marinus|rna-CLUMA_CG000914	Clunio_marinus|rna-CLUMA_CG000863	Clunio_marinus|rna-CLUMA_CG000876	Clunio_marinus|rna-CLUMA_CG000931	Clunio_marinus|rna-CLUMA_CG003930	Clunio_marinus|rna-CLUMA_CG008056	Clunio_marinus|rna-CLUMA_CG008057	Clunio_marinus|rna-CLUMA_CG017621	Clunio_marinus|rna-CLUMA_CG000467	Belgica_antarctica|IU25_03960
group272							Clunio_marinus|rna-CLUMA_CG015171	Clunio_marinus|rna-CLUMA_CG015315	Drosophila_melanogaster|rna-NM_001299969.1	maker-ctg000140_np12-augustus-gene-12.63-mRNA-1	Anopheles_gambiae|rna-XM_003436024.1	Belgica_antarctica|IU25_08102	Aedes_aegypti|rna-XM_021852569.1	Drosophila_melanogaster|rna-NM_139365.3	maker-ctg000140_np12-augustus-gene-12.62-mRNA-1	Belgica_antarctica|IU25_08103
group273					+9*		Clunio_marinus|rna-CLUMA_CG019003	Clunio_marinus|rna-CLUMA_CG008053	Clunio_marinus|rna-CLUMA_CG016231	Clunio_marinus|rna-CLUMA_CG016641	Clunio_marinus|rna-CLUMA_CG017969	Clunio_marinus|rna-CLUMA_CG018262	Clunio_marinus|rna-CLUMA_CG018472	Clunio_marinus|rna-CLUMA_CG019002	Clunio_marinus|rna-CLUMA_CG014163	Clunio_marinus|rna-CLUMA_CG015299
group274					+6*		Clunio_marinus|rna-CLUMA_CG004034	Clunio_marinus|rna-CLUMA_CG004032	Clunio_marinus|rna-CLUMA_CG005395	Clunio_marinus|rna-CLUMA_CG005397	Clunio_marinus|rna-CLUMA_CG005404	Clunio_marinus|rna-CLUMA_CG001783	Clunio_marinus|rna-CLUMA_CG005398	Clunio_marinus|rna-CLUMA_CG005406	augustus_masked-ctg000140_np12-processed-gene-54.40-mRNA-1	Belgica_antarctica|IU25_07723
group275							Clunio_marinus|rna-CLUMA_CG004718	Clunio_marinus|rna-CLUMA_CG004717	Clunio_marinus|rna-CLUMA_CG004720	Clunio_marinus|rna-CLUMA_CG009405	Belgica_antarctica|IU25_09244	Belgica_antarctica|IU25_11362	maker-ctg000050_np12-augustus-gene-4.76-mRNA-1	Anopheles_gambiae|rna-XM_314048.4	Drosophila_melanogaster|rna-NM_141609.3	Aedes_aegypti|rna-XM_001653675.2
group276							Clunio_marinus|rna-CLUMA_CG007664	Clunio_marinus|rna-CLUMA_CG007662	Anopheles_gambiae|rna-XM_314674.4	maker-ctg000230_np12-augustus-gene-0.75-mRNA-1	Anopheles_gambiae|rna-XM_314675.4	Belgica_antarctica|IU25_12258	Drosophila_melanogaster|rna-NM_135082.3	Aedes_aegypti|rna-XM_021846185.1	Aedes_aegypti|rna-XM_021846195.1	Drosophila_melanogaster|rna-NM_135083.4
group277							Clunio_marinus|rna-CLUMA_CG005459	Clunio_marinus|rna-CLUMA_CG005460	Clunio_marinus|rna-CLUMA_CG004509	Belgica_antarctica|IU25_09031	Drosophila_melanogaster|rna-NM_165655.3	augustus-ctg000220_np12-processed-gene-1.19-mRNA-1	Anopheles_gambiae|rna-XM_315331.4	Belgica_antarctica|IU25_02136	Aedes_aegypti|rna-XM_021841451.1	Drosophila_melanogaster|rna-NM_165656.3
group278					+9*		Clunio_marinus|rna-CLUMA_CG004249	Clunio_marinus|rna-CLUMA_CG002696	Clunio_marinus|rna-CLUMA_CG003653	Clunio_marinus|rna-CLUMA_CG007238	Clunio_marinus|rna-CLUMA_CG010193	Clunio_marinus|rna-CLUMA_CG014704	Clunio_marinus|rna-CLUMA_CG018503	Clunio_marinus|rna-CLUMA_CG011586	Clunio_marinus|rna-CLUMA_CG001191	Clunio_marinus|rna-CLUMA_CG014641
group279							Clunio_marinus|rna-CLUMA_CG009882	Clunio_marinus|rna-CLUMA_CG011983	maker-ctg000170_np12-augustus-gene-0.70-mRNA-1	maker-ctg000140_np12-augustus-gene-7.125-mRNA-1	Anopheles_gambiae|rna-XM_320523.4	Belgica_antarctica|IU25_08305	Belgica_antarctica|IU25_01723	Drosophila_melanogaster|rna-NM_140897.4	Aedes_aegypti|rna-XM_021851078.1	Drosophila_melanogaster|rna-NM_140854.3
group280							Clunio_marinus|rna-CLUMA_CG009953	Clunio_marinus|rna-CLUMA_CG007925	Clunio_marinus|rna-CLUMA_CG017095	Clunio_marinus|rna-CLUMA_CG017092	Clunio_marinus|rna-CLUMA_CG009430	Belgica_antarctica|IU25_12073	Belgica_antarctica|IU25_03532	Belgica_antarctica|IU25_05491	Belgica_antarctica|IU25_03838	Belgica_antarctica|IU25_05787
group281					+8*		Clunio_marinus|rna-CLUMA_CG021139	Clunio_marinus|rna-CLUMA_CG004997	Clunio_marinus|rna-CLUMA_CG005123	Clunio_marinus|rna-CLUMA_CG012062	Clunio_marinus|rna-CLUMA_CG013860	Clunio_marinus|rna-CLUMA_CG017424	Clunio_marinus|rna-CLUMA_CG019318	Clunio_marinus|rna-CLUMA_CG019319	Clunio_marinus|rna-CLUMA_CG019368	Aedes_aegypti|rna-XM_021838723.1
group282					+9*		Clunio_marinus|rna-CLUMA_CG009217	Clunio_marinus|rna-CLUMA_CG009232	Clunio_marinus|rna-CLUMA_CG009234	Clunio_marinus|rna-CLUMA_CG009221	Clunio_marinus|rna-CLUMA_CG009222	Clunio_marinus|rna-CLUMA_CG009230	Clunio_marinus|rna-CLUMA_CG009231	Clunio_marinus|rna-CLUMA_CG009233	Clunio_marinus|rna-CLUMA_CG015824	Clunio_marinus|rna-CLUMA_CG009218
group283							Clunio_marinus|rna-CLUMA_CG018211	Clunio_marinus|rna-CLUMA_CG001982	Clunio_marinus|rna-CLUMA_CG017987	Clunio_marinus|rna-CLUMA_CG005119	augustus_masked-ctg000060_np12-processed-gene-3.15-mRNA-1	Drosophila_melanogaster|rna-NM_206511.2	Anopheles_gambiae|rna-XM_309293.5	Belgica_antarctica|IU25_11491	Aedes_aegypti|rna-XM_021849545.1	maker-ctg000060_np12-augustus-gene-3.99-mRNA-1
group284							Clunio_marinus|rna-CLUMA_CG009319	Clunio_marinus|rna-CLUMA_CG011407	maker-ctg000140_np12-augustus-gene-9.40-mRNA-1	Belgica_antarctica|IU25_07755	Drosophila_melanogaster|rna-NM_135435.5	Aedes_aegypti|rna-XM_021852207.1	Anopheles_gambiae|rna-XM_309425.4	Drosophila_melanogaster|rna-NM_001298846.1	Aedes_aegypti|rna-XM_021852613.1	Anopheles_gambiae|rna-XM_309424.4
group285					+7*		Clunio_marinus|rna-CLUMA_CG020777	Clunio_marinus|rna-CLUMA_CG009992	Clunio_marinus|rna-CLUMA_CG010289	Clunio_marinus|rna-CLUMA_CG014867	Clunio_marinus|rna-CLUMA_CG014869	Clunio_marinus|rna-CLUMA_CG020776	Belgica_antarctica|IU25_05639	Clunio_marinus|rna-CLUMA_CG010287	Clunio_marinus|rna-CLUMA_CG010286	Clunio_marinus|rna-CLUMA_CG020775
group286							Clunio_marinus|rna-CLUMA_CG013422	Clunio_marinus|rna-CLUMA_CG013429	maker-ctg000110_np12-augustus-gene-14.48-mRNA-1	Belgica_antarctica|IU25_08554	augustus_masked-ctg000110_np12-processed-gene-15.3-mRNA-1	Anopheles_gambiae|rna-XM_316667.4	Anopheles_gambiae|rna-XM_316666.4	Belgica_antarctica|IU25_08555	Drosophila_melanogaster|rna-NM_166178.3	Aedes_aegypti|rna-XM_021842536.1
group287							Clunio_marinus|rna-CLUMA_CG011773	Clunio_marinus|rna-CLUMA_CG011779	Clunio_marinus|rna-CLUMA_CG011770	Belgica_antarctica|IU25_09035	maker-ctg000540_np12-augustus-gene-4.95-mRNA-1	Anopheles_gambiae|rna-XM_316178.4	Belgica_antarctica|IU25_12265	Drosophila_melanogaster|rna-NM_001259877.1	Aedes_aegypti|rna-XM_021841423.1	maker-ctg000540_np12-augustus-gene-4.78-mRNA-1
group288							Clunio_marinus|rna-CLUMA_CG005422	maker-ctg000490_np12-augustus-gene-3.94-mRNA-1	Anopheles_gambiae|rna-XM_313900.4	Belgica_antarctica|IU25_07160	Drosophila_melanogaster|rna-NM_137832.2	Aedes_aegypti|rna-XM_021844435.1	augustus-ctg000150_np12-processed-gene-0.7-mRNA-1	maker-ctg000130_np12-augustus-gene-23.61-mRNA-1	maker-ctg000130_np12-augustus-gene-23.60-mRNA-1	maker-ctg000020_np12-augustus-gene-0.21-mRNA-1
group289							Clunio_marinus|rna-CLUMA_CG018016	maker-ctg000080_np12-augustus-gene-6.116-mRNA-1	maker-ctg000080_np12-augustus-gene-6.115-mRNA-1	Anopheles_gambiae|rna-XM_318459.5	Anopheles_gambiae|rna-XM_311424.2	Belgica_antarctica|IU25_04373	Belgica_antarctica|IU25_04372	Drosophila_melanogaster|rna-NM_078864.3	Aedes_aegypti|rna-XM_021849218.1	Aedes_aegypti|rna-XM_001653377.2
group290							Clunio_marinus|rna-CLUMA_CG021264	maker-ctg000360_np12-augustus-gene-1.98-mRNA-1	Anopheles_gambiae|rna-XM_317543.4	Belgica_antarctica|IU25_08499	Drosophila_melanogaster|rna-NM_080200.3	Aedes_aegypti|rna-XM_001650221.2	maker-ctg000550_np12-augustus-gene-10.66-mRNA-1	Anopheles_gambiae|rna-XM_310115.4	Aedes_aegypti|rna-XM_001651043.2	Drosophila_melanogaster|rna-NM_141991.3
group291							Clunio_marinus|rna-CLUMA_CG006516	Belgica_antarctica|IU25_06888	Drosophila_melanogaster|rna-NM_166932.2	Clunio_marinus|rna-CLUMA_CG008940	Anopheles_gambiae|rna-XM_003436072.1	Aedes_aegypti|rna-XM_021849508.1	Aedes_aegypti|rna-XM_001652878.3	Anopheles_gambiae|rna-XM_001237475.3	Anopheles_gambiae|rna-XM_003436073.1	maker-ctg000140_np12-augustus-gene-53.116-mRNA-1
group292							Clunio_marinus|rna-CLUMA_CG011827	Anopheles_gambiae|rna-XM_321860.5	Belgica_antarctica|IU25_08823	Aedes_aegypti|rna-XM_021849776.1	Belgica_antarctica|IU25_08824	maker-ctg000140_np12-augustus-gene-2.106-mRNA-1	Drosophila_melanogaster|rna-NM_001043211.2	Aedes_aegypti|rna-XM_021849772.1	Clunio_marinus|rna-CLUMA_CG011828	Clunio_marinus|rna-CLUMA_CG011829
group293							Clunio_marinus|rna-CLUMA_CG002571	Aedes_aegypti|rna-XM_021851344.1	Aedes_aegypti|rna-XM_021856223.1	Belgica_antarctica|IU25_08315	maker-ctg000200_np12-augustus-gene-9.106-mRNA-1	Anopheles_gambiae|rna-XM_309721.4	Aedes_aegypti|rna-XM_021851058.1	Clunio_marinus|rna-CLUMA_CG002559	Drosophila_melanogaster|rna-NM_001300716.1	Drosophila_melanogaster|rna-NM_001110997.2
group294							Clunio_marinus|rna-CLUMA_CG014512	maker-ctg000130_np12-augustus-gene-28.96-mRNA-1	Anopheles_gambiae|rna-XM_555580.2	Belgica_antarctica|IU25_04034	Drosophila_melanogaster|rna-NM_144381.3	maker-ctg000130_np12-augustus-gene-28.114-mRNA-1	Anopheles_gambiae|rna-XM_317151.4	Drosophila_melanogaster|rna-NM_135358.2	Aedes_aegypti|rna-XM_001663009.2	Aedes_aegypti|rna-XM_021848222.1
group295							Clunio_marinus|rna-CLUMA_CG009620	Anopheles_gambiae|rna-XM_317877.3	Belgica_antarctica|IU25_09517	Aedes_aegypti|rna-XM_021851771.1	Clunio_marinus|rna-CLUMA_CG009618	maker-ctg000370_np12-augustus-gene-21.36-mRNA-1	Belgica_antarctica|IU25_09516	Drosophila_melanogaster|rna-NM_080377.3	Clunio_marinus|rna-CLUMA_CG009086	Belgica_antarctica|IU25_09905
group296							Clunio_marinus|rna-CLUMA_CG009103	maker-ctg000090_np12-augustus-gene-7.54-mRNA-1	Belgica_antarctica|IU25_07083	Clunio_marinus|rna-CLUMA_CG017295	Anopheles_gambiae|rna-XM_003435695.1	Belgica_antarctica|IU25_02073	Drosophila_melanogaster|rna-NM_001300566.1	Aedes_aegypti|rna-XM_021841100.1	Belgica_antarctica|IU25_00889	Drosophila_melanogaster|rna-NM_141970.2
group297							Clunio_marinus|rna-CLUMA_CG019611	maker-ctg000110_np12-augustus-gene-2.62-mRNA-1	Anopheles_gambiae|rna-XM_315925.4	Belgica_antarctica|IU25_10183	Drosophila_melanogaster|rna-NM_140025.4	Aedes_aegypti|rna-XM_001663642.2	Drosophila_melanogaster|rna-NM_140023.3	Anopheles_gambiae|rna-XM_315924.3	Aedes_aegypti|rna-XM_001648547.2	Drosophila_melanogaster|rna-NM_140026.3
group298							Clunio_marinus|rna-CLUMA_CG020007	maker-ctg000220_np12-augustus-gene-15.133-mRNA-1	Anopheles_gambiae|rna-XM_308013.5	Belgica_antarctica|IU25_03168	Drosophila_melanogaster|rna-NM_143241.2	Aedes_aegypti|rna-XM_021848539.1	Anopheles_gambiae|rna-XM_320518.5	Drosophila_melanogaster|rna-NM_001300221.1	maker-ctg000190_np12-augustus-gene-7.141-mRNA-1	Aedes_aegypti|rna-XM_021850915.1
group299							Clunio_marinus|rna-CLUMA_CG021344	maker-ctg000090_np12-augustus-gene-5.66-mRNA-1	Anopheles_gambiae|rna-XM_308598.4	Belgica_antarctica|IU25_01881	Drosophila_melanogaster|rna-NM_168333.2	Aedes_aegypti|rna-XM_001654293.2	Drosophila_melanogaster|rna-NM_139795.3	Drosophila_melanogaster|rna-NM_166870.2	Drosophila_melanogaster|rna-NM_139903.2	Drosophila_melanogaster|rna-NM_139937.2
group300							Clunio_marinus|rna-CLUMA_CG019046	maker-ctg000130_np12-augustus-gene-2.77-mRNA-1	Belgica_antarctica|IU25_05300	Aedes_aegypti|rna-XM_001651347.2	Clunio_marinus|rna-CLUMA_CG007581	augustus_masked-ctg000130_np12-processed-gene-2.35-mRNA-1	Anopheles_gambiae|rna-XM_319976.3	Belgica_antarctica|IU25_05115	Drosophila_melanogaster|rna-NM_164616.2	Aedes_aegypti|rna-XM_021846300.1
group301							Drosophila_melanogaster|rna-NM_057228.5	Clunio_marinus|rna-CLUMA_CG018929	augustus_masked-ctg000550_np12-processed-gene-21.0-mRNA-1	Belgica_antarctica|IU25_00945	Aedes_aegypti|rna-XM_021838571.1	Belgica_antarctica|IU25_00941	maker-ctg000550_np12-augustus-gene-20.56-mRNA-1	Anopheles_gambiae|rna-XM_308010.5	Aedes_aegypti|rna-XM_001661763.2	Clunio_marinus|rna-CLUMA_CG018972
group302							Clunio_marinus|rna-CLUMA_CG017434	Anopheles_gambiae|rna-XM_316905.4	Belgica_antarctica|IU25_01751	maker-ctg000400_np12-augustus-gene-4.59-mRNA-1	Drosophila_melanogaster|rna-NM_001273391.1	Aedes_aegypti|rna-XM_021857155.1	Belgica_antarctica|IU25_01758	Clunio_marinus|rna-CLUMA_CG017444	maker-ctg000400_np12-augustus-gene-4.75-mRNA-1	Aedes_aegypti|rna-XM_001649607.2
group303							Clunio_marinus|rna-CLUMA_CG021269	Anopheles_gambiae|rna-XM_001237473.3	Belgica_antarctica|IU25_00843	Aedes_aegypti|rna-XM_021841574.1	Clunio_marinus|rna-CLUMA_CG014259	augustus_masked-ctg000520_np12-processed-gene-0.79-mRNA-1	Aedes_aegypti|rna-XM_001651380.2	Aedes_aegypti|rna-XM_001660008.2	Aedes_aegypti|rna-XM_021853338.1	Anopheles_gambiae|rna-XM_311914.3
group304							Clunio_marinus|rna-CLUMA_CG002153	maker-ctg000520_np12-augustus-gene-0.125-mRNA-1	Anopheles_gambiae|rna-XM_307846.3	Belgica_antarctica|IU25_10108	Drosophila_melanogaster|rna-NM_001300212.1	Aedes_aegypti|rna-XM_001649227.2	maker-ctg000520_np12-augustus-gene-0.127-mRNA-1	maker-ctg000520_np12-augustus-gene-0.128-mRNA-1	Belgica_antarctica|IU25_07010	Drosophila_melanogaster|rna-NM_141045.3
group305							Clunio_marinus|rna-CLUMA_CG014881	Anopheles_gambiae|rna-XM_320788.5	Drosophila_melanogaster|rna-NM_079330.3	Aedes_aegypti|rna-XM_001659949.2	Clunio_marinus|rna-CLUMA_CG014879	augustus_masked-ctg000140_np12-processed-gene-0.15-mRNA-1	Anopheles_gambiae|rna-XM_320267.2	Belgica_antarctica|IU25_00466	Drosophila_melanogaster|rna-NM_168789.5	Aedes_aegypti|rna-XM_001652562.2
group306							Clunio_marinus|rna-CLUMA_CG002637	maker-ctg000550_np12-augustus-gene-16.39-mRNA-1	augustus-ctg000550_np12-processed-gene-16.13-mRNA-1	Anopheles_gambiae|rna-XM_313021.5	Belgica_antarctica|IU25_10927	Drosophila_melanogaster|rna-NM_143367.3	Aedes_aegypti|rna-XM_021837761.1	Drosophila_melanogaster|rna-NM_079995.3	Anopheles_gambiae|rna-XM_313120.5	Aedes_aegypti|rna-XM_021837972.1
group307							Clunio_marinus|rna-CLUMA_CG014231	Belgica_antarctica|IU25_05918	maker-ctg000350_np12-augustus-gene-4.47-mRNA-1	Belgica_antarctica|IU25_08253	Clunio_marinus|rna-CLUMA_CG014410	Belgica_antarctica|IU25_06043	Anopheles_gambiae|rna-XM_316739.5	Drosophila_melanogaster|rna-NM_142964.3	Aedes_aegypti|rna-XM_021838224.1	Clunio_marinus|rna-CLUMA_CG017249
group308							Clunio_marinus|rna-CLUMA_CG003806	maker-ctg000080_np12-augustus-gene-4.68-mRNA-1	Anopheles_gambiae|rna-XM_001231094.2	Belgica_antarctica|IU25_02061	Aedes_aegypti|rna-XM_001653889.2	Aedes_aegypti|rna-XM_001649216.2	Aedes_aegypti|rna-XM_001653206.2	Aedes_aegypti|rna-XM_001661165.2	Aedes_aegypti|rna-XM_001661166.2	Aedes_aegypti|rna-XM_021842808.1
group309							Clunio_marinus|rna-CLUMA_CG015165	maker-ctg000350_np12-augustus-gene-1.92-mRNA-1	Anopheles_gambiae|rna-XM_318219.2	Belgica_antarctica|IU25_08267	Drosophila_melanogaster|rna-NM_140510.3	Aedes_aegypti|rna-XM_001649317.2	maker-ctg000140_np12-augustus-gene-19.105-mRNA-1	Anopheles_gambiae|rna-XM_001237067.2	Drosophila_melanogaster|rna-NM_168132.3	Aedes_aegypti|rna-XM_001662124.2
group310							Clunio_marinus|rna-CLUMA_CG015344	Belgica_antarctica|IU25_06839	Drosophila_melanogaster|rna-NM_167540.4	Drosophila_melanogaster|rna-NM_001300226.1	Drosophila_melanogaster|rna-NM_167539.2	Drosophila_melanogaster|rna-NM_167543.3	maker-ctg000370_np12-augustus-gene-1.48-mRNA-1	Drosophila_melanogaster|rna-NM_167541.3	Drosophila_melanogaster|rna-NM_141189.2	Drosophila_melanogaster|rna-NM_141186.4
group311							Clunio_marinus|rna-CLUMA_CG010030	maker-ctg000370_np12-augustus-gene-8.103-mRNA-1	Anopheles_gambiae|rna-XM_003437129.1	Belgica_antarctica|IU25_02251	Drosophila_melanogaster|rna-NM_136494.4	Aedes_aegypti|rna-XM_001664146.2	Drosophila_melanogaster|rna-NM_142884.2	Anopheles_gambiae|rna-XM_309221.4	maker-ctg000370_np12-augustus-gene-8.92-mRNA-1	Aedes_aegypti|rna-XM_021838947.1
group312							Aedes_aegypti|rna-XM_001653280.2	Drosophila_melanogaster|rna-NM_001273284.1	Aedes_aegypti|rna-XM_001653278.2	Belgica_antarctica|IU25_06530	Clunio_marinus|rna-CLUMA_CG019442	Clunio_marinus|rna-CLUMA_CG006024	maker-ctg000230_np12-augustus-gene-33.111-mRNA-1	Anopheles_gambiae|rna-XM_001688949.1	augustus-ctg000230_np12-processed-gene-33.69-mRNA-1	maker-ctg000230_np12-augustus-gene-33.110-mRNA-1
group313							Clunio_marinus|rna-CLUMA_CG021383	augustus-ctg000490_np12-processed-gene-4.16-mRNA-1	Anopheles_gambiae|rna-XM_001688772.1	Belgica_antarctica|IU25_06390	Drosophila_melanogaster|rna-NM_139863.4	Aedes_aegypti|rna-XM_001654083.2	Drosophila_melanogaster|rna-NM_139861.3	Aedes_aegypti|rna-XM_001654081.2	Belgica_antarctica|IU25_06389	Drosophila_melanogaster|rna-NM_139862.3
group314							Clunio_marinus|rna-CLUMA_CG006889	maker-ctg000300_np12-augustus-gene-1.77-mRNA-1	maker-ctg000300_np12-augustus-gene-1.70-mRNA-1	Anopheles_gambiae|rna-XM_313104.4	Belgica_antarctica|IU25_12621	Aedes_aegypti|rna-XM_001657456.2	Anopheles_gambiae|rna-XM_003436693.1	Aedes_aegypti|rna-XM_001657459.2	Aedes_aegypti|rna-XM_001660768.2	Belgica_antarctica|IU25_12986
group315							Clunio_marinus|rna-CLUMA_CG004449	Anopheles_gambiae|rna-XM_318987.2	Belgica_antarctica|IU25_11992	Drosophila_melanogaster|rna-NM_136932.2	Aedes_aegypti|rna-XM_001656551.2	Clunio_marinus|rna-CLUMA_CG004458	Aedes_aegypti|rna-XM_001656549.2	Aedes_aegypti|rna-XM_001656553.2	Aedes_aegypti|rna-XM_001656554.2	maker-ctg000480_np12-augustus-gene-0.53-mRNA-1
group316	+8*						Belgica_antarctica|IU25_11951	Belgica_antarctica|IU25_09910	Belgica_antarctica|IU25_11538	Belgica_antarctica|IU25_12567	Belgica_antarctica|IU25_12620	Belgica_antarctica|IU25_11210	Belgica_antarctica|IU25_04969	Belgica_antarctica|IU25_10916	Belgica_antarctica|IU25_06451	Aedes_aegypti|rna-XM_021850082.1
group317	+9*						Belgica_antarctica|IU25_04204	Belgica_antarctica|IU25_02772	Belgica_antarctica|IU25_10233	Belgica_antarctica|IU25_11288	Belgica_antarctica|IU25_12484	Belgica_antarctica|IU25_12995	Belgica_antarctica|IU25_13124	Belgica_antarctica|IU25_12001	Belgica_antarctica|IU25_13506	Belgica_antarctica|IU25_12564
group318							Belgica_antarctica|IU25_06532	Belgica_antarctica|IU25_06316	maker-ctg000230_np12-augustus-gene-33.113-mRNA-1	maker-ctg000130_np12-augustus-gene-7.68-mRNA-1	Drosophila_melanogaster|rna-NM_164758.2	Drosophila_melanogaster|rna-NM_078847.4	Aedes_aegypti|rna-XM_021847365.1	Aedes_aegypti|rna-XM_021846494.1	Clunio_marinus|rna-CLUMA_CG013811	Clunio_marinus|rna-CLUMA_CG007474
group319			+6*				Belgica_antarctica|IU25_12864	Belgica_antarctica|IU25_11305	Drosophila_melanogaster|rna-NM_137521.3	Drosophila_melanogaster|rna-NM_170095.3	Drosophila_melanogaster|rna-NM_166304.3	Drosophila_melanogaster|rna-NM_141701.3	Drosophila_melanogaster|rna-NM_141700.3	Drosophila_melanogaster|rna-NM_141699.3	Drosophila_melanogaster|rna-NM_141698.2	Drosophila_melanogaster|rna-NM_169312.3
group320							Belgica_antarctica|IU25_07550	maker-ctg000500_np12-augustus-gene-2.98-mRNA-1	Anopheles_gambiae|rna-XM_314504.4	Drosophila_melanogaster|rna-NM_136248.4	Aedes_aegypti|rna-XM_001649793.2	Belgica_antarctica|IU25_06073	maker-ctg000500_np12-augustus-gene-2.97-mRNA-1	Drosophila_melanogaster|rna-NM_001300178.1	Aedes_aegypti|rna-XM_001654395.2	Clunio_marinus|rna-CLUMA_CG008317
group321							Belgica_antarctica|IU25_01106	Aedes_aegypti|rna-XM_021853529.1	Clunio_marinus|rna-CLUMA_CG005357	Clunio_marinus|rna-CLUMA_CG002529	Belgica_antarctica|IU25_01105	maker-ctg000210_np12-augustus-gene-10.91-mRNA-10	maker-ctg000210_np12-augustus-gene-10.91-mRNA-1	Belgica_antarctica|IU25_09005	augustus-ctg000510_np12-processed-gene-1.15-mRNA-1	Drosophila_melanogaster|rna-NM_001144187.2
group322							Aedes_aegypti|rna-XM_001651177.2	Belgica_antarctica|IU25_12570	augustus_masked-ctg000370_np12-processed-gene-4.3-mRNA-1	Drosophila_melanogaster|rna-NM_143641.1	maker-ctg000370_np12-augustus-gene-4.89-mRNA-1	Clunio_marinus|rna-CLUMA_CG017665	Anopheles_gambiae|rna-XM_311005.4	Aedes_aegypti|rna-XM_001650500.2	Aedes_aegypti|rna-XM_001651175.2	Aedes_aegypti|rna-XM_021837319.1
group323							Belgica_antarctica|IU25_09359	Anopheles_gambiae|rna-XM_003435899.1	Drosophila_melanogaster|rna-NM_079637.5	Aedes_aegypti|rna-XM_001655901.2	Belgica_antarctica|IU25_09356	maker-ctg000140_np12-augustus-gene-44.84-mRNA-1	Belgica_antarctica|IU25_09355	Anopheles_gambiae|rna-XM_003435892.1	Aedes_aegypti|rna-XM_021851679.1	maker-ctg000140_np12-augustus-gene-44.83-mRNA-1
group324							Belgica_antarctica|IU25_02510	augustus-ctg000210_np12-processed-gene-3.36-mRNA-1	Clunio_marinus|rna-CLUMA_CG019428	Belgica_antarctica|IU25_06121	augustus-ctg000230_np12-processed-gene-19.44-mRNA-1	Anopheles_gambiae|rna-XM_309765.4	Drosophila_melanogaster|rna-NM_079071.3	Aedes_aegypti|rna-XM_021845899.1	Aedes_aegypti|rna-XM_001655975.2	Drosophila_melanogaster|rna-NM_079566.4
group325							Belgica_antarctica|IU25_02121	Anopheles_gambiae|rna-XM_001689099.1	Belgica_antarctica|IU25_02123	maker-ctg000350_np12-augustus-gene-9.47-mRNA-1	Belgica_antarctica|IU25_02119	maker-ctg000350_np12-augustus-gene-9.48-mRNA-1	Anopheles_gambiae|rna-XM_001689110.2	Drosophila_melanogaster|rna-NM_001169567.2	Aedes_aegypti|rna-XM_021845703.1	Clunio_marinus|rna-CLUMA_CG006597
group326							Anopheles_gambiae|rna-XM_001687953.1	Drosophila_melanogaster|rna-NM_001299223.1	Aedes_aegypti|rna-XM_001657132.2	Belgica_antarctica|IU25_03702	Clunio_marinus|rna-CLUMA_CG013406	Drosophila_melanogaster|rna-NM_080273.3	Drosophila_melanogaster|rna-NM_165503.3	Drosophila_melanogaster|rna-NM_165504.2	maker-ctg000110_np12-augustus-gene-3.69-mRNA-1	Drosophila_melanogaster|rna-NM_078907.3
group327							Belgica_antarctica|IU25_10761	Anopheles_gambiae|rna-XM_307380.3	Drosophila_melanogaster|rna-NM_143100.2	Aedes_aegypti|rna-XM_021856930.1	Aedes_aegypti|rna-XM_001655729.2	Clunio_marinus|rna-CLUMA_CG003020	Anopheles_gambiae|rna-XM_313180.4	Clunio_marinus|rna-CLUMA_CG011408	Drosophila_melanogaster|rna-NM_001300596.1	Drosophila_melanogaster|rna-NM_143101.3
group328							Clunio_marinus|rna-CLUMA_CG004805	Belgica_antarctica|IU25_02284	maker-ctg000340_np12-augustus-gene-2.46-mRNA-1	Anopheles_gambiae|rna-XM_311208.5	Drosophila_melanogaster|rna-NM_001300549.1	Aedes_aegypti|rna-XM_001655132.2	Belgica_antarctica|IU25_02283	maker-ctg000400_np12-augustus-gene-4.76-mRNA-1	Drosophila_melanogaster|rna-NM_141747.3	Drosophila_melanogaster|rna-NM_001300550.1
group329							Belgica_antarctica|IU25_02460	Clunio_marinus|rna-CLUMA_CG009517	Belgica_antarctica|IU25_02458	Anopheles_gambiae|rna-XM_001688420.1	Drosophila_melanogaster|rna-NM_139907.3	Belgica_antarctica|IU25_02459	maker-ctg000120_np12-augustus-gene-2.161-mRNA-1	Clunio_marinus|rna-CLUMA_CG009520	Clunio_marinus|rna-CLUMA_CG009515	Aedes_aegypti|rna-XM_001662551.2
group330							Belgica_antarctica|IU25_09811	maker-ctg000370_np12-augustus-gene-22.89-mRNA-1	Anopheles_gambiae|rna-XM_001237202.1	Aedes_aegypti|rna-XM_021838524.1	Belgica_antarctica|IU25_09810	Drosophila_melanogaster|rna-NM_001103551.2	Clunio_marinus|rna-CLUMA_CG009930	Drosophila_melanogaster|rna-NM_001103553.3	Aedes_aegypti|rna-XM_021838420.1	maker-ctg000370_np12-augustus-gene-8.93-mRNA-1
group331				+5*			Belgica_antarctica|IU25_05746	Clunio_marinus|rna-CLUMA_CG008074	Belgica_antarctica|IU25_04062	maker-ctg000550_np12-augustus-gene-13.116-mRNA-1	augustus_masked-ctg000200_np12-processed-gene-0.43-mRNA-1	maker-ctg000550_np12-augustus-gene-13.115-mRNA-1	augustus_masked-ctg000190_np12-processed-gene-2.7-mRNA-1	maker-ctg000190_np12-augustus-gene-2.76-mRNA-1	maker-ctg000190_np12-augustus-gene-2.80-mRNA-1	augustus_masked-ctg000200_np12-processed-gene-0.42-mRNA-1
group332							Belgica_antarctica|IU25_00249	augustus_masked-ctg000130_np12-processed-gene-13.9-mRNA-1	Anopheles_gambiae|rna-XM_312784.4	Clunio_marinus|rna-CLUMA_CG014255	Drosophila_melanogaster|rna-NM_141990.3	Aedes_aegypti|rna-XM_001647791.2	Drosophila_melanogaster|rna-NM_001275588.1	Anopheles_gambiae|rna-XM_001237492.3	Anopheles_gambiae|rna-XM_312785.2	Aedes_aegypti|rna-XM_001647792.2
group333							Belgica_antarctica|IU25_08983	maker-ctg000140_np12-augustus-gene-39.128-mRNA-1	Anopheles_gambiae|rna-XM_307796.5	Drosophila_melanogaster|rna-NM_130545.3	Aedes_aegypti|rna-XM_001659527.2	Clunio_marinus|rna-CLUMA_CG004251	Belgica_antarctica|IU25_09927	Anopheles_gambiae|rna-XM_311858.5	Drosophila_melanogaster|rna-NM_001111010.3	Aedes_aegypti|rna-XM_001651306.3
group334							Belgica_antarctica|IU25_10308	Drosophila_melanogaster|rna-NM_001273330.1	Belgica_antarctica|IU25_03658	Clunio_marinus|rna-CLUMA_CG000985	Belgica_antarctica|IU25_10309	maker-ctg000370_np12-augustus-gene-18.92-mRNA-1	Anopheles_gambiae|rna-XM_001237905.2	Drosophila_melanogaster|rna-NM_170447.2	Aedes_aegypti|rna-XM_021847476.1	maker-ctg000370_np12-augustus-gene-18.110-mRNA-1
group335							Belgica_antarctica|IU25_08846	maker-ctg000200_np12-augustus-gene-6.102-mRNA-1	Anopheles_gambiae|rna-XM_309122.5	Drosophila_melanogaster|rna-NM_001369977.1	Aedes_aegypti|rna-XM_021840321.1	Clunio_marinus|rna-CLUMA_CG018916	Clunio_marinus|rna-CLUMA_CG003039	Drosophila_melanogaster|rna-NM_001275581.1	Drosophila_melanogaster|rna-NM_001275582.1	Aedes_aegypti|rna-XM_021840310.1
group336							Belgica_antarctica|IU25_07024	augustus_masked-ctg000310_np12-processed-gene-3.31-mRNA-1	Anopheles_gambiae|rna-XM_001238270.1	Drosophila_melanogaster|rna-NM_001299767.1	Aedes_aegypti|rna-XM_001655293.2	Clunio_marinus|rna-CLUMA_CG002964	Belgica_antarctica|IU25_07025	maker-ctg000310_np12-augustus-gene-3.63-mRNA-1	Clunio_marinus|rna-CLUMA_CG002963	Drosophila_melanogaster|rna-NM_166476.2
group337							Belgica_antarctica|IU25_04949	maker-ctg000190_np12-augustus-gene-6.83-mRNA-1	Anopheles_gambiae|rna-XM_311496.3	Drosophila_melanogaster|rna-NM_001201938.2	Aedes_aegypti|rna-XM_001655574.2	Clunio_marinus|rna-CLUMA_CG019605	Belgica_antarctica|IU25_00885	augustus_masked-ctg000130_np12-processed-gene-18.8-mRNA-1	Drosophila_melanogaster|rna-NM_134993.2	Aedes_aegypti|rna-XM_001655754.2
group338							Belgica_antarctica|IU25_03539	augustus_masked-ctg000370_np12-processed-gene-32.65-mRNA-1	Anopheles_gambiae|rna-XM_310643.5	Drosophila_melanogaster|rna-NM_001298447.1	Aedes_aegypti|rna-XM_021844664.1	Clunio_marinus|rna-CLUMA_CG004888	Anopheles_gambiae|rna-XM_310641.4	Drosophila_melanogaster|rna-NM_001298156.1	maker-ctg000370_np12-augustus-gene-32.124-mRNA-1	Aedes_aegypti|rna-XM_021839060.1
group339							Belgica_antarctica|IU25_05387	Drosophila_melanogaster|rna-NM_142597.4	Aedes_aegypti|rna-XM_021839206.1	Clunio_marinus|rna-CLUMA_CG017166	Belgica_antarctica|IU25_05386	augustus_masked-ctg000380_np12-processed-gene-0.2-mRNA-1	Anopheles_gambiae|rna-XM_314487.3	Drosophila_melanogaster|rna-NM_136277.3	Aedes_aegypti|rna-XM_021856562.1	Aedes_aegypti|rna-XM_001651506.2
group340							Belgica_antarctica|IU25_00157	Anopheles_gambiae|rna-XM_316450.1	Drosophila_melanogaster|rna-NM_078702.2	Aedes_aegypti|rna-XM_001659801.2	Clunio_marinus|rna-CLUMA_CG016525	Clunio_marinus|rna-CLUMA_CG016819	Drosophila_melanogaster|rna-NM_134574.2	Anopheles_gambiae|rna-XM_313940.4	Aedes_aegypti|rna-XM_001659442.2	Aedes_aegypti|rna-XM_001659920.2
group341							Belgica_antarctica|IU25_11090	maker-ctg000350_np12-augustus-gene-6.118-mRNA-1	Anopheles_gambiae|rna-XM_319571.5	Drosophila_melanogaster|rna-NM_001014498.3	Aedes_aegypti|rna-XM_021846969.1	Clunio_marinus|rna-CLUMA_CG004385	Belgica_antarctica|IU25_10160	maker-ctg000350_np12-augustus-gene-8.99-mRNA-1	Drosophila_melanogaster|rna-NM_001015254.3	Aedes_aegypti|rna-XM_021839299.1
group342							Belgica_antarctica|IU25_07979	maker-ctg000100_np12-augustus-gene-2.60-mRNA-1	Anopheles_gambiae|rna-XM_315466.4	Drosophila_melanogaster|rna-NM_137116.3	Aedes_aegypti|rna-XM_021841104.1	Clunio_marinus|rna-CLUMA_CG019597	Aedes_aegypti|rna-XM_021841107.1	Clunio_marinus|rna-CLUMA_CG019599	augustus_masked-ctg000100_np12-processed-gene-2.9-mRNA-1	Anopheles_gambiae|rna-XM_315468.4
group343							Belgica_antarctica|IU25_10936	maker-ctg000220_np12-augustus-gene-10.92-mRNA-1	Drosophila_melanogaster|rna-NM_142985.4	Belgica_antarctica|IU25_11011	maker-ctg000540_np12-augustus-gene-6.83-mRNA-1	Anopheles_gambiae|rna-XM_315198.5	Drosophila_melanogaster|rna-NM_142881.3	Aedes_aegypti|rna-XM_021838384.1	Clunio_marinus|rna-CLUMA_CG010702	maker-ctg000540_np12-augustus-gene-7.106-mRNA-1
group344							Belgica_antarctica|IU25_05307	maker-ctg000100_np12-augustus-gene-5.45-mRNA-1	Anopheles_gambiae|rna-XM_308848.4	Drosophila_melanogaster|rna-NM_206397.2	Aedes_aegypti|rna-XM_021842411.1	Clunio_marinus|rna-CLUMA_CG019567	Drosophila_melanogaster|rna-NM_137133.2	Drosophila_melanogaster|rna-NM_140749.2	Aedes_aegypti|rna-XM_001651186.2	Anopheles_gambiae|rna-XM_565288.3
group345							Belgica_antarctica|IU25_01145	augustus_masked-ctg000130_np12-processed-gene-3.0-mRNA-1	Anopheles_gambiae|rna-XM_318625.3	Drosophila_melanogaster|rna-NM_001299034.1	Aedes_aegypti|rna-XM_021845058.1	Clunio_marinus|rna-CLUMA_CG014107	Belgica_antarctica|IU25_01143	Anopheles_gambiae|rna-XM_318627.4	Drosophila_melanogaster|rna-NM_080190.3	Aedes_aegypti|rna-XM_021845055.1
group346							augustus_masked-ctg000500_np12-processed-gene-6.16-mRNA-1	Drosophila_melanogaster|rna-NM_143134.3	augustus-ctg000080_np12-processed-gene-3.42-mRNA-1	augustus_masked-ctg000080_np12-processed-gene-3.24-mRNA-1	Clunio_marinus|rna-CLUMA_CG015748	Anopheles_gambiae|rna-XM_318449.5	Aedes_aegypti|rna-XM_021851282.1	Aedes_aegypti|rna-XM_001648935.2	Aedes_aegypti|rna-XM_001648937.2	Aedes_aegypti|rna-XM_001660086.2
group347							Belgica_antarctica|IU25_03190	maker-ctg000230_np12-augustus-gene-0.64-mRNA-1	Anopheles_gambiae|rna-XM_001688533.1	Clunio_marinus|rna-CLUMA_CG020656	Belgica_antarctica|IU25_03183	maker-ctg000230_np12-augustus-gene-0.63-mRNA-1	Anopheles_gambiae|rna-XM_001688531.2	Drosophila_melanogaster|rna-NM_057805.3	Aedes_aegypti|rna-XM_021846215.1	Clunio_marinus|rna-CLUMA_CG015774
group348							Belgica_antarctica|IU25_00454	maker-ctg000350_np12-augustus-gene-4.46-mRNA-1	Anopheles_gambiae|rna-XM_553917.3	Drosophila_melanogaster|rna-NM_001258947.3	Aedes_aegypti|rna-XM_021844802.1	Clunio_marinus|rna-CLUMA_CG014857	Belgica_antarctica|IU25_09312	Anopheles_gambiae|rna-XM_319172.4	Anopheles_gambiae|rna-XM_001689122.1	Clunio_marinus|rna-CLUMA_CG006565
group349							Belgica_antarctica|IU25_06574	Anopheles_gambiae|rna-XM_316680.4	Drosophila_melanogaster|rna-NM_079061.4	Aedes_aegypti|rna-XM_001664011.2	Belgica_antarctica|IU25_00128	augustus_masked-ctg000110_np12-processed-gene-13.57-mRNA-1	Anopheles_gambiae|rna-XM_314263.5	Drosophila_melanogaster|rna-NM_165938.3	Aedes_aegypti|rna-XM_021842915.1	Clunio_marinus|rna-CLUMA_CG016491
group350							Drosophila_melanogaster|rna-NM_135079.6	Belgica_antarctica|IU25_11355	augustus-ctg000130_np12-processed-gene-21.41-mRNA-1	Anopheles_gambiae|rna-XM_317158.4	Aedes_aegypti|rna-XM_001653335.2	Clunio_marinus|rna-CLUMA_CG007896	Anopheles_gambiae|rna-XM_317156.3	Aedes_aegypti|rna-XM_021844941.1	Anopheles_gambiae|rna-XM_001688952.1	maker-ctg000130_np12-augustus-gene-21.60-mRNA-1
group351							Belgica_antarctica|IU25_00911	maker-ctg000520_np12-augustus-gene-0.131-mRNA-1	Anopheles_gambiae|rna-XM_560488.2	Drosophila_melanogaster|rna-NM_001104431.2	Aedes_aegypti|rna-XM_021852107.1	Clunio_marinus|rna-CLUMA_CG018474	Anopheles_gambiae|rna-XM_563132.3	Drosophila_melanogaster|rna-NM_001104430.2	Drosophila_melanogaster|rna-NM_001202350.1	Aedes_aegypti|rna-XM_021855047.1
group352							Belgica_antarctica|IU25_07029	maker-ctg000230_np12-augustus-gene-24.55-mRNA-1	Anopheles_gambiae|rna-XM_317222.4	Drosophila_melanogaster|rna-NM_132739.3	Aedes_aegypti|rna-XM_001653784.2	Clunio_marinus|rna-CLUMA_CG011299	maker-ctg000230_np12-augustus-gene-2.51-mRNA-1	maker-ctg000360_np12-augustus-gene-13.37-mRNA-1	Drosophila_melanogaster|rna-NM_137024.3	Anopheles_gambiae|rna-XM_307672.4
group353							Belgica_antarctica|IU25_08238	maker-ctg000310_np12-augustus-gene-1.96-mRNA-1	Anopheles_gambiae|rna-XM_312038.5	Drosophila_melanogaster|rna-NM_001275732.1	Aedes_aegypti|rna-XM_021838459.1	Clunio_marinus|rna-CLUMA_CG005967	Aedes_aegypti|rna-XM_021838460.1	Anopheles_gambiae|rna-XM_003436227.1	augustus_masked-ctg000080_np12-processed-gene-7.47-mRNA-1	Drosophila_melanogaster|rna-NM_142352.2
group354							Belgica_antarctica|IU25_04026	Anopheles_gambiae|rna-XM_317339.4	Aedes_aegypti|rna-XM_021846436.1	Clunio_marinus|rna-CLUMA_CG013627	maker-ctg000230_np12-augustus-gene-16.70-mRNA-1	Drosophila_melanogaster|rna-NM_141255.3	Aedes_aegypti|rna-XM_021847324.1	Anopheles_gambiae|rna-XM_318802.5	maker-ctg000230_np12-augustus-gene-32.67-mRNA-1	maker-ctg000230_np12-augustus-gene-16.72-mRNA-1
group355							Belgica_antarctica|IU25_06953	maker-ctg000550_np12-augustus-gene-20.61-mRNA-1	Anopheles_gambiae|rna-XM_313675.5	Drosophila_melanogaster|rna-NM_170327.4	Aedes_aegypti|rna-XM_021839561.1	Clunio_marinus|rna-CLUMA_CG008130	Aedes_aegypti|rna-XM_021839638.1	Aedes_aegypti|rna-XM_021857348.1	Aedes_aegypti|rna-XM_021839593.1	augustus_masked-ctg000550_np12-processed-gene-20.30-mRNA-1
group356							Aedes_aegypti|rna-XM_001659050.2	Aedes_aegypti|rna-XM_001659051.2	Aedes_aegypti|rna-XM_001659052.2	Aedes_aegypti|rna-XM_001659053.2	Anopheles_gambiae|rna-XM_315457.1	Anopheles_gambiae|rna-XM_315456.3	Drosophila_melanogaster|rna-NM_140161.3	Drosophila_melanogaster|rna-NM_140162.2	Drosophila_melanogaster|rna-NM_139820.2	Drosophila_melanogaster|rna-NM_139819.3
group357							Aedes_aegypti|rna-XM_001663444.2	Aedes_aegypti|rna-XM_001660960.2	Aedes_aegypti|rna-XM_001660961.2	Aedes_aegypti|rna-XM_001663440.2	Aedes_aegypti|rna-XM_001663442.2	Aedes_aegypti|rna-XM_001663445.2	Anopheles_gambiae|rna-XM_315549.4	Anopheles_gambiae|rna-XM_308610.3	Anopheles_gambiae|rna-XM_308609.4	Anopheles_gambiae|rna-XM_315550.4
group358						+9*	Aedes_aegypti|rna-XM_001651294.2	Aedes_aegypti|rna-XM_001651290.2	Aedes_aegypti|rna-XM_001651291.2	Aedes_aegypti|rna-XM_001651293.2	Aedes_aegypti|rna-XM_001651295.2	Aedes_aegypti|rna-XM_001660707.2	Aedes_aegypti|rna-XM_001660708.2	Aedes_aegypti|rna-XM_001660732.2	Aedes_aegypti|rna-XM_021854942.1	Aedes_aegypti|rna-XM_021854944.1
group359		+7*					Aedes_aegypti|rna-XM_021839599.1	Anopheles_gambiae|rna-XM_001689056.1	Anopheles_gambiae|rna-XM_001688291.1	Anopheles_gambiae|rna-XM_001688547.1	Anopheles_gambiae|rna-XM_001688590.1	Anopheles_gambiae|rna-XM_001689049.1	Anopheles_gambiae|rna-XM_003437030.1	Anopheles_gambiae|rna-XM_001688465.1	Anopheles_gambiae|rna-XM_309377.4	Anopheles_gambiae|rna-XM_001237223.2
group360				+7*			Clunio_marinus|rna-CLUMA_CG007862	maker-ctg000350_np12-augustus-gene-2.75-mRNA-1	Clunio_marinus|rna-CLUMA_CG000542	augustus_masked-ctg000350_np12-processed-gene-2.10-mRNA-1	maker-ctg000230_np12-augustus-gene-0.67-mRNA-1	maker-ctg000130_np12-augustus-gene-18.57-mRNA-1	maker-ctg000350_np12-augustus-gene-2.76-mRNA-1	augustus-ctg000550_np12-processed-gene-13.92-mRNA-1	maker-ctg000130_np12-augustus-gene-18.68-mRNA-1	maker-ctg000200_np12-augustus-gene-6.119-mRNA-1
group361						+4*	Clunio_marinus|rna-CLUMA_CG009417	maker-ctg000100_np12-augustus-gene-0.131-mRNA-1	Anopheles_gambiae|rna-XM_316046.2	Aedes_aegypti|rna-XM_001660200.2	Aedes_aegypti|rna-XM_001653445.2	Aedes_aegypti|rna-XM_001653446.2	Aedes_aegypti|rna-XM_001653447.2	Aedes_aegypti|rna-XM_021845814.1	Aedes_aegypti|rna-XM_021851865.1	Anopheles_gambiae|rna-XM_316045.2
group362		+9*					Anopheles_gambiae|rna-XM_001688931.1	Anopheles_gambiae|rna-XM_001688922.1	Anopheles_gambiae|rna-XM_001688927.1	Anopheles_gambiae|rna-XM_001688928.1	Anopheles_gambiae|rna-XM_001688929.1	Anopheles_gambiae|rna-XM_001688932.1	Anopheles_gambiae|rna-XM_001688935.1	Anopheles_gambiae|rna-XM_001688936.1	Anopheles_gambiae|rna-XM_001688937.1	Anopheles_gambiae|rna-XM_554964.1
group363		+9*					Anopheles_gambiae|rna-XM_001687866.1	Anopheles_gambiae|rna-XM_001237074.2	Anopheles_gambiae|rna-XM_001237075.2	Anopheles_gambiae|rna-XM_001687863.1	Anopheles_gambiae|rna-XM_001687864.1	Anopheles_gambiae|rna-XM_001687865.1	Anopheles_gambiae|rna-XM_001687867.1	Anopheles_gambiae|rna-XM_308401.2	Anopheles_gambiae|rna-XM_564789.2	Anopheles_gambiae|rna-XM_564790.3
group364							Anopheles_gambiae|rna-XM_310335.4	maker-ctg000510_np12-augustus-gene-1.96-mRNA-1	Drosophila_melanogaster|rna-NM_001298325.1	Aedes_aegypti|rna-XM_021854951.1	augustus_masked-ctg000510_np12-processed-gene-1.42-mRNA-1	maker-ctg000510_np12-augustus-gene-1.97-mRNA-1	maker-ctg000530_np12-augustus-gene-5.93-mRNA-1	Drosophila_melanogaster|rna-NM_001298324.1	augustus_masked-ctg000510_np12-processed-gene-1.44-mRNA-1	maker-ctg000340_np12-augustus-gene-9.104-mRNA-1
group365							Drosophila_melanogaster|rna-NM_079812.2	Drosophila_melanogaster|rna-NM_058077.3	Drosophila_melanogaster|rna-NM_078729.3	Drosophila_melanogaster|rna-NM_078898.3	Drosophila_melanogaster|rna-NM_078900.2	Drosophila_melanogaster|rna-NM_079098.2	Drosophila_melanogaster|rna-NM_079099.2	Drosophila_melanogaster|rna-NM_079553.1	Drosophila_melanogaster|rna-NM_078526.1	Drosophila_melanogaster|rna-NM_078932.3
group366				+9*			maker-ctg000350_np12-augustus-gene-17.141-mRNA-1	augustus_masked-ctg000140_np12-processed-gene-15.20-mRNA-1	augustus_masked-ctg000350_np12-processed-gene-17.5-mRNA-1	augustus_masked-ctg000350_np12-processed-gene-17.7-mRNA-1	maker-ctg000130_np12-augustus-gene-28.121-mRNA-1	maker-ctg000140_np12-augustus-gene-48.36-mRNA-1	maker-ctg000140_np12-augustus-gene-48.47-mRNA-1	maker-ctg000140_np12-augustus-gene-48.49-mRNA-1	maker-ctg000170_np12-augustus-gene-3.64-mRNA-1	maker-ctg000230_np12-augustus-gene-20.77-mRNA-1
group367				+9*			augustus_masked-ctg000370_np12-processed-gene-16.3-mRNA-1	maker-ctg000080_np12-augustus-gene-7.66-mRNA-1	maker-ctg000370_np12-augustus-gene-16.74-mRNA-1	maker-ctg000370_np12-augustus-gene-16.75-mRNA-1	maker-ctg000370_np12-augustus-gene-16.89-mRNA-1	maker-ctg000370_np12-augustus-gene-16.76-mRNA-1	augustus_masked-ctg000370_np12-processed-gene-16.10-mRNA-1	maker-ctg000370_np12-augustus-gene-16.87-mRNA-1	maker-ctg000370_np12-augustus-gene-16.88-mRNA-1	maker-ctg000370_np12-augustus-gene-16.90-mRNA-1
group368							Clunio_marinus|rna-CLUMA_CG000767	Clunio_marinus|rna-CLUMA_CG000766	Clunio_marinus|rna-CLUMA_CG000768	Belgica_antarctica|IU25_11809	augustus_masked-ctg000370_np12-processed-gene-14.4-mRNA-1	Anopheles_gambiae|rna-XM_314771.2	Drosophila_melanogaster|rna-NM_142125.4	Aedes_aegypti|rna-XM_021839002.1	maker-ctg000210_np12-augustus-gene-6.62-mRNA-1
group369					+6*		Clunio_marinus|rna-CLUMA_CG020655	Clunio_marinus|rna-CLUMA_CG013321	Clunio_marinus|rna-CLUMA_CG015902	Clunio_marinus|rna-CLUMA_CG020654	Clunio_marinus|rna-CLUMA_CG016132	Clunio_marinus|rna-CLUMA_CG016124	Clunio_marinus|rna-CLUMA_CG016129	Clunio_marinus|rna-CLUMA_CG016127	Belgica_antarctica|IU25_09860
group370					+6*		Clunio_marinus|rna-CLUMA_CG007417	Clunio_marinus|rna-CLUMA_CG002476	Clunio_marinus|rna-CLUMA_CG006216	Clunio_marinus|rna-CLUMA_CG007411	Clunio_marinus|rna-CLUMA_CG007415	Clunio_marinus|rna-CLUMA_CG007416	Clunio_marinus|rna-CLUMA_CG016004	Clunio_marinus|rna-CLUMA_CG019406	Belgica_antarctica|IU25_09042
group371							Clunio_marinus|rna-CLUMA_CG009773	Clunio_marinus|rna-CLUMA_CG000058	Clunio_marinus|rna-CLUMA_CG005356	maker-ctg000230_np12-augustus-gene-5.71-mRNA-1	Anopheles_gambiae|rna-XM_317568.4	Belgica_antarctica|IU25_05942	Drosophila_melanogaster|rna-NM_079613.3	Aedes_aegypti|rna-XM_001662081.2	Aedes_aegypti|rna-XM_001648813.2
group372					+6*		Clunio_marinus|rna-CLUMA_CG002899	Clunio_marinus|rna-CLUMA_CG002901	Clunio_marinus|rna-CLUMA_CG002902	Clunio_marinus|rna-CLUMA_CG002903	Clunio_marinus|rna-CLUMA_CG002904	Clunio_marinus|rna-CLUMA_CG016586	Clunio_marinus|rna-CLUMA_CG002900	Belgica_antarctica|IU25_13169	Clunio_marinus|rna-CLUMA_CG016974
group373					+6*		Clunio_marinus|rna-CLUMA_CG019528	Clunio_marinus|rna-CLUMA_CG005916	Clunio_marinus|rna-CLUMA_CG007484	Clunio_marinus|rna-CLUMA_CG018667	Clunio_marinus|rna-CLUMA_CG019506	Clunio_marinus|rna-CLUMA_CG019527	Belgica_antarctica|IU25_10188	Clunio_marinus|rna-CLUMA_CG005921	Clunio_marinus|rna-CLUMA_CG014313
group374							Clunio_marinus|rna-CLUMA_CG002649	Clunio_marinus|rna-CLUMA_CG002520	maker-ctg000220_np12-augustus-gene-9.150-mRNA-1	Anopheles_gambiae|rna-XM_001230937.3	Belgica_antarctica|IU25_10396	Drosophila_melanogaster|rna-NM_079711.3	Aedes_aegypti|rna-XM_001650513.2	maker-ctg000220_np12-augustus-gene-9.168-mRNA-1	Belgica_antarctica|IU25_10395
group375					+8*		Clunio_marinus|rna-CLUMA_CG007071	Clunio_marinus|rna-CLUMA_CG007068	Clunio_marinus|rna-CLUMA_CG007069	Clunio_marinus|rna-CLUMA_CG007070	Clunio_marinus|rna-CLUMA_CG007072	Clunio_marinus|rna-CLUMA_CG007119	Clunio_marinus|rna-CLUMA_CG007120	Clunio_marinus|rna-CLUMA_CG021186	Clunio_marinus|rna-CLUMA_CG007121
group376					+4*		Clunio_marinus|rna-CLUMA_CG016965	Clunio_marinus|rna-CLUMA_CG003967	Clunio_marinus|rna-CLUMA_CG016950	Clunio_marinus|rna-CLUMA_CG003966	Clunio_marinus|rna-CLUMA_CG016600	Clunio_marinus|rna-CLUMA_CG016955	maker-ctg000050_np12-augustus-gene-3.87-mRNA-1	augustus_masked-ctg000050_np12-processed-gene-3.4-mRNA-1	Belgica_antarctica|IU25_13195
group377							Clunio_marinus|rna-CLUMA_CG003119	Clunio_marinus|rna-CLUMA_CG003979	maker-ctg000550_np12-augustus-gene-24.78-mRNA-1	augustus_masked-ctg000550_np12-processed-gene-24.7-mRNA-1	Anopheles_gambiae|rna-XM_312660.5	Belgica_antarctica|IU25_11407	Belgica_antarctica|IU25_04961	Drosophila_melanogaster|rna-NM_001202382.1	Aedes_aegypti|rna-XM_021853635.1
group378							Clunio_marinus|rna-CLUMA_CG005444	Clunio_marinus|rna-CLUMA_CG005439	Clunio_marinus|rna-CLUMA_CG005442	Clunio_marinus|rna-CLUMA_CG005443	Clunio_marinus|rna-CLUMA_CG005447	Belgica_antarctica|IU25_09096	Belgica_antarctica|IU25_03968	Belgica_antarctica|IU25_00330	Belgica_antarctica|IU25_07112
group379					+8*		Clunio_marinus|rna-CLUMA_CG020713	Clunio_marinus|rna-CLUMA_CG020712	Clunio_marinus|rna-CLUMA_CG020714	Clunio_marinus|rna-CLUMA_CG020715	Clunio_marinus|rna-CLUMA_CG020716	Clunio_marinus|rna-CLUMA_CG020718	Clunio_marinus|rna-CLUMA_CG020719	Clunio_marinus|rna-CLUMA_CG020720	Clunio_marinus|rna-CLUMA_CG020722
group380					+8*		Clunio_marinus|rna-CLUMA_CG015226	Clunio_marinus|rna-CLUMA_CG004579	Clunio_marinus|rna-CLUMA_CG004581	Clunio_marinus|rna-CLUMA_CG004583	Clunio_marinus|rna-CLUMA_CG004585	Clunio_marinus|rna-CLUMA_CG004591	Clunio_marinus|rna-CLUMA_CG020518	Clunio_marinus|rna-CLUMA_CG004588	Clunio_marinus|rna-CLUMA_CG004590
group381							Clunio_marinus|rna-CLUMA_CG020172	Clunio_marinus|rna-CLUMA_CG004019	maker-ctg000050_np12-augustus-gene-5.134-mRNA-1	augustus-ctg000210_np12-processed-gene-10.9-mRNA-1	Anopheles_gambiae|rna-XM_314493.4	Belgica_antarctica|IU25_10582	Belgica_antarctica|IU25_04505	Drosophila_melanogaster|rna-NM_166192.4	Aedes_aegypti|rna-XM_021854081.1
group382					+6*		Clunio_marinus|rna-CLUMA_CG016011	Clunio_marinus|rna-CLUMA_CG016002	Clunio_marinus|rna-CLUMA_CG016003	Clunio_marinus|rna-CLUMA_CG016006	Clunio_marinus|rna-CLUMA_CG016009	Clunio_marinus|rna-CLUMA_CG016018	Clunio_marinus|rna-CLUMA_CG016015	Belgica_antarctica|IU25_09640	Drosophila_melanogaster|rna-NM_080307.2
group383							Clunio_marinus|rna-CLUMA_CG003940	Clunio_marinus|rna-CLUMA_CG003937	Clunio_marinus|rna-CLUMA_CG003942	Anopheles_gambiae|rna-XM_313452.4	maker-ctg000550_np12-augustus-gene-11.121-mRNA-1	Belgica_antarctica|IU25_08162	Drosophila_melanogaster|rna-NM_057976.3	Aedes_aegypti|rna-XM_021854436.1	maker-ctg000550_np12-augustus-gene-11.136-mRNA-1
group384							Clunio_marinus|rna-CLUMA_CG015821	Clunio_marinus|rna-CLUMA_CG007132	Belgica_antarctica|IU25_03182	Anopheles_gambiae|rna-XM_001688976.1	Belgica_antarctica|IU25_06680	Aedes_aegypti|rna-XM_001660705.2	Belgica_antarctica|IU25_12854	maker-ctg000400_np12-augustus-gene-7.82-mRNA-1	Drosophila_melanogaster|rna-NM_139533.4
group385							Clunio_marinus|rna-CLUMA_CG007852	Clunio_marinus|rna-CLUMA_CG007854	augustus_masked-ctg000130_np12-processed-gene-19.7-mRNA-1	Belgica_antarctica|IU25_00162	Clunio_marinus|rna-CLUMA_CG014982	Anopheles_gambiae|rna-XM_309761.4	Belgica_antarctica|IU25_00644	Drosophila_melanogaster|rna-NM_176737.3	Aedes_aegypti|rna-XM_001658677.2
group386							Clunio_marinus|rna-CLUMA_CG009717	Clunio_marinus|rna-CLUMA_CG008418	Clunio_marinus|rna-CLUMA_CG020195	augustus_masked-ctg000200_np12-processed-gene-18.0-mRNA-1	Anopheles_gambiae|rna-XM_003436219.1	Belgica_antarctica|IU25_03969	Drosophila_melanogaster|rna-NM_001275861.1	Drosophila_melanogaster|rna-NM_001110622.3	Aedes_aegypti|rna-XM_021837790.1
group387							Clunio_marinus|rna-CLUMA_CG014009	Clunio_marinus|rna-CLUMA_CG011559	maker-ctg000130_np12-augustus-gene-22.76-mRNA-1	Anopheles_gambiae|rna-XM_320211.5	Drosophila_melanogaster|rna-NM_001275156.1	Aedes_aegypti|rna-XM_021848492.1	Anopheles_gambiae|rna-XM_309993.3	Drosophila_melanogaster|rna-NM_169277.2	Drosophila_melanogaster|rna-NM_001202366.1
group388							Clunio_marinus|rna-CLUMA_CG002525	Belgica_antarctica|IU25_08334	Drosophila_melanogaster|rna-NM_001275785.2	Aedes_aegypti|rna-XM_021838553.1	Clunio_marinus|rna-CLUMA_CG002534	maker-ctg000220_np12-augustus-gene-5.126-mRNA-1	Anopheles_gambiae|rna-XM_565734.4	Belgica_antarctica|IU25_08336	Aedes_aegypti|rna-XM_021838552.1
group389							Clunio_marinus|rna-CLUMA_CG006467	augustus_masked-ctg000400_np12-processed-gene-4.9-mRNA-1	Anopheles_gambiae|rna-XM_316851.3	Belgica_antarctica|IU25_00899	Drosophila_melanogaster|rna-NM_057275.5	Aedes_aegypti|rna-XM_001659100.2	Aedes_aegypti|rna-XM_001659102.2	Aedes_aegypti|rna-XM_021856803.1	Drosophila_melanogaster|rna-NM_057455.3
group390							Clunio_marinus|rna-CLUMA_CG011869	maker-ctg000210_np12-augustus-gene-8.138-mRNA-1	Anopheles_gambiae|rna-XM_003436765.1	Belgica_antarctica|IU25_11668	Drosophila_melanogaster|rna-NM_001202112.2	Aedes_aegypti|rna-XM_021852812.1	maker-ctg000140_np12-augustus-gene-7.131-mRNA-1	Aedes_aegypti|rna-XM_021850914.1	Belgica_antarctica|IU25_07698
group391							Clunio_marinus|rna-CLUMA_CG005019	augustus_masked-ctg000140_np12-processed-gene-55.51-mRNA-1	Anopheles_gambiae|rna-XM_565054.3	Belgica_antarctica|IU25_08729	Drosophila_melanogaster|rna-NM_142347.3	Aedes_aegypti|rna-XM_021842917.1	Anopheles_gambiae|rna-XM_308619.3	Aedes_aegypti|rna-XM_001661338.2	Aedes_aegypti|rna-XM_021843212.1
group392							Clunio_marinus|rna-CLUMA_CG006576	maker-ctg000370_np12-augustus-gene-22.87-mRNA-1	Anopheles_gambiae|rna-XM_310684.5	Belgica_antarctica|IU25_10197	Aedes_aegypti|rna-XM_001656000.2	Belgica_antarctica|IU25_12569	Anopheles_gambiae|rna-XM_310833.5	Aedes_aegypti|rna-XM_021847056.1	Belgica_antarctica|IU25_10196
group393							Clunio_marinus|rna-CLUMA_CG015858	Belgica_antarctica|IU25_04354	Clunio_marinus|rna-CLUMA_CG015870	maker-ctg000130_np12-augustus-gene-26.32-mRNA-1	Anopheles_gambiae|rna-XM_317550.3	Drosophila_melanogaster|rna-NM_135986.3	Aedes_aegypti|rna-XM_021848269.1	Anopheles_gambiae|rna-XM_317551.4	Aedes_aegypti|rna-XM_021848270.1
group394							Clunio_marinus|rna-CLUMA_CG009928	Anopheles_gambiae|rna-XM_310839.5	Belgica_antarctica|IU25_07524	Aedes_aegypti|rna-XM_021848623.1	Clunio_marinus|rna-CLUMA_CG009916	augustus-ctg000400_np12-processed-gene-9.130-mRNA-1	Belgica_antarctica|IU25_07523	Drosophila_melanogaster|rna-NM_001274338.1	Belgica_antarctica|IU25_07522
group395							Clunio_marinus|rna-CLUMA_CG012013	maker-ctg000540_np12-augustus-gene-7.126-mRNA-1	Anopheles_gambiae|rna-XM_317704.5	Belgica_antarctica|IU25_05190	Drosophila_melanogaster|rna-NM_001014691.3	Aedes_aegypti|rna-XM_021845365.1	Aedes_aegypti|rna-XM_021845363.1	Aedes_aegypti|rna-XM_021845372.1	Anopheles_gambiae|rna-XM_001689000.2
group396							Clunio_marinus|rna-CLUMA_CG015386	maker-ctg000540_np12-augustus-gene-2.79-mRNA-1	Anopheles_gambiae|rna-XM_309763.4	Belgica_antarctica|IU25_02024	Drosophila_melanogaster|rna-NM_138005.3	augustus_masked-ctg000200_np12-processed-gene-15.8-mRNA-1	augustus_masked-ctg000210_np12-processed-gene-1.50-mRNA-1	Aedes_aegypti|rna-XM_001655974.2	maker-ctg000350_np12-augustus-gene-5.109-mRNA-1
group397							Clunio_marinus|rna-CLUMA_CG021374	augustus_masked-ctg000490_np12-processed-gene-4.6-mRNA-1	Anopheles_gambiae|rna-XM_308315.4	Belgica_antarctica|IU25_08746	Drosophila_melanogaster|rna-NM_001043113.2	Aedes_aegypti|rna-XM_021841039.1	Belgica_antarctica|IU25_08747	Anopheles_gambiae|rna-XM_308320.4	Drosophila_melanogaster|rna-NM_001274389.1
group398							Clunio_marinus|rna-CLUMA_CG007178	maker-ctg000130_np12-augustus-gene-24.56-mRNA-1	Anopheles_gambiae|rna-XM_317786.3	Belgica_antarctica|IU25_06549	Drosophila_melanogaster|rna-NM_138760.3	Aedes_aegypti|rna-XM_021845480.1	Drosophila_melanogaster|rna-NM_135820.2	Belgica_antarctica|IU25_06547	maker-ctg000130_np12-augustus-gene-24.61-mRNA-1
group399							maker-ctg000140_np12-augustus-gene-30.90-mRNA-1	Clunio_marinus|rna-CLUMA_CG014533	Belgica_antarctica|IU25_11381	maker-ctg000140_np12-augustus-gene-30.89-mRNA-1	maker-ctg000140_np12-augustus-gene-26.31-mRNA-1	Aedes_aegypti|rna-XM_021855914.1	Anopheles_gambiae|rna-XM_317759.4	Drosophila_melanogaster|rna-NM_001275005.1	augustus_masked-ctg000140_np12-processed-gene-30.48-mRNA-1
group400							Clunio_marinus|rna-CLUMA_CG007364	maker-ctg000220_np12-augustus-gene-14.106-mRNA-1	Anopheles_gambiae|rna-XM_003436834.1	Belgica_antarctica|IU25_09220	Drosophila_melanogaster|rna-NM_001104444.3	Aedes_aegypti|rna-XM_021854171.1	maker-ctg000140_np12-augustus-gene-51.64-mRNA-1	Drosophila_melanogaster|rna-NM_170207.3	Clunio_marinus|rna-CLUMA_CG000718
group401							Clunio_marinus|rna-CLUMA_CG010775	maker-ctg000400_np12-augustus-gene-8.97-mRNA-1	Anopheles_gambiae|rna-XM_001238084.2	Belgica_antarctica|IU25_08247	Drosophila_melanogaster|rna-NM_001144327.2	Aedes_aegypti|rna-XM_021845227.1	Aedes_aegypti|rna-XM_001650097.2	maker-ctg000400_np12-augustus-gene-8.99-mRNA-1	Drosophila_melanogaster|rna-NM_001201815.2
group402							Clunio_marinus|rna-CLUMA_CG011518	maker-ctg000140_np12-augustus-gene-53.109-mRNA-1	Anopheles_gambiae|rna-XM_003436608.1	Belgica_antarctica|IU25_08857	Drosophila_melanogaster|rna-NM_166921.4	Aedes_aegypti|rna-XM_011495285.2	Clunio_marinus|rna-CLUMA_CG006079	Belgica_antarctica|IU25_09571	Drosophila_melanogaster|rna-NM_136098.2
group403							Clunio_marinus|rna-CLUMA_CG013479	maker-ctg000360_np12-augustus-gene-4.76-mRNA-1	Anopheles_gambiae|rna-XM_564500.3	Belgica_antarctica|IU25_06920	Drosophila_melanogaster|rna-NM_136328.3	Aedes_aegypti|rna-XM_021839979.1	Clunio_marinus|rna-CLUMA_CG013484	maker-ctg000360_np12-augustus-gene-4.75-mRNA-1	Belgica_antarctica|IU25_06919
group404	+6*						Clunio_marinus|rna-CLUMA_CG016766	Aedes_aegypti|rna-XM_021850802.1	Belgica_antarctica|IU25_12949	Belgica_antarctica|IU25_06699	Belgica_antarctica|IU25_12838	Belgica_antarctica|IU25_13271	Belgica_antarctica|IU25_10234	Belgica_antarctica|IU25_12456	Belgica_antarctica|IU25_13292
group405							Clunio_marinus|rna-CLUMA_CG015367	maker-ctg000340_np12-augustus-gene-8.73-mRNA-1	Anopheles_gambiae|rna-XM_317897.4	Belgica_antarctica|IU25_02936	Drosophila_melanogaster|rna-NM_001298185.1	Aedes_aegypti|rna-XM_021843647.1	Belgica_antarctica|IU25_02938	maker-ctg000340_np12-augustus-gene-8.83-mRNA-1	Drosophila_melanogaster|rna-NM_132626.2
group406							Clunio_marinus|rna-CLUMA_CG017381	maker-ctg000110_np12-augustus-gene-10.35-mRNA-1	Anopheles_gambiae|rna-XM_319953.4	Belgica_antarctica|IU25_11831	Drosophila_melanogaster|rna-NM_001038867.4	Aedes_aegypti|rna-XM_001658216.2	maker-ctg000370_np12-augustus-gene-6.70-mRNA-1	Anopheles_gambiae|rna-XM_313213.4	Aedes_aegypti|rna-XM_021844115.1
group407							Clunio_marinus|rna-CLUMA_CG001815	maker-ctg000500_np12-augustus-gene-4.73-mRNA-1	Anopheles_gambiae|rna-XM_001687726.2	Belgica_antarctica|IU25_02091	Drosophila_melanogaster|rna-NM_143742.3	Aedes_aegypti|rna-XM_011494635.2	Belgica_antarctica|IU25_01183	Clunio_marinus|rna-CLUMA_CG000649	augustus_masked-ctg000140_np12-processed-gene-7.64-mRNA-1
group408							Clunio_marinus|rna-CLUMA_CG006195	Anopheles_gambiae|rna-XM_313264.5	Belgica_antarctica|IU25_07681	Drosophila_melanogaster|rna-NM_001300242.1	Aedes_aegypti|rna-XM_021838394.1	Clunio_marinus|rna-CLUMA_CG006193	augustus-ctg000200_np12-processed-gene-19.1-mRNA-1	Belgica_antarctica|IU25_11189	Aedes_aegypti|rna-XM_021849424.1
group409							Clunio_marinus|rna-CLUMA_CG001300	Aedes_aegypti|rna-XM_021856454.1	Belgica_antarctica|IU25_05466	maker-ctg000230_np12-augustus-gene-32.68-mRNA-1	Drosophila_melanogaster|rna-NM_135349.3	Aedes_aegypti|rna-XM_021847330.1	Clunio_marinus|rna-CLUMA_CG001301	Anopheles_gambiae|rna-XM_553517.2	Anopheles_gambiae|rna-XM_001689092.1
group410							Clunio_marinus|rna-CLUMA_CG012180	maker-ctg000360_np12-augustus-gene-13.44-mRNA-1	Anopheles_gambiae|rna-XM_308996.3	Belgica_antarctica|IU25_01502	Aedes_aegypti|rna-XM_021841870.1	augustus_masked-ctg000140_np12-processed-gene-2.31-mRNA-1	Anopheles_gambiae|rna-XM_001237162.2	Drosophila_melanogaster|rna-NM_142277.3	Aedes_aegypti|rna-XM_021841868.1
group411	+6*						Clunio_marinus|rna-CLUMA_CG001620	Belgica_antarctica|IU25_10111	Belgica_antarctica|IU25_08842	Belgica_antarctica|IU25_10113	Belgica_antarctica|IU25_10114	Belgica_antarctica|IU25_03606	Belgica_antarctica|IU25_12675	Belgica_antarctica|IU25_05651	Belgica_antarctica|IU25_02868
group412							Drosophila_melanogaster|rna-NM_136526.2	Belgica_antarctica|IU25_09858	maker-ctg000050_np12-augustus-gene-2.90-mRNA-1	Anopheles_gambiae|rna-XM_320621.4	Drosophila_melanogaster|rna-NM_165600.2	Aedes_aegypti|rna-XM_001657914.2	Clunio_marinus|rna-CLUMA_CG003077	maker-ctg000510_np12-augustus-gene-0.65-mRNA-1	maker-ctg000220_np12-augustus-gene-7.129-mRNA-1
group413							Clunio_marinus|rna-CLUMA_CG009613	maker-ctg000360_np12-augustus-gene-9.105-mRNA-1	Anopheles_gambiae|rna-XM_308488.4	Belgica_antarctica|IU25_09513	Drosophila_melanogaster|rna-NM_136561.3	Aedes_aegypti|rna-XM_001650608.2	Drosophila_melanogaster|rna-NM_136564.2	Drosophila_melanogaster|rna-NM_001259446.2	Drosophila_melanogaster|rna-NM_001299278.1
group414							Clunio_marinus|rna-CLUMA_CG011954	maker-ctg000130_np12-augustus-gene-1.76-mRNA-1	Anopheles_gambiae|rna-XM_001238248.2	Belgica_antarctica|IU25_06906	Drosophila_melanogaster|rna-NM_134835.2	Aedes_aegypti|rna-XM_001657765.2	Aedes_aegypti|rna-XM_021838655.1	Aedes_aegypti|rna-XM_021850712.1	Drosophila_melanogaster|rna-NM_001274350.1
group415							Clunio_marinus|rna-CLUMA_CG014307	maker-ctg000230_np12-augustus-gene-6.48-mRNA-1	Anopheles_gambiae|rna-XM_317476.4	Belgica_antarctica|IU25_02408	Drosophila_melanogaster|rna-NM_134838.4	Aedes_aegypti|rna-XM_021845137.1	maker-ctg000230_np12-augustus-gene-6.47-mRNA-1	Drosophila_melanogaster|rna-NM_001103590.3	Aedes_aegypti|rna-XM_021845132.1
group416							Clunio_marinus|rna-CLUMA_CG005754	augustus_masked-ctg000140_np12-processed-gene-36.34-mRNA-1	Belgica_antarctica|IU25_07619	Drosophila_melanogaster|rna-NM_001043263.2	Aedes_aegypti|rna-XM_021850748.1	Clunio_marinus|rna-CLUMA_CG005757	maker-ctg000140_np12-augustus-gene-35.89-mRNA-1	Anopheles_gambiae|rna-XM_319450.4	Belgica_antarctica|IU25_10898
group417							Clunio_marinus|rna-CLUMA_CG020152	maker-ctg000320_np12-augustus-gene-0.69-mRNA-1	Drosophila_melanogaster|rna-NM_135530.3	Aedes_aegypti|rna-XM_001655656.2	Belgica_antarctica|IU25_10319	Anopheles_gambiae|rna-XM_320728.4	Anopheles_gambiae|rna-XM_320729.4	Anopheles_gambiae|rna-XM_320730.2	Aedes_aegypti|rna-XM_021850780.1
group418							Clunio_marinus|rna-CLUMA_CG000068	maker-ctg000230_np12-augustus-gene-26.53-mRNA-1	Anopheles_gambiae|rna-XM_317545.5	Belgica_antarctica|IU25_07499	Drosophila_melanogaster|rna-NM_001014486.3	Aedes_aegypti|rna-XM_021848256.1	Belgica_antarctica|IU25_07496	augustus_masked-ctg000230_np12-processed-gene-26.10-mRNA-1	maker-ctg000230_np12-augustus-gene-26.54-mRNA-1
group419							Clunio_marinus|rna-CLUMA_CG017629	maker-ctg000350_np12-augustus-gene-13.127-mRNA-1	Anopheles_gambiae|rna-XM_310667.2	Belgica_antarctica|IU25_00617	Belgica_antarctica|IU25_00618	Drosophila_melanogaster|rna-NM_130576.4	Aedes_aegypti|rna-XM_001649211.2	Drosophila_melanogaster|rna-NM_141521.2	maker-ctg000350_np12-augustus-gene-13.125-mRNA-1
group420							Clunio_marinus|rna-CLUMA_CG016457	maker-ctg000170_np12-augustus-gene-6.74-mRNA-1	Anopheles_gambiae|rna-XM_552611.3	Belgica_antarctica|IU25_01522	Aedes_aegypti|rna-XM_001651245.2	maker-ctg000200_np12-augustus-gene-18.114-mRNA-1	Anopheles_gambiae|rna-XM_320858.4	augustus_masked-ctg000200_np12-processed-gene-18.56-mRNA-1	Aedes_aegypti|rna-XM_001651246.2
group421							Clunio_marinus|rna-CLUMA_CG019114	maker-ctg000230_np12-augustus-gene-45.93-mRNA-1	Anopheles_gambiae|rna-XM_316234.3	Belgica_antarctica|IU25_13192	Drosophila_melanogaster|rna-NM_137609.3	Aedes_aegypti|rna-XM_021843843.1	Aedes_aegypti|rna-XM_021843840.1	Drosophila_melanogaster|rna-NM_137708.2	Belgica_antarctica|IU25_01043
group422							Clunio_marinus|rna-CLUMA_CG019102	maker-ctg000210_np12-augustus-gene-7.105-mRNA-1	Anopheles_gambiae|rna-XM_311372.4	Belgica_antarctica|IU25_11733	Drosophila_melanogaster|rna-NM_001274935.2	Aedes_aegypti|rna-XM_021851143.1	Belgica_antarctica|IU25_11735	maker-ctg000210_np12-augustus-gene-7.106-mRNA-1	Aedes_aegypti|rna-XM_021856851.1
group423							Clunio_marinus|rna-CLUMA_CG016526	Belgica_antarctica|IU25_05839	maker-ctg000140_np12-augustus-gene-32.66-mRNA-1	Drosophila_melanogaster|rna-NM_132085.2	Belgica_antarctica|IU25_05844	maker-ctg000140_np12-augustus-gene-32.63-mRNA-1	Anopheles_gambiae|rna-XM_312077.4	Aedes_aegypti|rna-XM_001653597.2	Clunio_marinus|rna-CLUMA_CG004239
group424							Clunio_marinus|rna-CLUMA_CG018144	maker-ctg000320_np12-augustus-gene-0.75-mRNA-1	Anopheles_gambiae|rna-XM_309435.4	Belgica_antarctica|IU25_08435	Drosophila_melanogaster|rna-NM_136797.2	Aedes_aegypti|rna-XM_021849257.1	Drosophila_melanogaster|rna-NM_140747.2	Drosophila_melanogaster|rna-NM_140012.2	Drosophila_melanogaster|rna-NM_140748.2
group425							Clunio_marinus|rna-CLUMA_CG013960	maker-ctg000130_np12-augustus-gene-6.120-mRNA-1	Anopheles_gambiae|rna-XM_317211.3	Belgica_antarctica|IU25_00735	Drosophila_melanogaster|rna-NM_134893.4	Aedes_aegypti|rna-XM_001650144.2	Anopheles_gambiae|rna-XM_001237893.2	Anopheles_gambiae|rna-XM_555205.1	Drosophila_melanogaster|rna-NM_143177.4
group426							Clunio_marinus|rna-CLUMA_CG006272	maker-ctg000090_np12-augustus-gene-8.89-mRNA-1	Belgica_antarctica|IU25_01255	Drosophila_melanogaster|rna-NM_001202149.2	Belgica_antarctica|IU25_01256	maker-ctg000090_np12-augustus-gene-8.88-mRNA-1	Anopheles_gambiae|rna-XM_308245.4	Aedes_aegypti|rna-XM_021839673.1	Clunio_marinus|rna-CLUMA_CG006261
group427							Belgica_antarctica|IU25_03294	maker-ctg000200_np12-augustus-gene-19.96-mRNA-1	Belgica_antarctica|IU25_02697	Drosophila_melanogaster|rna-NM_143146.2	Clunio_marinus|rna-CLUMA_CG004131	maker-ctg000200_np12-augustus-gene-19.97-mRNA-1	maker-ctg000300_np12-augustus-gene-3.73-mRNA-1	maker-ctg000300_np12-augustus-gene-3.87-mRNA-1	maker-ctg000200_np12-augustus-gene-19.95-mRNA-1
group428							Clunio_marinus|rna-CLUMA_CG020696	augustus-ctg000190_np12-processed-gene-6.73-mRNA-1	Anopheles_gambiae|rna-XM_315010.4	Belgica_antarctica|IU25_02330	Drosophila_melanogaster|rna-NM_058114.4	Aedes_aegypti|rna-XM_001656759.3	Aedes_aegypti|rna-XM_001656760.2	Anopheles_gambiae|rna-XM_001230551.2	Anopheles_gambiae|rna-XM_320580.4
group429							Clunio_marinus|rna-CLUMA_CG014010	maker-ctg000130_np12-augustus-gene-21.52-mRNA-1	Anopheles_gambiae|rna-XM_552757.2	Belgica_antarctica|IU25_09668	Drosophila_melanogaster|rna-NM_001170093.2	Aedes_aegypti|rna-XM_021844889.1	Aedes_aegypti|rna-XM_001656887.2	Anopheles_gambiae|rna-XM_319208.5	Drosophila_melanogaster|rna-NM_001201913.2
group430							Clunio_marinus|rna-CLUMA_CG009843	maker-ctg000110_np12-augustus-gene-6.45-mRNA-1	Belgica_antarctica|IU25_09766	Drosophila_melanogaster|rna-NM_206184.2	Belgica_antarctica|IU25_09765	maker-ctg000110_np12-augustus-gene-6.46-mRNA-1	Anopheles_gambiae|rna-XM_315123.4	Aedes_aegypti|rna-XM_021844130.1	Clunio_marinus|rna-CLUMA_CG009837
group431							Clunio_marinus|rna-CLUMA_CG001871	augustus_masked-ctg000320_np12-processed-gene-3.30-mRNA-1	Anopheles_gambiae|rna-XM_562743.4	Belgica_antarctica|IU25_05236	Drosophila_melanogaster|rna-NM_169206.3	Aedes_aegypti|rna-XM_021837727.1	Belgica_antarctica|IU25_03153	maker-ctg000320_np12-augustus-gene-3.67-mRNA-1	Clunio_marinus|rna-CLUMA_CG001867
group432							Clunio_marinus|rna-CLUMA_CG003469	maker-ctg000350_np12-augustus-gene-11.66-mRNA-1	Anopheles_gambiae|rna-XM_310461.5	Belgica_antarctica|IU25_01580	Drosophila_melanogaster|rna-NM_137679.3	Aedes_aegypti|rna-XM_021839172.1	maker-ctg000130_np12-augustus-gene-0.87-mRNA-1	Aedes_aegypti|rna-XM_021846803.1	Drosophila_melanogaster|rna-NM_132035.3
group433							Clunio_marinus|rna-CLUMA_CG014514	Belgica_antarctica|IU25_07030	Clunio_marinus|rna-CLUMA_CG019088	Anopheles_gambiae|rna-XM_312084.5	Drosophila_melanogaster|rna-NM_057393.4	Aedes_aegypti|rna-XM_001663352.2	maker-ctg000550_np12-augustus-gene-21.20-mRNA-1	augustus-ctg000550_np12-processed-gene-10.17-mRNA-1	maker-ctg000550_np12-augustus-gene-21.23-mRNA-1
group434							Clunio_marinus|rna-CLUMA_CG015133	maker-ctg000530_np12-augustus-gene-3.69-mRNA-1	Anopheles_gambiae|rna-XM_310413.7	Belgica_antarctica|IU25_03483	Drosophila_melanogaster|rna-NM_001260226.2	Aedes_aegypti|rna-XM_021851479.1	Belgica_antarctica|IU25_03486	augustus-ctg000530_np12-processed-gene-3.26-mRNA-1	Anopheles_gambiae|rna-XM_003436588.1
group435				+6*			maker-ctg000550_np12-augustus-gene-15.78-mRNA-1	Anopheles_gambiae|rna-XM_311056.4	maker-ctg000340_np12-augustus-gene-9.82-mRNA-1	Drosophila_melanogaster|rna-NM_001275834.1	maker-ctg000110_np12-augustus-gene-20.68-mRNA-1	maker-ctg000110_np12-augustus-gene-15.59-mRNA-1	maker-ctg000110_np12-augustus-gene-20.81-mRNA-1	maker-ctg000320_np12-augustus-gene-3.68-mRNA-1	maker-ctg000080_np12-augustus-gene-6.111-mRNA-1
group436							Clunio_marinus|rna-CLUMA_CG001965	maker-ctg000550_np12-augustus-gene-7.47-mRNA-1	Anopheles_gambiae|rna-XM_311959.5	Belgica_antarctica|IU25_03457	Drosophila_melanogaster|rna-NM_079845.4	Aedes_aegypti|rna-XM_021855001.1	Belgica_antarctica|IU25_03460	augustus_masked-ctg000550_np12-processed-gene-7.29-mRNA-1	Aedes_aegypti|rna-XM_021856391.1
group437							Clunio_marinus|rna-CLUMA_CG002364	maker-ctg000350_np12-augustus-gene-3.94-mRNA-1	Belgica_antarctica|IU25_06262	Clunio_marinus|rna-CLUMA_CG005264	Anopheles_gambiae|rna-XM_321465.5	Belgica_antarctica|IU25_07020	Drosophila_melanogaster|rna-NM_170175.4	Aedes_aegypti|rna-XM_021837234.1	Drosophila_melanogaster|rna-NM_143603.2
group438							Clunio_marinus|rna-CLUMA_CG003414	maker-ctg000340_np12-augustus-gene-6.50-mRNA-1	Anopheles_gambiae|rna-XM_317268.4	Belgica_antarctica|IU25_11095	Drosophila_melanogaster|rna-NM_001273072.1	Aedes_aegypti|rna-XM_021847455.1	maker-ctg000340_np12-augustus-gene-6.62-mRNA-1	Anopheles_gambiae|rna-XM_317267.4	Aedes_aegypti|rna-XM_021847471.1
group439							Drosophila_melanogaster|rna-NM_143116.3	Drosophila_melanogaster|rna-NM_170211.2	Drosophila_melanogaster|rna-NM_143117.3	Drosophila_melanogaster|rna-NM_143121.3	Drosophila_melanogaster|rna-NM_170216.3	Clunio_marinus|rna-CLUMA_CG002504	Drosophila_melanogaster|rna-NM_143118.2	Aedes_aegypti|rna-XM_021849956.1	Drosophila_melanogaster|rna-NM_170217.4
group440							Clunio_marinus|rna-CLUMA_CG012108	Anopheles_gambiae|rna-XM_320908.4	Belgica_antarctica|IU25_07036	Drosophila_melanogaster|rna-NM_079607.3	Aedes_aegypti|rna-XM_001656679.2	Belgica_antarctica|IU25_04923	augustus-ctg000140_np12-processed-gene-5.65-mRNA-1	Drosophila_melanogaster|rna-NM_134517.3	Clunio_marinus|rna-CLUMA_CG011963
group441							Clunio_marinus|rna-CLUMA_CG011185	maker-ctg000140_np12-augustus-gene-46.65-mRNA-1	Anopheles_gambiae|rna-XM_315042.4	Anopheles_gambiae|rna-XM_001689256.2	Belgica_antarctica|IU25_12056	Drosophila_melanogaster|rna-NM_079632.6	Aedes_aegypti|rna-XM_021852005.1	Aedes_aegypti|rna-XM_021842855.1	maker-ctg000110_np12-augustus-gene-13.121-mRNA-1
group442							Clunio_marinus|rna-CLUMA_CG017282	maker-ctg000340_np12-augustus-gene-5.85-mRNA-1	Belgica_antarctica|IU25_06438	Belgica_antarctica|IU25_09542	Anopheles_gambiae|rna-XM_319239.2	Drosophila_melanogaster|rna-NM_144231.2	Clunio_marinus|rna-CLUMA_CG000965	augustus_masked-ctg000340_np12-processed-gene-5.7-mRNA-1	Aedes_aegypti|rna-XM_021844030.1
group443							Clunio_marinus|rna-CLUMA_CG005851	maker-ctg000350_np12-augustus-gene-15.48-mRNA-1	Anopheles_gambiae|rna-XM_320023.4	Belgica_antarctica|IU25_09947	Drosophila_melanogaster|rna-NM_001170367.2	Aedes_aegypti|rna-XM_021846892.1	Anopheles_gambiae|rna-XM_320025.4	Anopheles_gambiae|rna-XM_320040.3	Aedes_aegypti|rna-XM_021846889.1
group444							Clunio_marinus|rna-CLUMA_CG006525	maker-ctg000370_np12-augustus-gene-22.101-mRNA-1	Anopheles_gambiae|rna-XM_314634.5	Belgica_antarctica|IU25_04174	Drosophila_melanogaster|rna-NM_130567.3	Aedes_aegypti|rna-XM_021844495.1	maker-ctg000350_np12-augustus-gene-10.76-mRNA-1	Anopheles_gambiae|rna-XM_309542.4	Aedes_aegypti|rna-XM_021855911.1
group445							Clunio_marinus|rna-CLUMA_CG004935	Anopheles_gambiae|rna-XM_319663.4	Belgica_antarctica|IU25_04533	Drosophila_melanogaster|rna-NM_001103384.3	Aedes_aegypti|rna-XM_021848647.1	Drosophila_melanogaster|rna-NM_133075.3	Belgica_antarctica|IU25_02442	maker-ctg000350_np12-augustus-gene-5.116-mRNA-1	Clunio_marinus|rna-CLUMA_CG020993
group446							Clunio_marinus|rna-CLUMA_CG015714	maker-ctg000140_np12-augustus-gene-52.69-mRNA-1	Belgica_antarctica|IU25_06865	Belgica_antarctica|IU25_11660	Anopheles_gambiae|rna-XM_001688754.1	Drosophila_melanogaster|rna-NM_138129.4	Aedes_aegypti|rna-XM_021843869.1	Clunio_marinus|rna-CLUMA_CG015719	maker-ctg000140_np12-augustus-gene-52.70-mRNA-1
group447							Clunio_marinus|rna-CLUMA_CG006496	augustus_masked-ctg000400_np12-processed-gene-3.6-mRNA-1	Drosophila_melanogaster|rna-NM_132898.4	Aedes_aegypti|rna-XM_021839293.1	Belgica_antarctica|IU25_09336	Clunio_marinus|rna-CLUMA_CG006494	Drosophila_melanogaster|rna-NM_166888.3	Aedes_aegypti|rna-XM_021839296.1	Anopheles_gambiae|rna-XM_310717.5
group448							Clunio_marinus|rna-CLUMA_CG001622	maker-ctg000310_np12-augustus-gene-1.119-mRNA-1	Anopheles_gambiae|rna-XM_311738.5	Belgica_antarctica|IU25_09322	Drosophila_melanogaster|rna-NM_001300568.1	Aedes_aegypti|rna-XM_021857344.1	Aedes_aegypti|rna-XM_021856659.1	maker-ctg000310_np12-augustus-gene-1.118-mRNA-1	maker-ctg000310_np12-augustus-gene-1.117-mRNA-1
group449							Belgica_antarctica|IU25_07989	Belgica_antarctica|IU25_01674	augustus-ctg000210_np12-processed-gene-10.39-mRNA-1	Drosophila_melanogaster|rna-NM_135457.3	Aedes_aegypti|rna-XM_001659417.3	Clunio_marinus|rna-CLUMA_CG001085	Clunio_marinus|rna-CLUMA_CG000506	maker-ctg000070_np12-augustus-gene-2.142-mRNA-1	maker-ctg000210_np12-augustus-gene-10.88-mRNA-1
group450							Belgica_antarctica|IU25_05949	maker-ctg000130_np12-augustus-gene-28.109-mRNA-1	Anopheles_gambiae|rna-XM_314666.4	Drosophila_melanogaster|rna-NM_135080.3	Aedes_aegypti|rna-XM_001661796.2	Clunio_marinus|rna-CLUMA_CG007914	Clunio_marinus|rna-CLUMA_CG007913	Clunio_marinus|rna-CLUMA_CG002082	Aedes_aegypti|rna-XM_021846211.1
group451							Drosophila_melanogaster|rna-NM_001298335.1	Belgica_antarctica|IU25_07492	maker-ctg000500_np12-augustus-gene-0.66-mRNA-1	Anopheles_gambiae|rna-XM_566239.3	Drosophila_melanogaster|rna-NM_001298578.1	Aedes_aegypti|rna-XM_001658010.2	Clunio_marinus|rna-CLUMA_CG017501	Drosophila_melanogaster|rna-NM_176730.2	Clunio_marinus|rna-CLUMA_CG017502
group452							Belgica_antarctica|IU25_12380	Drosophila_melanogaster|rna-NM_135752.3	Clunio_marinus|rna-CLUMA_CG000178	Belgica_antarctica|IU25_01787	maker-ctg000370_np12-augustus-gene-13.57-mRNA-1	Anopheles_gambiae|rna-XM_001237186.2	Aedes_aegypti|rna-XM_001655620.2	Clunio_marinus|rna-CLUMA_CG010057	Aedes_aegypti|rna-XM_021856321.1
group453							Belgica_antarctica|IU25_04587	augustus_masked-ctg000210_np12-processed-gene-4.24-mRNA-1	augustus_masked-ctg000210_np12-processed-gene-4.0-mRNA-1	Drosophila_melanogaster|rna-NM_079073.3	Clunio_marinus|rna-CLUMA_CG005612	Clunio_marinus|rna-CLUMA_CG000605	Belgica_antarctica|IU25_10157	Anopheles_gambiae|rna-XM_320221.4	Aedes_aegypti|rna-XM_001655680.2
group454							Belgica_antarctica|IU25_06372	maker-ctg000370_np12-augustus-gene-20.99-mRNA-1	Drosophila_melanogaster|rna-NM_001298329.1	Aedes_aegypti|rna-XM_021848352.1	Clunio_marinus|rna-CLUMA_CG004931	Belgica_antarctica|IU25_06374	maker-ctg000370_np12-augustus-gene-20.98-mRNA-1	Anopheles_gambiae|rna-XM_001688141.2	Clunio_marinus|rna-CLUMA_CG004933
group455							Belgica_antarctica|IU25_04264	Drosophila_melanogaster|rna-NM_001273941.3	Aedes_aegypti|rna-XM_021844292.1	Clunio_marinus|rna-CLUMA_CG002574	Belgica_antarctica|IU25_04266	Anopheles_gambiae|rna-XM_001688482.1	Drosophila_melanogaster|rna-NM_080027.6	Aedes_aegypti|rna-XM_021844286.1	Clunio_marinus|rna-CLUMA_CG002573
group456							Belgica_antarctica|IU25_02517	augustus_masked-ctg000230_np12-processed-gene-28.17-mRNA-1	Aedes_aegypti|rna-XM_001648359.2	Belgica_antarctica|IU25_10146	maker-ctg000230_np12-augustus-gene-28.65-mRNA-1	Anopheles_gambiae|rna-XM_313370.5	Drosophila_melanogaster|rna-NM_166697.3	Clunio_marinus|rna-CLUMA_CG016511	maker-ctg000230_np12-augustus-gene-28.64-mRNA-1
group457							Belgica_antarctica|IU25_04889	maker-ctg000220_np12-augustus-gene-11.80-mRNA-1	Anopheles_gambiae|rna-XM_001688738.1	Drosophila_melanogaster|rna-NM_079687.3	Aedes_aegypti|rna-XM_021843106.1	Belgica_antarctica|IU25_05003	maker-ctg000220_np12-augustus-gene-14.96-mRNA-1	Clunio_marinus|rna-CLUMA_CG005672	Drosophila_melanogaster|rna-NM_057353.4
group458							Belgica_antarctica|IU25_00985	Anopheles_gambiae|rna-XM_314001.4	Drosophila_melanogaster|rna-NM_001272785.1	Aedes_aegypti|rna-XM_021842859.1	Clunio_marinus|rna-CLUMA_CG021382	Drosophila_melanogaster|rna-NM_136439.3	Anopheles_gambiae|rna-XM_321189.5	maker-ctg000140_np12-augustus-gene-53.115-mRNA-1	Aedes_aegypti|rna-XM_001653764.2
group459							Belgica_antarctica|IU25_08679	augustus_masked-ctg000060_np12-processed-gene-3.64-mRNA-1	Anopheles_gambiae|rna-XM_312664.3	Drosophila_melanogaster|rna-NM_142519.2	Aedes_aegypti|rna-XM_021856825.1	Aedes_aegypti|rna-XM_021853680.1	Aedes_aegypti|rna-XM_001653223.2	Clunio_marinus|rna-CLUMA_CG008119	Aedes_aegypti|rna-XM_021856055.1
group460							Belgica_antarctica|IU25_08682	maker-ctg000340_np12-augustus-gene-2.44-mRNA-1	Anopheles_gambiae|rna-XM_307835.4	Drosophila_melanogaster|rna-NM_001273674.1	Aedes_aegypti|rna-XM_021848047.1	Clunio_marinus|rna-CLUMA_CG001376	Belgica_antarctica|IU25_02147	Clunio_marinus|rna-CLUMA_CG004653	augustus_masked-ctg000370_np12-processed-gene-16.37-mRNA-1
group461							Belgica_antarctica|IU25_04031	Drosophila_melanogaster|rna-NM_134674.2	Clunio_marinus|rna-CLUMA_CG018039	Belgica_antarctica|IU25_04030	maker-ctg000310_np12-augustus-gene-3.50-mRNA-1	Aedes_aegypti|rna-XM_001663011.2	maker-ctg000310_np12-augustus-gene-3.51-mRNA-1	Anopheles_gambiae|rna-XM_321971.5	augustus-ctg000310_np12-processed-gene-3.17-mRNA-1
group462							Belgica_antarctica|IU25_12922	maker-ctg000510_np12-augustus-gene-1.88-mRNA-1	Belgica_antarctica|IU25_01541	Drosophila_melanogaster|rna-NM_132748.3	maker-ctg000510_np12-augustus-gene-1.87-mRNA-1	Drosophila_melanogaster|rna-NM_139271.3	Anopheles_gambiae|rna-XM_310328.7	Aedes_aegypti|rna-XM_001648255.2	Aedes_aegypti|rna-XM_001648256.2
group463						+8*	Aedes_aegypti|rna-XM_001654398.2	Aedes_aegypti|rna-XM_001655226.2	Aedes_aegypti|rna-XM_001654397.2	Aedes_aegypti|rna-XM_001654769.2	Aedes_aegypti|rna-XM_001654396.2	Aedes_aegypti|rna-XM_021847039.1	Aedes_aegypti|rna-XM_021847747.1	Aedes_aegypti|rna-XM_001659159.2	Aedes_aegypti|rna-XM_021845963.1
group464							Belgica_antarctica|IU25_06602	maker-ctg000120_np12-augustus-gene-2.132-mRNA-1	Drosophila_melanogaster|rna-NM_001258487.3	Clunio_marinus|rna-CLUMA_CG021389	Belgica_antarctica|IU25_06603	augustus_masked-ctg000110_np12-processed-gene-6.26-mRNA-1	Anopheles_gambiae|rna-XM_308252.4	Drosophila_melanogaster|rna-NM_136337.3	Aedes_aegypti|rna-XM_001653513.2
group465							Belgica_antarctica|IU25_03039	augustus_masked-ctg000050_np12-processed-gene-5.12-mRNA-1	Belgica_antarctica|IU25_03038	Anopheles_gambiae|rna-XM_315763.4	Drosophila_melanogaster|rna-NM_139977.3	Aedes_aegypti|rna-XM_011494791.2	Clunio_marinus|rna-CLUMA_CG013351	Drosophila_melanogaster|rna-NM_139978.4	Drosophila_melanogaster|rna-NM_139980.3
group466							Belgica_antarctica|IU25_00653	Drosophila_melanogaster|rna-NM_140822.3	Belgica_antarctica|IU25_01400	maker-ctg000140_np12-augustus-gene-13.60-mRNA-1	Anopheles_gambiae|rna-XM_550843.4	Aedes_aegypti|rna-XM_021854457.1	Clunio_marinus|rna-CLUMA_CG004767	maker-ctg000140_np12-augustus-gene-13.62-mRNA-1	maker-ctg000140_np12-augustus-gene-13.61-mRNA-1
group467							Belgica_antarctica|IU25_05209	maker-ctg000140_np12-augustus-gene-56.134-mRNA-1	Anopheles_gambiae|rna-XM_311899.4	Aedes_aegypti|rna-XM_021851459.1	Clunio_marinus|rna-CLUMA_CG012046	maker-ctg000230_np12-augustus-gene-23.63-mRNA-1	Drosophila_melanogaster|rna-NM_001275500.1	Aedes_aegypti|rna-XM_021851653.1	Aedes_aegypti|rna-XM_021851660.1
group468							Belgica_antarctica|IU25_08583	maker-ctg000300_np12-augustus-gene-1.74-mRNA-1	Anopheles_gambiae|rna-XM_311485.4	Drosophila_melanogaster|rna-NM_001274979.1	Aedes_aegypti|rna-XM_001650042.2	Clunio_marinus|rna-CLUMA_CG020951	Drosophila_melanogaster|rna-NM_001274980.1	Drosophila_melanogaster|rna-NM_140563.3	Drosophila_melanogaster|rna-NM_140565.2
group469							Belgica_antarctica|IU25_06413	maker-ctg000230_np12-augustus-gene-8.66-mRNA-1	Anopheles_gambiae|rna-XM_314859.4	Drosophila_melanogaster|rna-NM_001298737.1	Aedes_aegypti|rna-XM_021844675.1	Clunio_marinus|rna-CLUMA_CG014021	Drosophila_melanogaster|rna-NM_164688.2	Aedes_aegypti|rna-XM_021839559.1	Anopheles_gambiae|rna-XM_314860.4
group470							Belgica_antarctica|IU25_09584	maker-ctg000140_np12-augustus-gene-7.128-mRNA-1	Anopheles_gambiae|rna-XM_312395.5	Drosophila_melanogaster|rna-NM_141910.2	Aedes_aegypti|rna-XM_001652286.2	Clunio_marinus|rna-CLUMA_CG015168	maker-ctg000550_np12-augustus-gene-0.96-mRNA-1	Drosophila_melanogaster|rna-NM_141909.2	Drosophila_melanogaster|rna-NM_141908.2
group471				+7*			Belgica_antarctica|IU25_05150	maker-ctg000540_np12-augustus-gene-7.107-mRNA-1	augustus_masked-ctg000190_np12-processed-gene-7.66-mRNA-1	augustus_masked-ctg000200_np12-processed-gene-5.9-mRNA-1	maker-ctg000200_np12-augustus-gene-5.61-mRNA-1	maker-ctg000300_np12-augustus-gene-5.89-mRNA-1	maker-ctg000510_np12-augustus-gene-1.103-mRNA-1	maker-ctg000510_np12-augustus-gene-1.104-mRNA-1	maker-ctg000540_np12-augustus-gene-6.87-mRNA-1
group472							Belgica_antarctica|IU25_03109	maker-ctg000490_np12-augustus-gene-5.98-mRNA-1	maker-ctg000050_np12-augustus-gene-5.157-mRNA-1	Anopheles_gambiae|rna-XM_319081.3	Drosophila_melanogaster|rna-NM_057787.5	Aedes_aegypti|rna-XM_001649965.2	Clunio_marinus|rna-CLUMA_CG019427	maker-ctg000100_np12-augustus-gene-6.103-mRNA-1	Anopheles_gambiae|rna-XM_308859.4
group473							Belgica_antarctica|IU25_04197	maker-ctg000130_np12-augustus-gene-2.84-mRNA-1	Anopheles_gambiae|rna-XM_001688581.1	Drosophila_melanogaster|rna-NM_001382195.1	Aedes_aegypti|rna-XM_021841672.1	Clunio_marinus|rna-CLUMA_CG013735	Belgica_antarctica|IU25_04195	Drosophila_melanogaster|rna-NM_001273240.1	Aedes_aegypti|rna-XM_021846374.1
group474				+8*			augustus-ctg000080_np12-processed-gene-7.54-mRNA-1	augustus-ctg000140_np12-processed-gene-32.36-mRNA-1	augustus-ctg000140_np12-processed-gene-32.37-mRNA-1	augustus-ctg000510_np12-processed-gene-4.8-mRNA-1	maker-ctg000120_np12-augustus-gene-1.121-mRNA-1	maker-ctg000230_np12-augustus-gene-11.56-mRNA-1	maker-ctg000370_np12-augustus-gene-0.70-mRNA-1	maker-ctg000530_np12-augustus-gene-3.92-mRNA-1	maker-ctg000310_np12-augustus-gene-2.43-mRNA-1
group475							Belgica_antarctica|IU25_12858	augustus_masked-ctg000400_np12-processed-gene-5.12-mRNA-1	Anopheles_gambiae|rna-XM_310842.5	Aedes_aegypti|rna-XM_001651395.2	Clunio_marinus|rna-CLUMA_CG005306	Clunio_marinus|rna-CLUMA_CG009075	Drosophila_melanogaster|rna-NM_143450.3	Drosophila_melanogaster|rna-NM_001299257.1	Drosophila_melanogaster|rna-NM_001276149.1
group476							Belgica_antarctica|IU25_06485	maker-ctg000400_np12-augustus-gene-1.68-mRNA-1	Aedes_aegypti|rna-XM_001662281.2	Clunio_marinus|rna-CLUMA_CG010755	Belgica_antarctica|IU25_00363	maker-ctg000400_np12-augustus-gene-9.144-mRNA-1	Anopheles_gambiae|rna-XM_001688247.2	Aedes_aegypti|rna-XM_001653991.2	Clunio_marinus|rna-CLUMA_CG005714
group477							Belgica_antarctica|IU25_02901	Anopheles_gambiae|rna-XM_309018.4	Drosophila_melanogaster|rna-NM_080523.4	Aedes_aegypti|rna-XM_021843193.1	Belgica_antarctica|IU25_12079	maker-ctg000090_np12-augustus-gene-2.110-mRNA-1	Clunio_marinus|rna-CLUMA_CG009235	Aedes_aegypti|rna-XM_001650322.3	augustus_masked-ctg000110_np12-processed-gene-12.18-mRNA-1
group478							Belgica_antarctica|IU25_04125	Anopheles_gambiae|rna-XM_311996.3	Belgica_antarctica|IU25_08063	Clunio_marinus|rna-CLUMA_CG010580	augustus_masked-ctg000140_np12-processed-gene-39.23-mRNA-1	Drosophila_melanogaster|rna-NM_078781.3	Clunio_marinus|rna-CLUMA_CG010585	Aedes_aegypti|rna-XM_021849533.1	Drosophila_melanogaster|rna-NM_078697.3
group479							Belgica_antarctica|IU25_02216	augustus_masked-ctg000540_np12-processed-gene-6.33-mRNA-1	Anopheles_gambiae|rna-XM_310750.5	Drosophila_melanogaster|rna-NM_169201.2	Aedes_aegypti|rna-XM_021853482.1	Clunio_marinus|rna-CLUMA_CG011885	augustus_masked-ctg000540_np12-processed-gene-6.32-mRNA-1	Aedes_aegypti|rna-XM_021853484.1	Anopheles_gambiae|rna-XM_319460.3
group480							Belgica_antarctica|IU25_03632	maker-ctg000140_np12-augustus-gene-1.92-mRNA-1	Anopheles_gambiae|rna-XM_003436638.1	Drosophila_melanogaster|rna-NM_136694.4	Belgica_antarctica|IU25_03633	augustus_masked-ctg000140_np12-processed-gene-1.8-mRNA-1	Drosophila_melanogaster|rna-NM_137184.2	Clunio_marinus|rna-CLUMA_CG013807	Aedes_aegypti|rna-XM_021854358.1
group481							Belgica_antarctica|IU25_10421	maker-ctg000110_np12-augustus-gene-2.52-mRNA-1	Anopheles_gambiae|rna-XM_312729.4	Drosophila_melanogaster|rna-NM_132224.3	Aedes_aegypti|rna-XM_001660567.2	Clunio_marinus|rna-CLUMA_CG013192	Aedes_aegypti|rna-XM_021852525.1	Aedes_aegypti|rna-XM_021856283.1	Anopheles_gambiae|rna-XM_320124.6
group482							Belgica_antarctica|IU25_09457	augustus_masked-ctg000340_np12-processed-gene-2.9-mRNA-1	Clunio_marinus|rna-CLUMA_CG001369	Belgica_antarctica|IU25_02149	Anopheles_gambiae|rna-XM_310102.4	Belgica_antarctica|IU25_02150	maker-ctg000340_np12-augustus-gene-2.41-mRNA-1	Clunio_marinus|rna-CLUMA_CG004650	augustus-ctg000370_np12-processed-gene-16.58-mRNA-1
group483							Belgica_antarctica|IU25_06226	augustus-ctg000230_np12-processed-gene-42.25-mRNA-1	Anopheles_gambiae|rna-XM_319318.4	Drosophila_melanogaster|rna-NM_135966.4	Aedes_aegypti|rna-XM_001648802.2	Clunio_marinus|rna-CLUMA_CG006886	Belgica_antarctica|IU25_06266	Clunio_marinus|rna-CLUMA_CG002379	Drosophila_melanogaster|rna-NM_001273585.1
group484							Belgica_antarctica|IU25_11772	maker-ctg000220_np12-augustus-gene-16.97-mRNA-1	Anopheles_gambiae|rna-XM_313255.4	Drosophila_melanogaster|rna-NM_141631.3	Aedes_aegypti|rna-XM_001657623.2	Clunio_marinus|rna-CLUMA_CG004793	Clunio_marinus|rna-CLUMA_CG004794	maker-ctg000220_np12-augustus-gene-16.81-mRNA-1	Anopheles_gambiae|rna-XM_307722.3
group485							Belgica_antarctica|IU25_11931	maker-ctg000100_np12-augustus-gene-5.42-mRNA-1	Anopheles_gambiae|rna-XM_003435697.1	Clunio_marinus|rna-CLUMA_CG019466	Belgica_antarctica|IU25_09383	maker-ctg000100_np12-augustus-gene-5.43-mRNA-1	Anopheles_gambiae|rna-XM_308189.4	Drosophila_melanogaster|rna-NM_001274158.1	Aedes_aegypti|rna-XM_021840347.1
group486							Belgica_antarctica|IU25_09968	maker-ctg000510_np12-augustus-gene-3.98-mRNA-1	Anopheles_gambiae|rna-XM_310745.5	Aedes_aegypti|rna-XM_001660078.2	Belgica_antarctica|IU25_02287	Clunio_marinus|rna-CLUMA_CG015321	augustus_masked-ctg000340_np12-processed-gene-2.27-mRNA-1	maker-ctg000510_np12-augustus-gene-3.97-mRNA-1	Drosophila_melanogaster|rna-NM_001042855.4
group487							Belgica_antarctica|IU25_04919	maker-ctg000140_np12-augustus-gene-5.98-mRNA-1	Anopheles_gambiae|rna-XM_320338.4	Drosophila_melanogaster|rna-NM_166155.3	Aedes_aegypti|rna-XM_021851550.1	Belgica_antarctica|IU25_04921	maker-ctg000140_np12-augustus-gene-5.99-mRNA-1	Drosophila_melanogaster|rna-NM_132214.2	Clunio_marinus|rna-CLUMA_CG011997
group488							Belgica_antarctica|IU25_12266	maker-ctg000190_np12-augustus-gene-4.69-mRNA-1	Anopheles_gambiae|rna-XM_315836.3	Drosophila_melanogaster|rna-NM_001259725.2	Aedes_aegypti|rna-XM_021839914.1	Clunio_marinus|rna-CLUMA_CG019948	Clunio_marinus|rna-CLUMA_CG019946	maker-ctg000190_np12-augustus-gene-2.96-mRNA-1	maker-ctg000200_np12-augustus-gene-18.102-mRNA-1
group489							Belgica_antarctica|IU25_11513	maker-ctg000510_np12-augustus-gene-1.79-mRNA-1	Anopheles_gambiae|rna-XM_003436557.1	Drosophila_melanogaster|rna-NM_132013.3	Aedes_aegypti|rna-XM_001648259.2	Clunio_marinus|rna-CLUMA_CG010036	Belgica_antarctica|IU25_11514	Anopheles_gambiae|rna-XM_317010.3	Aedes_aegypti|rna-XM_021847950.1
group490							Belgica_antarctica|IU25_00318	maker-ctg000360_np12-augustus-gene-12.88-mRNA-1	Anopheles_gambiae|rna-XM_308184.4	Drosophila_melanogaster|rna-NM_138021.3	Aedes_aegypti|rna-XM_021840023.1	Clunio_marinus|rna-CLUMA_CG021277	Anopheles_gambiae|rna-XM_308437.4	Aedes_aegypti|rna-XM_001659145.2	Drosophila_melanogaster|rna-NM_138168.3
group491							Belgica_antarctica|IU25_04243	maker-ctg000200_np12-augustus-gene-22.44-mRNA-1	Clunio_marinus|rna-CLUMA_CG002510	Belgica_antarctica|IU25_08449	Anopheles_gambiae|rna-XM_320291.3	Drosophila_melanogaster|rna-NM_137302.3	Aedes_aegypti|rna-XM_001652362.2	Clunio_marinus|rna-CLUMA_CG020749	maker-ctg000510_np12-augustus-gene-5.132-mRNA-1
group492							Belgica_antarctica|IU25_06137	augustus_masked-ctg000400_np12-processed-gene-3.14-mRNA-1	Anopheles_gambiae|rna-XM_310489.5	Aedes_aegypti|rna-XM_021839452.1	Belgica_antarctica|IU25_06138	maker-ctg000400_np12-augustus-gene-3.43-mRNA-1	Anopheles_gambiae|rna-XM_001688236.2	Clunio_marinus|rna-CLUMA_CG001201	Drosophila_melanogaster|rna-NM_132704.4
group493							Belgica_antarctica|IU25_00114	maker-ctg000230_np12-augustus-gene-41.39-mRNA-1	Anopheles_gambiae|rna-XM_319363.5	Anopheles_gambiae|rna-XM_319362.3	Drosophila_melanogaster|rna-NM_001273084.1	Aedes_aegypti|rna-XM_021844820.1	Aedes_aegypti|rna-XM_021844819.1	Clunio_marinus|rna-CLUMA_CG007812	Drosophila_melanogaster|rna-NM_001258937.2
group494							Belgica_antarctica|IU25_08236	Anopheles_gambiae|rna-XM_001688463.1	Drosophila_melanogaster|rna-NM_142854.2	Aedes_aegypti|rna-XM_021842556.1	Belgica_antarctica|IU25_10519	maker-ctg000080_np12-augustus-gene-2.89-mRNA-1	Clunio_marinus|rna-CLUMA_CG005421	Aedes_aegypti|rna-XM_001663761.2	Aedes_aegypti|rna-XM_001649698.2
group495							Belgica_antarctica|IU25_07874	maker-ctg000200_np12-augustus-gene-9.94-mRNA-1	Anopheles_gambiae|rna-XM_001230803.1	Drosophila_melanogaster|rna-NM_079463.3	Aedes_aegypti|rna-XM_001661456.2	Clunio_marinus|rna-CLUMA_CG002674	augustus-ctg000200_np12-processed-gene-8.57-mRNA-1	Drosophila_melanogaster|rna-NM_176374.2	Drosophila_melanogaster|rna-NM_168938.2
group496							Belgica_antarctica|IU25_03768	maker-ctg000190_np12-augustus-gene-0.57-mRNA-1	Anopheles_gambiae|rna-XM_310248.7	Drosophila_melanogaster|rna-NM_001258793.3	Aedes_aegypti|rna-XM_021842522.1	Clunio_marinus|rna-CLUMA_CG000869	Aedes_aegypti|rna-XM_001650797.2	Aedes_aegypti|rna-XM_021857170.1	Anopheles_gambiae|rna-XM_316659.3
group497							Belgica_antarctica|IU25_12928	maker-ctg000220_np12-augustus-gene-7.137-mRNA-1	Anopheles_gambiae|rna-XM_001230545.2	Drosophila_melanogaster|rna-NM_137971.3	Aedes_aegypti|rna-XM_001651870.2	Clunio_marinus|rna-CLUMA_CG021369	Anopheles_gambiae|rna-XM_001688190.1	Anopheles_gambiae|rna-XM_309706.4	Aedes_aegypti|rna-XM_001651869.2
group498							Belgica_antarctica|IU25_11949	maker-ctg000340_np12-augustus-gene-5.108-mRNA-1	Anopheles_gambiae|rna-XM_310806.3	Drosophila_melanogaster|rna-NM_057717.5	Aedes_aegypti|rna-XM_001651442.2	Clunio_marinus|rna-CLUMA_CG009984	Clunio_marinus|rna-CLUMA_CG009873	Clunio_marinus|rna-CLUMA_CG010027	maker-ctg000340_np12-augustus-gene-5.91-mRNA-1
group499							Belgica_antarctica|IU25_03612	maker-ctg000080_np12-augustus-gene-1.65-mRNA-1	Drosophila_melanogaster|rna-NM_001273419.1	Aedes_aegypti|rna-XM_001655050.2	Clunio_marinus|rna-CLUMA_CG011717	Aedes_aegypti|rna-XM_021854986.1	Anopheles_gambiae|rna-XM_311975.4	Drosophila_melanogaster|rna-NM_001272812.1	maker-ctg000360_np12-augustus-gene-18.85-mRNA-1
group500							Belgica_antarctica|IU25_10817	maker-ctg000130_np12-augustus-gene-4.84-mRNA-1	Anopheles_gambiae|rna-XM_314739.4	Drosophila_melanogaster|rna-NM_135712.4	Aedes_aegypti|rna-XM_001649291.2	Clunio_marinus|rna-CLUMA_CG000190	Anopheles_gambiae|rna-XM_314738.3	Drosophila_melanogaster|rna-NM_135713.3	Aedes_aegypti|rna-XM_021845686.1
group501							Belgica_antarctica|IU25_08028	maker-ctg000550_np12-augustus-gene-11.127-mRNA-1	Anopheles_gambiae|rna-XM_003435686.1	Drosophila_melanogaster|rna-NM_167680.3	Aedes_aegypti|rna-XM_021842252.1	Clunio_marinus|rna-CLUMA_CG019981	Anopheles_gambiae|rna-XM_316510.4	Drosophila_melanogaster|rna-NM_167682.3	Aedes_aegypti|rna-XM_001653454.2
group502							Belgica_antarctica|IU25_07527	maker-ctg000370_np12-augustus-gene-24.81-mRNA-1	Anopheles_gambiae|rna-XM_311287.5	Drosophila_melanogaster|rna-NM_001031915.2	Aedes_aegypti|rna-XM_021857111.1	Clunio_marinus|rna-CLUMA_CG017340	Drosophila_melanogaster|rna-NM_001031912.2	Anopheles_gambiae|rna-XM_003437043.1	Drosophila_melanogaster|rna-NM_001300034.1
group503							Belgica_antarctica|IU25_11129	augustus-ctg000340_np12-processed-gene-0.23-mRNA-1	Anopheles_gambiae|rna-XM_311343.4	Drosophila_melanogaster|rna-NM_001042908.2	Aedes_aegypti|rna-XM_001655415.2	Clunio_marinus|rna-CLUMA_CG017927	Anopheles_gambiae|rna-XM_309276.4	Aedes_aegypti|rna-XM_001655414.2	augustus_masked-ctg000080_np12-processed-gene-3.52-mRNA-1
group504							Belgica_antarctica|IU25_06173	maker-ctg000210_np12-augustus-gene-9.58-mRNA-1	Anopheles_gambiae|rna-XM_313085.4	Drosophila_melanogaster|rna-NM_078577.3	Aedes_aegypti|rna-XM_021856037.1	Aedes_aegypti|rna-XM_011495018.2	Clunio_marinus|rna-CLUMA_CG002122	Aedes_aegypti|rna-XM_021851524.1	Aedes_aegypti|rna-XM_021856035.1
group505						+8*	Aedes_aegypti|rna-XM_021842532.1	Aedes_aegypti|rna-XM_021842533.1	Aedes_aegypti|rna-XM_021842534.1	Aedes_aegypti|rna-XM_021847656.1	Aedes_aegypti|rna-XM_021847666.1	Aedes_aegypti|rna-XM_021847673.1	Aedes_aegypti|rna-XM_021847674.1	Aedes_aegypti|rna-XM_021847675.1	Aedes_aegypti|rna-XM_001654895.2
group506						+8*	Aedes_aegypti|rna-XM_001651062.2	Aedes_aegypti|rna-XM_001651064.2	Aedes_aegypti|rna-XM_021840012.1	Aedes_aegypti|rna-XM_021840014.1	Aedes_aegypti|rna-XM_021855647.1	Aedes_aegypti|rna-XM_021856306.1	Aedes_aegypti|rna-XM_001651065.2	Aedes_aegypti|rna-XM_021855649.1	Aedes_aegypti|rna-XM_021855654.1
group507						+6*	Aedes_aegypti|rna-XM_021841437.1	Aedes_aegypti|rna-XM_021839487.1	Aedes_aegypti|rna-XM_021841431.1	Aedes_aegypti|rna-XM_021841433.1	Aedes_aegypti|rna-XM_021848400.1	Aedes_aegypti|rna-XM_021848401.1	Aedes_aegypti|rna-XM_021848402.1	Anopheles_gambiae|rna-XM_001687985.1	Aedes_aegypti|rna-XM_021841434.1
group508						+8*	Aedes_aegypti|rna-XM_021856882.1	Aedes_aegypti|rna-XM_021837380.1	Aedes_aegypti|rna-XM_021844298.1	Aedes_aegypti|rna-XM_021851081.1	Aedes_aegypti|rna-XM_021852591.1	Aedes_aegypti|rna-XM_021853349.1	Aedes_aegypti|rna-XM_021856126.1	Aedes_aegypti|rna-XM_021850313.1	Aedes_aegypti|rna-XM_021857255.1
group509							Aedes_aegypti|rna-XM_021854139.1	Aedes_aegypti|rna-XM_021854137.1	Aedes_aegypti|rna-XM_021854141.1	Anopheles_gambiae|rna-XM_309881.5	Drosophila_melanogaster|rna-NM_001273789.1	Anopheles_gambiae|rna-XM_309880.4	Anopheles_gambiae|rna-XM_309883.4	Anopheles_gambiae|rna-XM_309882.3	Drosophila_melanogaster|rna-NM_001316416.1
group510						+8*	Aedes_aegypti|rna-XM_021856299.1	Aedes_aegypti|rna-XM_001652955.2	Aedes_aegypti|rna-XM_001663928.2	Aedes_aegypti|rna-XM_021839371.1	Aedes_aegypti|rna-XM_021839373.1	Aedes_aegypti|rna-XM_021856300.1	Aedes_aegypti|rna-XM_021856423.1	Aedes_aegypti|rna-XM_021856425.1	Aedes_aegypti|rna-XM_021839374.1
group511				+6*			Clunio_marinus|rna-CLUMA_CG010014	Clunio_marinus|rna-CLUMA_CG004071	augustus_masked-ctg000080_np12-processed-gene-8.31-mRNA-1	maker-ctg000080_np12-augustus-gene-2.91-mRNA-1	augustus_masked-ctg000080_np12-processed-gene-6.18-mRNA-1	augustus-ctg000080_np12-processed-gene-6.71-mRNA-1	maker-ctg000230_np12-augustus-gene-5.67-mRNA-1	maker-ctg000080_np12-augustus-gene-6.89-mRNA-1	maker-ctg000080_np12-augustus-gene-6.99-mRNA-1
group512							Aedes_aegypti|rna-XM_001649734.2	maker-ctg000200_np12-augustus-gene-7.88-mRNA-1	Anopheles_gambiae|rna-XM_320155.4	augustus-ctg000200_np12-processed-gene-7.26-mRNA-1	augustus_masked-ctg000200_np12-processed-gene-7.2-mRNA-1	maker-ctg000200_np12-augustus-gene-7.91-mRNA-1	maker-ctg000200_np12-augustus-gene-7.93-mRNA-1	Drosophila_melanogaster|rna-NM_057279.5	maker-ctg000200_np12-augustus-gene-7.111-mRNA-1
group513				+8*			maker-ctg000370_np12-augustus-gene-11.53-mRNA-1	maker-ctg000140_np12-augustus-gene-24.58-mRNA-1	maker-ctg000370_np12-augustus-gene-11.44-mRNA-1	maker-ctg000370_np12-augustus-gene-20.103-mRNA-1	maker-ctg000370_np12-augustus-gene-22.118-mRNA-1	augustus_masked-ctg000200_np12-processed-gene-7.18-mRNA-1	maker-ctg000080_np12-augustus-gene-8.80-mRNA-1	maker-ctg000140_np12-augustus-gene-31.48-mRNA-1	maker-ctg000140_np12-augustus-gene-30.92-mRNA-1
group514		+6*					Anopheles_gambiae|rna-XM_001689129.1	Anopheles_gambiae|rna-XM_001238117.2	Anopheles_gambiae|rna-XM_001238118.1	Anopheles_gambiae|rna-XM_001238119.1	Anopheles_gambiae|rna-XM_319260.3	Anopheles_gambiae|rna-XM_319261.3	Anopheles_gambiae|rna-XM_319262.3	Anopheles_gambiae|rna-XM_001238130.1	Aedes_aegypti|rna-XM_021841334.1
group515		+8*					Anopheles_gambiae|rna-XM_001688165.1	Anopheles_gambiae|rna-XM_001688185.1	Anopheles_gambiae|rna-XM_001688167.1	Anopheles_gambiae|rna-XM_001688163.1	Anopheles_gambiae|rna-XM_001688164.1	Anopheles_gambiae|rna-XM_001688166.1	Anopheles_gambiae|rna-XM_001688168.1	Anopheles_gambiae|rna-XM_001688169.1	Anopheles_gambiae|rna-XM_001688171.1
group516		+8*					Anopheles_gambiae|rna-XM_315685.3	Anopheles_gambiae|rna-XM_556316.2	Anopheles_gambiae|rna-XM_001237693.1	Anopheles_gambiae|rna-XM_552616.3	Anopheles_gambiae|rna-XM_554237.3	Anopheles_gambiae|rna-XM_560651.5	Anopheles_gambiae|rna-XM_001689075.1	Anopheles_gambiae|rna-XM_001237076.2	Anopheles_gambiae|rna-XM_317669.4
group517							Anopheles_gambiae|rna-XM_316323.2	maker-ctg000130_np12-augustus-gene-21.45-mRNA-1	Drosophila_melanogaster|rna-NM_057464.4	Aedes_aegypti|rna-XM_001661841.3	maker-ctg000130_np12-augustus-gene-21.46-mRNA-1	maker-ctg000130_np12-augustus-gene-21.47-mRNA-1	maker-ctg000190_np12-augustus-gene-5.57-mRNA-1	Aedes_aegypti|rna-XM_001661840.3	maker-ctg000130_np12-augustus-gene-21.44-mRNA-1
group518						+5*	Anopheles_gambiae|rna-XM_001688301.2	Aedes_aegypti|rna-XM_001663508.2	Aedes_aegypti|rna-XM_021842644.1	Aedes_aegypti|rna-XM_021849935.1	Aedes_aegypti|rna-XM_021851367.1	Aedes_aegypti|rna-XM_021851769.1	Aedes_aegypti|rna-XM_021854484.1	maker-ctg000140_np12-augustus-gene-30.68-mRNA-1	maker-ctg000080_np12-augustus-gene-3.107-mRNA-1
group519							Anopheles_gambiae|rna-XM_317580.4	augustus-ctg000230_np12-processed-gene-34.28-mRNA-1	Drosophila_melanogaster|rna-NM_137048.2	Aedes_aegypti|rna-XM_021847054.1	Drosophila_melanogaster|rna-NM_001103868.2	Drosophila_melanogaster|rna-NM_137056.2	Drosophila_melanogaster|rna-NM_137288.3	Drosophila_melanogaster|rna-NM_168410.1	Drosophila_melanogaster|rna-NM_168411.2
group520							Drosophila_melanogaster|rna-NM_001316658.1	Drosophila_melanogaster|rna-NM_001316651.1	Drosophila_melanogaster|rna-NM_001316652.1	Drosophila_melanogaster|rna-NM_001316653.1	Drosophila_melanogaster|rna-NM_001316654.1	Drosophila_melanogaster|rna-NM_001316655.1	Drosophila_melanogaster|rna-NM_001316656.1	Drosophila_melanogaster|rna-NM_001316657.1	Drosophila_melanogaster|rna-NM_079464.3
group521						+8*	Aedes_aegypti|rna-XM_001647865.2	Aedes_aegypti|rna-XM_001647858.2	Aedes_aegypti|rna-XM_001647859.2	Aedes_aegypti|rna-XM_021849998.1	Aedes_aegypti|rna-XM_021851410.1	Aedes_aegypti|rna-XM_021851962.1	Aedes_aegypti|rna-XM_021857050.1	Aedes_aegypti|rna-XM_021857051.1	Aedes_aegypti|rna-XM_021854369.1
group522				+8*			augustus-ctg000350_np12-processed-gene-17.133-mRNA-1	augustus_masked-ctg000280_np12-processed-gene-0.63-mRNA-1	maker-ctg000280_np12-augustus-gene-0.113-mRNA-1	maker-ctg000280_np12-augustus-gene-0.114-mRNA-1	maker-ctg000280_np12-augustus-gene-0.133-mRNA-1	maker-ctg000350_np12-augustus-gene-17.185-mRNA-1	maker-ctg000350_np12-augustus-gene-4.50-mRNA-1	maker-ctg000350_np12-augustus-gene-4.51-mRNA-1	maker-ctg000510_np12-augustus-gene-5.126-mRNA-1
group523				+8*			maker-ctg000430_np12-augustus-gene-0.12-mRNA-1	maker-ctg000080_np12-augustus-gene-4.60-mRNA-1	maker-ctg000080_np12-augustus-gene-4.61-mRNA-1	maker-ctg000080_np12-augustus-gene-4.62-mRNA-1	maker-ctg000200_np12-augustus-gene-18.107-mRNA-1	maker-ctg000230_np12-augustus-gene-15.58-mRNA-1	maker-ctg000430_np12-augustus-gene-0.11-mRNA-1	maker-ctg000080_np12-augustus-gene-4.59-mRNA-1	maker-ctg000140_np12-augustus-gene-49.91-mRNA-1
group524				+8*			maker-ctg000140_np12-augustus-gene-14.44-mRNA-1	augustus_masked-ctg000130_np12-processed-gene-22.39-mRNA-1	maker-ctg000230_np12-augustus-gene-2.44-mRNA-1	maker-ctg000230_np12-augustus-gene-2.45-mRNA-1	maker-ctg000230_np12-augustus-gene-2.46-mRNA-1	maker-ctg000230_np12-augustus-gene-2.47-mRNA-1	maker-ctg000230_np12-augustus-gene-2.48-mRNA-1	maker-ctg000140_np12-augustus-gene-14.43-mRNA-1	augustus_masked-ctg000140_np12-processed-gene-14.2-mRNA-1
group525				+8*			maker-ctg000080_np12-augustus-gene-0.93-mRNA-1	augustus-ctg000070_np12-processed-gene-2.124-mRNA-1	augustus-ctg000080_np12-processed-gene-0.69-mRNA-1	augustus_masked-ctg000340_np12-processed-gene-10.52-mRNA-1	maker-ctg000070_np12-augustus-gene-2.146-mRNA-1	maker-ctg000070_np12-augustus-gene-2.148-mRNA-1	maker-ctg000080_np12-augustus-gene-0.109-mRNA-1	maker-ctg000080_np12-augustus-gene-0.91-mRNA-1	maker-ctg000070_np12-augustus-gene-2.149-mRNA-1
group526							Clunio_marinus|rna-CLUMA_CG011876	Clunio_marinus|rna-CLUMA_CG012058	maker-ctg000550_np12-augustus-gene-2.35-mRNA-1	Anopheles_gambiae|rna-XM_309522.5	Belgica_antarctica|IU25_04673	Drosophila_melanogaster|rna-NM_058034.4	Aedes_aegypti|rna-XM_021852712.1	maker-ctg000550_np12-augustus-gene-2.40-mRNA-1
group527							Clunio_marinus|rna-CLUMA_CG000713	Clunio_marinus|rna-CLUMA_CG017974	maker-ctg000130_np12-augustus-gene-10.69-mRNA-1	Anopheles_gambiae|rna-XM_554103.4	Belgica_antarctica|IU25_12308	Drosophila_melanogaster|rna-NM_057679.5	Aedes_aegypti|rna-XM_021856236.1	Aedes_aegypti|rna-XM_001660927.2
group528							Clunio_marinus|rna-CLUMA_CG006352	Clunio_marinus|rna-CLUMA_CG006333	augustus_masked-ctg000090_np12-processed-gene-4.2-mRNA-1	maker-ctg000090_np12-augustus-gene-4.59-mRNA-1	Anopheles_gambiae|rna-XM_001237117.2	Belgica_antarctica|IU25_05159	Drosophila_melanogaster|rna-NM_001014565.2	Aedes_aegypti|rna-XM_021842230.1
group529					+7*		Clunio_marinus|rna-CLUMA_CG006403	Clunio_marinus|rna-CLUMA_CG000361	Clunio_marinus|rna-CLUMA_CG004038	Clunio_marinus|rna-CLUMA_CG005890	Clunio_marinus|rna-CLUMA_CG012761	Clunio_marinus|rna-CLUMA_CG016657	Clunio_marinus|rna-CLUMA_CG016658	Clunio_marinus|rna-CLUMA_CG021135
group530							Clunio_marinus|rna-CLUMA_CG000149	Clunio_marinus|rna-CLUMA_CG000044	Belgica_antarctica|IU25_12189	maker-ctg000370_np12-augustus-gene-4.116-mRNA-1	Anopheles_gambiae|rna-XM_318681.2	Drosophila_melanogaster|rna-NM_001273712.1	Aedes_aegypti|rna-XM_021845973.1	Belgica_antarctica|IU25_12677
group531							Clunio_marinus|rna-CLUMA_CG007342	Clunio_marinus|rna-CLUMA_CG015163	maker-ctg000190_np12-augustus-gene-7.121-mRNA-1	Belgica_antarctica|IU25_00033	Drosophila_melanogaster|rna-NM_001300414.2	Clunio_marinus|rna-CLUMA_CG000352	Belgica_antarctica|IU25_00828	Belgica_antarctica|IU25_00034
group532					+7*		Clunio_marinus|rna-CLUMA_CG009436	Clunio_marinus|rna-CLUMA_CG016521	Clunio_marinus|rna-CLUMA_CG016542	Clunio_marinus|rna-CLUMA_CG016584	Clunio_marinus|rna-CLUMA_CG016745	Clunio_marinus|rna-CLUMA_CG016748	Clunio_marinus|rna-CLUMA_CG016751	Clunio_marinus|rna-CLUMA_CG016959
group533					+2*	+3*	Clunio_marinus|rna-CLUMA_CG001136	Clunio_marinus|rna-CLUMA_CG016296	Clunio_marinus|rna-CLUMA_CG017784	Aedes_aegypti|rna-XM_001662516.2	Belgica_antarctica|IU25_08957	Aedes_aegypti|rna-XM_021842802.1	Aedes_aegypti|rna-XM_021842648.1	Aedes_aegypti|rna-XM_001662514.2
group534							Clunio_marinus|rna-CLUMA_CG001629	Clunio_marinus|rna-CLUMA_CG001630	maker-ctg000550_np12-augustus-gene-6.50-mRNA-1	Anopheles_gambiae|rna-XM_318045.4	Drosophila_melanogaster|rna-NM_058054.4	Aedes_aegypti|rna-XM_021851731.1	Belgica_antarctica|IU25_12575	Clunio_marinus|rna-CLUMA_CG001628
group535							Clunio_marinus|rna-CLUMA_CG007039	Clunio_marinus|rna-CLUMA_CG019029	maker-ctg000540_np12-augustus-gene-7.142-mRNA-1	Anopheles_gambiae|rna-XM_559969.3	Belgica_antarctica|IU25_02053	Drosophila_melanogaster|rna-NM_168626.3	Aedes_aegypti|rna-XM_011494700.2	augustus_masked-ctg000110_np12-processed-gene-6.8-mRNA-1
group536					+7*		Clunio_marinus|rna-CLUMA_CG013117	Clunio_marinus|rna-CLUMA_CG017006	Clunio_marinus|rna-CLUMA_CG019164	Clunio_marinus|rna-CLUMA_CG002697	Clunio_marinus|rna-CLUMA_CG004250	Clunio_marinus|rna-CLUMA_CG008287	Clunio_marinus|rna-CLUMA_CG017005	Clunio_marinus|rna-CLUMA_CG018288
group537							Clunio_marinus|rna-CLUMA_CG003773	Clunio_marinus|rna-CLUMA_CG003772	maker-ctg000520_np12-augustus-gene-0.115-mRNA-1	Anopheles_gambiae|rna-XM_551305.4	Belgica_antarctica|IU25_04391	Drosophila_melanogaster|rna-NM_001272249.1	Aedes_aegypti|rna-XM_021849431.1	Belgica_antarctica|IU25_11732
group538							Clunio_marinus|rna-CLUMA_CG002542	Clunio_marinus|rna-CLUMA_CG002541	Clunio_marinus|rna-CLUMA_CG020902	augustus_masked-ctg000200_np12-processed-gene-7.19-mRNA-1	Anopheles_gambiae|rna-XM_317319.4	Belgica_antarctica|IU25_02636	Drosophila_melanogaster|rna-NM_142050.3	Aedes_aegypti|rna-XM_001656587.2
group539							Clunio_marinus|rna-CLUMA_CG016225	Clunio_marinus|rna-CLUMA_CG007294	Clunio_marinus|rna-CLUMA_CG016757	Clunio_marinus|rna-CLUMA_CG016764	Belgica_antarctica|IU25_12635	Belgica_antarctica|IU25_13285	Belgica_antarctica|IU25_08180	Belgica_antarctica|IU25_12968
group540					+6*		Clunio_marinus|rna-CLUMA_CG018980	Clunio_marinus|rna-CLUMA_CG003652	Clunio_marinus|rna-CLUMA_CG004248	Clunio_marinus|rna-CLUMA_CG017574	Clunio_marinus|rna-CLUMA_CG007239	Clunio_marinus|rna-CLUMA_CG018312	Clunio_marinus|rna-CLUMA_CG018661	Belgica_antarctica|IU25_11663
group541							Clunio_marinus|rna-CLUMA_CG007648	Clunio_marinus|rna-CLUMA_CG007647	Belgica_antarctica|IU25_09649	maker-ctg000350_np12-augustus-gene-12.109-mRNA-1	Aedes_aegypti|rna-XM_001648008.2	Anopheles_gambiae|rna-XM_001688950.1	Anopheles_gambiae|rna-XM_317104.5	maker-ctg000230_np12-augustus-gene-40.82-mRNA-1
group542							Clunio_marinus|rna-CLUMA_CG009777	Clunio_marinus|rna-CLUMA_CG009776	Anopheles_gambiae|rna-XM_312251.5	Drosophila_melanogaster|rna-NM_165859.4	augustus_masked-ctg000360_np12-processed-gene-12.5-mRNA-1	Belgica_antarctica|IU25_03277	Drosophila_melanogaster|rna-NM_165858.4	Aedes_aegypti|rna-XM_021855042.1
group543							Clunio_marinus|rna-CLUMA_CG003856	Clunio_marinus|rna-CLUMA_CG003855	Clunio_marinus|rna-CLUMA_CG005587	Clunio_marinus|rna-CLUMA_CG005590	maker-ctg000400_np12-augustus-gene-7.84-mRNA-1	maker-ctg000400_np12-augustus-gene-0.52-mRNA-1	maker-ctg000500_np12-augustus-gene-1.69-mRNA-1	Belgica_antarctica|IU25_08946
group544					+4*		Clunio_marinus|rna-CLUMA_CG018078	Clunio_marinus|rna-CLUMA_CG005435	Clunio_marinus|rna-CLUMA_CG008058	Clunio_marinus|rna-CLUMA_CG018050	Belgica_antarctica|IU25_09474	Belgica_antarctica|IU25_06347	Clunio_marinus|rna-CLUMA_CG008060	Clunio_marinus|rna-CLUMA_CG008055
group545							Clunio_marinus|rna-CLUMA_CG008962	Clunio_marinus|rna-CLUMA_CG008958	Aedes_aegypti|rna-XM_001648404.2	maker-ctg000220_np12-augustus-gene-17.101-mRNA-1	Anopheles_gambiae|rna-XM_308082.4	Belgica_antarctica|IU25_08096	Drosophila_melanogaster|rna-NM_001300121.1	Aedes_aegypti|rna-XM_001648407.2
group546							Clunio_marinus|rna-CLUMA_CG007870	Clunio_marinus|rna-CLUMA_CG007872	maker-ctg000130_np12-augustus-gene-20.47-mRNA-1	Anopheles_gambiae|rna-XM_319908.4	Drosophila_melanogaster|rna-NM_057486.4	Aedes_aegypti|rna-XM_001654160.2	maker-ctg000130_np12-augustus-gene-20.40-mRNA-1	maker-ctg000130_np12-augustus-gene-20.46-mRNA-1
group547							Clunio_marinus|rna-CLUMA_CG020109	Clunio_marinus|rna-CLUMA_CG001944	maker-ctg000200_np12-augustus-gene-17.87-mRNA-1	Anopheles_gambiae|rna-XM_309197.1	Belgica_antarctica|IU25_00799	Drosophila_melanogaster|rna-NM_079794.3	Aedes_aegypti|rna-XM_021853026.1	Aedes_aegypti|rna-XM_021838618.1
group548							Clunio_marinus|rna-CLUMA_CG000131	Clunio_marinus|rna-CLUMA_CG019580	maker-ctg000360_np12-augustus-gene-14.74-mRNA-1	Anopheles_gambiae|rna-XM_557151.3	Belgica_antarctica|IU25_04656	Drosophila_melanogaster|rna-NM_001273453.1	Aedes_aegypti|rna-XM_021842250.1	Drosophila_melanogaster|rna-NM_001032076.2
group549							Clunio_marinus|rna-CLUMA_CG015715	Clunio_marinus|rna-CLUMA_CG015062	maker-ctg000130_np12-augustus-gene-11.32-mRNA-1	Belgica_antarctica|IU25_06688	Belgica_antarctica|IU25_11745	maker-ctg000230_np12-augustus-gene-5.76-mRNA-1	Drosophila_melanogaster|rna-NM_001201885.1	maker-ctg000130_np12-augustus-gene-11.31-mRNA-1
group550							Clunio_marinus|rna-CLUMA_CG020416	Clunio_marinus|rna-CLUMA_CG003976	Drosophila_melanogaster|rna-NM_001014501.3	maker-ctg000340_np12-augustus-gene-11.123-mRNA-1	Anopheles_gambiae|rna-XM_309822.5	Belgica_antarctica|IU25_13060	Aedes_aegypti|rna-XM_021851770.1	Drosophila_melanogaster|rna-NM_001144140.3
group551							Clunio_marinus|rna-CLUMA_CG004000	Clunio_marinus|rna-CLUMA_CG003999	Clunio_marinus|rna-CLUMA_CG004075	maker-ctg000130_np12-augustus-gene-25.81-mRNA-1	Anopheles_gambiae|rna-XM_317779.3	Belgica_antarctica|IU25_05499	Drosophila_melanogaster|rna-NM_134677.4	Aedes_aegypti|rna-XM_001656888.2
group552							Clunio_marinus|rna-CLUMA_CG013699	Clunio_marinus|rna-CLUMA_CG013694	maker-ctg000230_np12-augustus-gene-21.90-mRNA-1	Anopheles_gambiae|rna-XM_314810.5	Belgica_antarctica|IU25_06932	Drosophila_melanogaster|rna-NM_135121.3	Aedes_aegypti|rna-XM_001660362.2	maker-ctg000230_np12-augustus-gene-21.88-mRNA-1
group553							Clunio_marinus|rna-CLUMA_CG010282	Clunio_marinus|rna-CLUMA_CG010664	Clunio_marinus|rna-CLUMA_CG010665	Clunio_marinus|rna-CLUMA_CG015586	Belgica_antarctica|IU25_12566	Aedes_aegypti|rna-XM_021854515.1	Anopheles_gambiae|rna-XM_312203.1	Drosophila_melanogaster|rna-NM_078635.3
group554							Clunio_marinus|rna-CLUMA_CG005469	maker-ctg000220_np12-augustus-gene-0.55-mRNA-1	Anopheles_gambiae|rna-XM_314474.4	Belgica_antarctica|IU25_09654	Drosophila_melanogaster|rna-NM_206631.4	Aedes_aegypti|rna-XM_021853723.1	Belgica_antarctica|IU25_07517	maker-ctg000220_np12-augustus-gene-0.54-mRNA-1
group555							Belgica_antarctica|IU25_05805	maker-ctg000140_np12-augustus-gene-17.143-mRNA-1	Anopheles_gambiae|rna-XM_321568.5	Aedes_aegypti|rna-XM_001656144.2	Aedes_aegypti|rna-XM_001656143.2	augustus-ctg000140_np12-processed-gene-17.47-mRNA-1	maker-ctg000140_np12-augustus-gene-17.142-mRNA-1	Anopheles_gambiae|rna-XM_003435823.1
group556							Clunio_marinus|rna-CLUMA_CG014062	maker-ctg000130_np12-augustus-gene-1.59-mRNA-1	Anopheles_gambiae|rna-XM_319393.4	Belgica_antarctica|IU25_11962	Drosophila_melanogaster|rna-NM_057427.3	Aedes_aegypti|rna-XM_001653355.2	maker-ctg000130_np12-augustus-gene-1.72-mRNA-1	Belgica_antarctica|IU25_11963
group557							Clunio_marinus|rna-CLUMA_CG003723	maker-ctg000320_np12-augustus-gene-4.127-mRNA-1	Anopheles_gambiae|rna-XM_313129.1	Belgica_antarctica|IU25_02204	Drosophila_melanogaster|rna-NM_001276202.1	Aedes_aegypti|rna-XM_021837985.1	Anopheles_gambiae|rna-XM_003436695.1	Aedes_aegypti|rna-XM_021837988.1
group558							Clunio_marinus|rna-CLUMA_CG012654	maker-ctg000530_np12-augustus-gene-0.50-mRNA-1	Anopheles_gambiae|rna-XM_562889.4	Belgica_antarctica|IU25_11417	Drosophila_melanogaster|rna-NM_206432.3	Aedes_aegypti|rna-XM_001648954.2	maker-ctg000230_np12-augustus-gene-10.60-mRNA-1	Aedes_aegypti|rna-XM_021856346.1
group559							Clunio_marinus|rna-CLUMA_CG008649	augustus_masked-ctg000060_np12-processed-gene-5.23-mRNA-1	Anopheles_gambiae|rna-XM_313145.5	Belgica_antarctica|IU25_11617	Drosophila_melanogaster|rna-NM_142359.3	Aedes_aegypti|rna-XM_001655156.2	Belgica_antarctica|IU25_11619	maker-ctg000060_np12-augustus-gene-5.49-mRNA-1
group560							Clunio_marinus|rna-CLUMA_CG009637	maker-ctg000110_np12-augustus-gene-12.95-mRNA-1	maker-ctg000110_np12-augustus-gene-12.76-mRNA-1	Anopheles_gambiae|rna-XM_003436363.1	Belgica_antarctica|IU25_12952	Drosophila_melanogaster|rna-NM_078836.3	Drosophila_melanogaster|rna-NM_001273496.1	Aedes_aegypti|rna-XM_021853337.1
group561							Clunio_marinus|rna-CLUMA_CG011327	augustus_masked-ctg000400_np12-processed-gene-8.8-mRNA-1	Anopheles_gambiae|rna-XM_319851.4	Belgica_antarctica|IU25_10621	Drosophila_melanogaster|rna-NM_001273592.1	Aedes_aegypti|rna-XM_021847077.1	Aedes_aegypti|rna-XM_021847091.1	Drosophila_melanogaster|rna-NM_001259006.2
group562							Clunio_marinus|rna-CLUMA_CG018925	maker-ctg000140_np12-augustus-gene-39.103-mRNA-1	Anopheles_gambiae|rna-XM_316235.4	Belgica_antarctica|IU25_08697	Drosophila_melanogaster|rna-NM_136323.4	Aedes_aegypti|rna-XM_001648203.2	Belgica_antarctica|IU25_05720	maker-ctg000190_np12-augustus-gene-1.108-mRNA-1
group563							Clunio_marinus|rna-CLUMA_CG001744	Anopheles_gambiae|rna-XM_309952.4	Aedes_aegypti|rna-XM_021851941.1	Belgica_antarctica|IU25_06565	augustus-ctg000300_np12-processed-gene-10.79-mRNA-1	Drosophila_melanogaster|rna-NM_001274115.1	Belgica_antarctica|IU25_08492	Clunio_marinus|rna-CLUMA_CG001746
group564							Clunio_marinus|rna-CLUMA_CG020517	maker-ctg000200_np12-augustus-gene-10.93-mRNA-1	Belgica_antarctica|IU25_08665	Aedes_aegypti|rna-XM_021838125.1	Anopheles_gambiae|rna-XM_562562.2	Anopheles_gambiae|rna-XM_307174.5	Anopheles_gambiae|rna-XM_313478.5	Aedes_aegypti|rna-XM_001651427.2
group565							Clunio_marinus|rna-CLUMA_CG017277	maker-ctg000400_np12-augustus-gene-8.120-mRNA-1	Anopheles_gambiae|rna-XM_320436.4	Belgica_antarctica|IU25_09455	Drosophila_melanogaster|rna-NM_079113.3	Aedes_aegypti|rna-XM_021855845.1	Clunio_marinus|rna-CLUMA_CG011520	Belgica_antarctica|IU25_08860
group566							Clunio_marinus|rna-CLUMA_CG010672	augustus_masked-ctg000190_np12-processed-gene-6.53-mRNA-1	Anopheles_gambiae|rna-XM_318416.5	Belgica_antarctica|IU25_03237	Drosophila_melanogaster|rna-NM_170258.4	Aedes_aegypti|rna-XM_021850707.1	Belgica_antarctica|IU25_03238	Aedes_aegypti|rna-XM_021850706.1
group567							Clunio_marinus|rna-CLUMA_CG004920	maker-ctg000340_np12-augustus-gene-9.115-mRNA-1	Anopheles_gambiae|rna-XM_556085.3	Drosophila_melanogaster|rna-NM_001201775.2	Aedes_aegypti|rna-XM_021841126.1	Belgica_antarctica|IU25_06363	Aedes_aegypti|rna-XM_021846894.1	Clunio_marinus|rna-CLUMA_CG004921
group568							Clunio_marinus|rna-CLUMA_CG000057	Anopheles_gambiae|rna-XM_310203.3	Belgica_antarctica|IU25_08932	maker-ctg000120_np12-augustus-gene-0.79-mRNA-1	Aedes_aegypti|rna-XM_001651960.2	Aedes_aegypti|rna-XM_001651961.2	Drosophila_melanogaster|rna-NM_080359.4	maker-ctg000130_np12-augustus-gene-4.121-mRNA-1
group569							Clunio_marinus|rna-CLUMA_CG000179	maker-ctg000090_np12-augustus-gene-9.88-mRNA-1	Anopheles_gambiae|rna-XM_308934.4	Belgica_antarctica|IU25_02169	Drosophila_melanogaster|rna-NM_206268.4	Aedes_aegypti|rna-XM_021843448.1	Belgica_antarctica|IU25_12247	maker-ctg000090_np12-augustus-gene-9.89-mRNA-1
group570							Clunio_marinus|rna-CLUMA_CG017001	augustus_masked-ctg000550_np12-processed-gene-17.1-mRNA-1	Anopheles_gambiae|rna-XM_313494.5	Belgica_antarctica|IU25_01328	Drosophila_melanogaster|rna-NM_170168.2	Drosophila_melanogaster|rna-NM_079763.4	Aedes_aegypti|rna-XM_021857259.1	Aedes_aegypti|rna-XM_001653501.2
group571							Clunio_marinus|rna-CLUMA_CG017988	maker-ctg000190_np12-augustus-gene-3.64-mRNA-1	Anopheles_gambiae|rna-XM_564324.1	Belgica_antarctica|IU25_06871	Drosophila_melanogaster|rna-NM_001275130.2	Aedes_aegypti|rna-XM_021851415.1	Belgica_antarctica|IU25_06872	augustus_masked-ctg000190_np12-processed-gene-3.33-mRNA-1
group572							Clunio_marinus|rna-CLUMA_CG012805	maker-ctg000140_np12-augustus-gene-54.76-mRNA-1	Anopheles_gambiae|rna-XM_308422.4	Belgica_antarctica|IU25_01591	Drosophila_melanogaster|rna-NM_165853.2	Aedes_aegypti|rna-XM_021840763.1	maker-ctg000140_np12-augustus-gene-54.62-mRNA-1	maker-ctg000140_np12-augustus-gene-54.64-mRNA-1
group573							Clunio_marinus|rna-CLUMA_CG009967	augustus_masked-ctg000190_np12-processed-gene-3.2-mRNA-1	Anopheles_gambiae|rna-XM_315285.4	Belgica_antarctica|IU25_10288	Drosophila_melanogaster|rna-NM_001274893.1	Aedes_aegypti|rna-XM_021852660.1	augustus_masked-ctg000190_np12-processed-gene-3.5-mRNA-1	maker-ctg000350_np12-augustus-gene-13.98-mRNA-1
group574							Clunio_marinus|rna-CLUMA_CG018955	Anopheles_gambiae|rna-XM_314465.4	Anopheles_gambiae|rna-XM_309796.3	Belgica_antarctica|IU25_11779	Drosophila_melanogaster|rna-NM_132275.2	Drosophila_melanogaster|rna-NM_001272732.1	Aedes_aegypti|rna-XM_001657783.2	maker-ctg000210_np12-augustus-gene-5.108-mRNA-1
group575							Clunio_marinus|rna-CLUMA_CG000719	maker-ctg000210_np12-augustus-gene-1.72-mRNA-1	Anopheles_gambiae|rna-XM_322049.5	Belgica_antarctica|IU25_00689	Anopheles_gambiae|rna-XM_003435704.1	Aedes_aegypti|rna-XM_021852608.1	Aedes_aegypti|rna-XM_021851481.1	Aedes_aegypti|rna-XM_011495109.2
group576							Clunio_marinus|rna-CLUMA_CG012914	Belgica_antarctica|IU25_09120	Anopheles_gambiae|rna-XM_321915.5	Drosophila_melanogaster|rna-NM_001014616.2	Aedes_aegypti|rna-XM_021850728.1	Belgica_antarctica|IU25_07276	Clunio_marinus|rna-CLUMA_CG012921	maker-ctg000530_np12-augustus-gene-5.92-mRNA-1
group577							Clunio_marinus|rna-CLUMA_CG013198	maker-ctg000130_np12-augustus-gene-15.57-mRNA-1	Clunio_marinus|rna-CLUMA_CG013197	Anopheles_gambiae|rna-XM_318996.4	Belgica_antarctica|IU25_10426	Drosophila_melanogaster|rna-NM_001103815.3	Aedes_aegypti|rna-XM_001656536.2	maker-ctg000130_np12-augustus-gene-15.56-mRNA-1
group578							Clunio_marinus|rna-CLUMA_CG011978	augustus_masked-ctg000140_np12-processed-gene-51.38-mRNA-1	Anopheles_gambiae|rna-XM_320826.2	Clunio_marinus|rna-CLUMA_CG004162	Aedes_aegypti|rna-XM_001652473.2	Anopheles_gambiae|rna-XM_320829.4	Aedes_aegypti|rna-XM_001652474.2	Aedes_aegypti|rna-XM_001652475.2
group579							Clunio_marinus|rna-CLUMA_CG005744	augustus_masked-ctg000140_np12-processed-gene-35.36-mRNA-1	Anopheles_gambiae|rna-XM_001689267.2	Belgica_antarctica|IU25_09778	Drosophila_melanogaster|rna-NM_001272527.2	Aedes_aegypti|rna-XM_021848872.1	Aedes_aegypti|rna-XM_021843664.1	Belgica_antarctica|IU25_09779
group580							Clunio_marinus|rna-CLUMA_CG008236	maker-ctg000170_np12-augustus-gene-4.70-mRNA-1	Anopheles_gambiae|rna-XM_320175.3	Belgica_antarctica|IU25_12542	Aedes_aegypti|rna-XM_001659751.2	Anopheles_gambiae|rna-XM_321954.4	Drosophila_melanogaster|rna-NM_141113.3	Drosophila_melanogaster|rna-NM_141117.2
group581							Clunio_marinus|rna-CLUMA_CG006323	maker-ctg000170_np12-augustus-gene-4.79-mRNA-1	Anopheles_gambiae|rna-XM_003436087.1	Belgica_antarctica|IU25_05540	Drosophila_melanogaster|rna-NM_001300589.1	Aedes_aegypti|rna-XM_001656185.2	Belgica_antarctica|IU25_08426	maker-ctg000500_np12-augustus-gene-1.66-mRNA-1
group582							Clunio_marinus|rna-CLUMA_CG014256	maker-ctg000230_np12-augustus-gene-32.78-mRNA-1	Anopheles_gambiae|rna-XM_555680.3	Belgica_antarctica|IU25_07104	Drosophila_melanogaster|rna-NM_001298870.1	Aedes_aegypti|rna-XM_021847348.1	maker-ctg000230_np12-augustus-gene-32.77-mRNA-1	Anopheles_gambiae|rna-XM_317659.3
group583							Clunio_marinus|rna-CLUMA_CG011671	maker-ctg000140_np12-augustus-gene-56.132-mRNA-1	Belgica_antarctica|IU25_00261	Belgica_antarctica|IU25_11504	Anopheles_gambiae|rna-XM_321340.5	Drosophila_melanogaster|rna-NM_001276129.1	Aedes_aegypti|rna-XM_001662622.2	Clunio_marinus|rna-CLUMA_CG011667
group584				+7*			augustus_masked-ctg000140_np12-processed-gene-33.5-mRNA-1	maker-ctg000140_np12-augustus-gene-33.35-mRNA-1	augustus_masked-ctg000140_np12-processed-gene-17.9-mRNA-1	maker-ctg000140_np12-augustus-gene-17.132-mRNA-1	maker-ctg000140_np12-augustus-gene-17.134-mRNA-1	maker-ctg000140_np12-augustus-gene-17.162-mRNA-1	maker-ctg000140_np12-augustus-gene-33.36-mRNA-1	maker-ctg000230_np12-augustus-gene-11.68-mRNA-1
group585							Clunio_marinus|rna-CLUMA_CG009049	maker-ctg000520_np12-augustus-gene-0.147-mRNA-1	Drosophila_melanogaster|rna-NM_057923.4	Aedes_aegypti|rna-XM_021852528.1	Belgica_antarctica|IU25_10107	Clunio_marinus|rna-CLUMA_CG002152	Anopheles_gambiae|rna-XM_309799.5	maker-ctg000520_np12-augustus-gene-0.148-mRNA-1
group586							Clunio_marinus|rna-CLUMA_CG009123	maker-ctg000090_np12-augustus-gene-10.88-mRNA-1	Anopheles_gambiae|rna-XM_315342.4	Belgica_antarctica|IU25_08992	Drosophila_melanogaster|rna-NM_001273536.1	Aedes_aegypti|rna-XM_001650344.2	Belgica_antarctica|IU25_08991	Aedes_aegypti|rna-XM_001664023.2
group587							Clunio_marinus|rna-CLUMA_CG013487	Anopheles_gambiae|rna-XM_308511.4	Belgica_antarctica|IU25_10116	Clunio_marinus|rna-CLUMA_CG018268	maker-ctg000360_np12-augustus-gene-12.85-mRNA-1	Anopheles_gambiae|rna-XM_308510.4	Drosophila_melanogaster|rna-NM_001273809.1	Aedes_aegypti|rna-XM_021840911.1
group588							Clunio_marinus|rna-CLUMA_CG018852	augustus_masked-ctg000220_np12-processed-gene-16.11-mRNA-1	Anopheles_gambiae|rna-XM_309677.5	Belgica_antarctica|IU25_09731	Belgica_antarctica|IU25_09728	Drosophila_melanogaster|rna-NM_143496.4	Aedes_aegypti|rna-XM_021856281.1	Aedes_aegypti|rna-XM_021837917.1
group589							Clunio_marinus|rna-CLUMA_CG013284	maker-ctg000370_np12-augustus-gene-12.66-mRNA-1	Anopheles_gambiae|rna-XM_555870.4	Belgica_antarctica|IU25_01237	Drosophila_melanogaster|rna-NM_001370021.1	Aedes_aegypti|rna-XM_021845717.1	Anopheles_gambiae|rna-XM_001688917.2	Aedes_aegypti|rna-XM_021845737.1
group590							Clunio_marinus|rna-CLUMA_CG018044	maker-ctg000080_np12-augustus-gene-6.110-mRNA-1	Anopheles_gambiae|rna-XM_315133.3	Belgica_antarctica|IU25_10268	Drosophila_melanogaster|rna-NM_001272480.1	Aedes_aegypti|rna-XM_021857062.1	Aedes_aegypti|rna-XM_021853612.1	Aedes_aegypti|rna-XM_021855635.1
group591							Clunio_marinus|rna-CLUMA_CG005524	maker-ctg000220_np12-augustus-gene-17.90-mRNA-1	Anopheles_gambiae|rna-XM_320991.5	Belgica_antarctica|IU25_01001	Drosophila_melanogaster|rna-NM_141885.3	Aedes_aegypti|rna-XM_001649352.2	Anopheles_gambiae|rna-XM_001689260.2	Aedes_aegypti|rna-XM_021849677.1
group592							Clunio_marinus|rna-CLUMA_CG003095	maker-ctg000550_np12-augustus-gene-24.94-mRNA-1	maker-ctg000550_np12-augustus-gene-24.83-mRNA-1	augustus_masked-ctg000550_np12-processed-gene-24.35-mRNA-1	Anopheles_gambiae|rna-XM_312656.5	Belgica_antarctica|IU25_09990	Drosophila_melanogaster|rna-NM_206583.2	Aedes_aegypti|rna-XM_021853571.1
group593							Clunio_marinus|rna-CLUMA_CG013659	maker-ctg000230_np12-augustus-gene-38.101-mRNA-1	Belgica_antarctica|IU25_02566	Aedes_aegypti|rna-XM_021844328.1	Clunio_marinus|rna-CLUMA_CG013486	Anopheles_gambiae|rna-XM_001689303.2	Belgica_antarctica|IU25_06917	Drosophila_melanogaster|rna-NM_001299194.1
group594							Clunio_marinus|rna-CLUMA_CG006816	augustus_masked-ctg000200_np12-processed-gene-18.23-mRNA-1	Belgica_antarctica|IU25_05951	Belgica_antarctica|IU25_03453	Anopheles_gambiae|rna-XM_321704.5	Drosophila_melanogaster|rna-NM_001275632.1	Aedes_aegypti|rna-XM_001662900.2	Clunio_marinus|rna-CLUMA_CG001961
group595							Clunio_marinus|rna-CLUMA_CG009901	maker-ctg000190_np12-augustus-gene-1.97-mRNA-1	Anopheles_gambiae|rna-XM_321364.4	Belgica_antarctica|IU25_11512	Aedes_aegypti|rna-XM_021856284.1	Aedes_aegypti|rna-XM_021855634.1	Aedes_aegypti|rna-XM_021856890.1	Drosophila_melanogaster|rna-NM_001298129.1
group596							Clunio_marinus|rna-CLUMA_CG005563	maker-ctg000320_np12-augustus-gene-4.142-mRNA-1	Anopheles_gambiae|rna-XM_311725.3	Belgica_antarctica|IU25_05520	Drosophila_melanogaster|rna-NM_163881.2	Aedes_aegypti|rna-XM_021838270.1	Belgica_antarctica|IU25_05521	Drosophila_melanogaster|rna-NM_001316605.1
group597							Clunio_marinus|rna-CLUMA_CG016518	maker-ctg000130_np12-augustus-gene-6.97-mRNA-1	Anopheles_gambiae|rna-XM_317213.1	Drosophila_melanogaster|rna-NM_078817.4	Aedes_aegypti|rna-XM_021847903.1	augustus-ctg000480_np12-processed-gene-1.138-mRNA-1	Belgica_antarctica|IU25_03839	Clunio_marinus|rna-CLUMA_CG016434
group598							Clunio_marinus|rna-CLUMA_CG020348	maker-ctg000230_np12-augustus-gene-38.112-mRNA-1	Anopheles_gambiae|rna-XM_310479.5	Belgica_antarctica|IU25_05453	Drosophila_melanogaster|rna-NM_206806.3	Drosophila_melanogaster|rna-NM_167770.3	Drosophila_melanogaster|rna-NM_167766.4	Aedes_aegypti|rna-XM_001654757.2
group599							Clunio_marinus|rna-CLUMA_CG017532	augustus_masked-ctg000090_np12-processed-gene-3.12-mRNA-1	Anopheles_gambiae|rna-XM_001688505.1	Belgica_antarctica|IU25_02758	Drosophila_melanogaster|rna-NM_139788.3	Aedes_aegypti|rna-XM_021843411.1	maker-ctg000090_np12-augustus-gene-3.61-mRNA-1	augustus_masked-ctg000090_np12-processed-gene-3.13-mRNA-1
group600							Clunio_marinus|rna-CLUMA_CG020923	maker-ctg000230_np12-augustus-gene-30.67-mRNA-1	Drosophila_melanogaster|rna-NM_132301.4	Aedes_aegypti|rna-XM_021854646.1	Belgica_antarctica|IU25_07780	Belgica_antarctica|IU25_11939	Anopheles_gambiae|rna-XM_313397.5	Clunio_marinus|rna-CLUMA_CG020930
group601							Clunio_marinus|rna-CLUMA_CG002355	augustus_masked-ctg000530_np12-processed-gene-8.21-mRNA-1	Anopheles_gambiae|rna-XM_316681.4	Belgica_antarctica|IU25_09667	Drosophila_melanogaster|rna-NM_138221.2	Aedes_aegypti|rna-XM_001664012.2	augustus_masked-ctg000530_np12-processed-gene-8.22-mRNA-1	augustus_masked-ctg000530_np12-processed-gene-8.23-mRNA-1
group602							Clunio_marinus|rna-CLUMA_CG002549	maker-ctg000200_np12-augustus-gene-15.81-mRNA-1	Anopheles_gambiae|rna-XM_312972.5	Belgica_antarctica|IU25_11049	Drosophila_melanogaster|rna-NM_169649.2	Aedes_aegypti|rna-XM_021856301.1	Aedes_aegypti|rna-XM_001660505.2	Belgica_antarctica|IU25_11047
group603							Clunio_marinus|rna-CLUMA_CG000028	Anopheles_gambiae|rna-XM_310195.4	Drosophila_melanogaster|rna-NM_001103683.2	Aedes_aegypti|rna-XM_021848316.1	Clunio_marinus|rna-CLUMA_CG000079	maker-ctg000130_np12-augustus-gene-11.38-mRNA-1	maker-ctg000130_np12-augustus-gene-11.30-mRNA-1	Drosophila_melanogaster|rna-NM_001298949.1
group604							Clunio_marinus|rna-CLUMA_CG015795	maker-ctg000230_np12-augustus-gene-7.77-mRNA-1	Anopheles_gambiae|rna-XM_319047.3	Belgica_antarctica|IU25_02608	Drosophila_melanogaster|rna-NM_136129.3	Aedes_aegypti|rna-XM_001664244.2	Anopheles_gambiae|rna-XM_307557.3	Anopheles_gambiae|rna-XM_319046.4
group605							Clunio_marinus|rna-CLUMA_CG003030	maker-ctg000370_np12-augustus-gene-14.39-mRNA-1	Belgica_antarctica|IU25_08837	Drosophila_melanogaster|rna-NM_164678.2	Clunio_marinus|rna-CLUMA_CG011927	Anopheles_gambiae|rna-XM_316835.4	Belgica_antarctica|IU25_10609	Aedes_aegypti|rna-XM_001656130.2
group606							Drosophila_melanogaster|rna-NM_134740.4	Belgica_antarctica|IU25_01338	maker-ctg000500_np12-augustus-gene-6.95-mRNA-1	Anopheles_gambiae|rna-XM_308057.4	Aedes_aegypti|rna-XM_001656899.2	Clunio_marinus|rna-CLUMA_CG017015	Aedes_aegypti|rna-XM_001656900.2	Anopheles_gambiae|rna-XM_312943.5
group607							Clunio_marinus|rna-CLUMA_CG009199	maker-ctg000050_np12-augustus-gene-5.124-mRNA-1	Anopheles_gambiae|rna-XM_316034.4	Belgica_antarctica|IU25_08210	Drosophila_melanogaster|rna-NM_080071.3	Aedes_aegypti|rna-XM_001661623.2	maker-ctg000260_np12-augustus-gene-0.14-mRNA-1	Belgica_antarctica|IU25_03748
group608							Clunio_marinus|rna-CLUMA_CG020086	maker-ctg000520_np12-augustus-gene-0.118-mRNA-1	Anopheles_gambiae|rna-XM_313050.4	Drosophila_melanogaster|rna-NM_079602.5	Aedes_aegypti|rna-XM_011495049.2	Drosophila_melanogaster|rna-NM_144456.3	augustus-ctg000520_np12-processed-gene-0.45-mRNA-1	Belgica_antarctica|IU25_02671
group609							Clunio_marinus|rna-CLUMA_CG003114	augustus-ctg000550_np12-processed-gene-13.89-mRNA-1	Belgica_antarctica|IU25_09712	Anopheles_gambiae|rna-XM_319225.4	Drosophila_melanogaster|rna-NM_001272470.2	Aedes_aegypti|rna-XM_021854190.1	Clunio_marinus|rna-CLUMA_CG017484	maker-ctg000350_np12-augustus-gene-11.82-mRNA-1
group610							Clunio_marinus|rna-CLUMA_CG006003	maker-ctg000340_np12-augustus-gene-4.98-mRNA-1	Anopheles_gambiae|rna-XM_318250.4	Belgica_antarctica|IU25_02529	Drosophila_melanogaster|rna-NM_206490.3	Aedes_aegypti|rna-XM_001653052.2	Belgica_antarctica|IU25_12743	Drosophila_melanogaster|rna-NM_001300476.1
group611							Clunio_marinus|rna-CLUMA_CG019579	augustus_masked-ctg000120_np12-processed-gene-0.22-mRNA-1	Anopheles_gambiae|rna-XM_001688818.1	Belgica_antarctica|IU25_10514	Aedes_aegypti|rna-XM_001649372.2	augustus_masked-ctg000120_np12-processed-gene-0.6-mRNA-1	Drosophila_melanogaster|rna-NM_132040.2	augustus_masked-ctg000120_np12-processed-gene-0.7-mRNA-1
group612							Clunio_marinus|rna-CLUMA_CG021392	maker-ctg000360_np12-augustus-gene-14.71-mRNA-1	Anopheles_gambiae|rna-XM_308448.3	Belgica_antarctica|IU25_08864	Drosophila_melanogaster|rna-NM_137661.2	Aedes_aegypti|rna-XM_011495224.2	Aedes_aegypti|rna-XM_021840503.1	Anopheles_gambiae|rna-XM_308446.4
group613							Clunio_marinus|rna-CLUMA_CG005220	augustus_masked-ctg000220_np12-processed-gene-8.5-mRNA-1	Anopheles_gambiae|rna-XM_003436404.1	Belgica_antarctica|IU25_12813	Drosophila_melanogaster|rna-NM_079060.3	Aedes_aegypti|rna-XM_001647887.2	Aedes_aegypti|rna-XM_001647885.2	Aedes_aegypti|rna-XM_001647886.2
group614							Clunio_marinus|rna-CLUMA_CG017937	maker-ctg000370_np12-augustus-gene-16.106-mRNA-1	Anopheles_gambiae|rna-XM_309319.4	Belgica_antarctica|IU25_10257	Aedes_aegypti|rna-XM_021855025.1	Clunio_marinus|rna-CLUMA_CG018933	Belgica_antarctica|IU25_04150	Drosophila_melanogaster|rna-NM_001103955.3
group615							Clunio_marinus|rna-CLUMA_CG012143	Anopheles_gambiae|rna-XM_312042.5	Belgica_antarctica|IU25_10525	Drosophila_melanogaster|rna-NM_164939.2	Aedes_aegypti|rna-XM_001662446.2	Drosophila_melanogaster|rna-NM_001273427.1	Drosophila_melanogaster|rna-NM_135575.2	Drosophila_melanogaster|rna-NM_001273428.2
group616							Clunio_marinus|rna-CLUMA_CG017889	augustus_masked-ctg000350_np12-processed-gene-14.47-mRNA-1	Anopheles_gambiae|rna-XM_320780.3	Belgica_antarctica|IU25_04522	Drosophila_melanogaster|rna-NM_132683.2	Aedes_aegypti|rna-XM_021839189.1	Belgica_antarctica|IU25_05306	maker-ctg000350_np12-augustus-gene-14.97-mRNA-1
group617							Clunio_marinus|rna-CLUMA_CG012176	Anopheles_gambiae|rna-XM_316371.4	Belgica_antarctica|IU25_10610	Drosophila_melanogaster|rna-NM_135740.3	Aedes_aegypti|rna-XM_021842597.1	Aedes_aegypti|rna-XM_021857068.1	maker-ctg000360_np12-augustus-gene-7.73-mRNA-1	Clunio_marinus|rna-CLUMA_CG000202
group618							Clunio_marinus|rna-CLUMA_CG001137	maker-ctg000130_np12-augustus-gene-14.81-mRNA-1	Anopheles_gambiae|rna-XM_308075.2	Belgica_antarctica|IU25_09508	Drosophila_melanogaster|rna-NM_169272.2	Aedes_aegypti|rna-XM_021848596.1	maker-ctg000230_np12-augustus-gene-34.83-mRNA-1	Belgica_antarctica|IU25_09509
group619							Clunio_marinus|rna-CLUMA_CG016442	augustus_masked-ctg000110_np12-processed-gene-5.32-mRNA-1	Anopheles_gambiae|rna-XM_320234.4	Belgica_antarctica|IU25_03846	Drosophila_melanogaster|rna-NM_136913.3	Aedes_aegypti|rna-XM_021853052.1	Clunio_marinus|rna-CLUMA_CG016464	Belgica_antarctica|IU25_03848
group620							Clunio_marinus|rna-CLUMA_CG019480	maker-ctg000360_np12-augustus-gene-14.97-mRNA-1	Anopheles_gambiae|rna-XM_308569.3	Anopheles_gambiae|rna-XM_001687956.1	Anopheles_gambiae|rna-XM_001237105.2	Belgica_antarctica|IU25_10430	Drosophila_melanogaster|rna-NM_057374.3	Aedes_aegypti|rna-XM_001662506.3
group621							Clunio_marinus|rna-CLUMA_CG002982	augustus_masked-ctg000310_np12-processed-gene-3.25-mRNA-1	Anopheles_gambiae|rna-XM_552176.3	Belgica_antarctica|IU25_09307	Drosophila_melanogaster|rna-NM_079015.3	Aedes_aegypti|rna-XM_021848848.1	augustus-ctg000310_np12-processed-gene-3.36-mRNA-1	Belgica_antarctica|IU25_04855
group622							Clunio_marinus|rna-CLUMA_CG020845	maker-ctg000300_np12-augustus-gene-10.100-mRNA-1	Anopheles_gambiae|rna-XM_003435767.1	Belgica_antarctica|IU25_06842	Drosophila_melanogaster|rna-NM_170204.2	Aedes_aegypti|rna-XM_001658819.2	Drosophila_melanogaster|rna-NM_001316650.1	Drosophila_melanogaster|rna-NM_165102.2
group623							Clunio_marinus|rna-CLUMA_CG013356	maker-ctg000050_np12-augustus-gene-2.109-mRNA-1	maker-ctg000050_np12-augustus-gene-2.108-mRNA-1	Anopheles_gambiae|rna-XM_314285.4	Belgica_antarctica|IU25_11253	Belgica_antarctica|IU25_11251	Drosophila_melanogaster|rna-NM_168357.3	Aedes_aegypti|rna-XM_021842641.1
group624							maker-ctg000360_np12-augustus-gene-6.55-mRNA-1	augustus-ctg000220_np12-processed-gene-9.65-mRNA-1	Belgica_antarctica|IU25_12983	Clunio_marinus|rna-CLUMA_CG004194	augustus-ctg000370_np12-processed-gene-13.18-mRNA-1	Clunio_marinus|rna-CLUMA_CG014497	augustus-ctg000220_np12-processed-gene-3.26-mRNA-1	augustus-ctg000550_np12-processed-gene-11.38-mRNA-1
group625							Clunio_marinus|rna-CLUMA_CG003273	maker-ctg000370_np12-augustus-gene-12.56-mRNA-1	Anopheles_gambiae|rna-XM_314472.4	Belgica_antarctica|IU25_07442	Drosophila_melanogaster|rna-NM_079586.4	Aedes_aegypti|rna-XM_021849475.1	Aedes_aegypti|rna-XM_021850755.1	Aedes_aegypti|rna-XM_021851306.1
group626							Clunio_marinus|rna-CLUMA_CG013331	maker-ctg000110_np12-augustus-gene-4.67-mRNA-1	Belgica_antarctica|IU25_09285	Anopheles_gambiae|rna-XM_001687934.1	Drosophila_melanogaster|rna-NM_001300195.1	Aedes_aegypti|rna-XM_021842107.1	Clunio_marinus|rna-CLUMA_CG013327	augustus_masked-ctg000110_np12-processed-gene-4.15-mRNA-1
group627							Clunio_marinus|rna-CLUMA_CG006717	Belgica_antarctica|IU25_10556	Belgica_antarctica|IU25_10555	Anopheles_gambiae|rna-XM_001238250.2	Drosophila_melanogaster|rna-NM_001103670.3	Clunio_marinus|rna-CLUMA_CG006718	augustus_masked-ctg000130_np12-processed-gene-5.56-mRNA-1	Aedes_aegypti|rna-XM_021847501.1
group628							Clunio_marinus|rna-CLUMA_CG000875	augustus_masked-ctg000060_np12-processed-gene-6.9-mRNA-1	Anopheles_gambiae|rna-XM_321536.5	Belgica_antarctica|IU25_03772	Drosophila_melanogaster|rna-NM_206483.3	Aedes_aegypti|rna-XM_021852675.1	Belgica_antarctica|IU25_03771	maker-ctg000060_np12-augustus-gene-6.72-mRNA-1
group629							Clunio_marinus|rna-CLUMA_CG003961	maker-ctg000440_np12-augustus-gene-0.42-mRNA-1	Belgica_antarctica|IU25_11392	Drosophila_melanogaster|rna-NM_132989.3	Aedes_aegypti|rna-XM_021838646.1	maker-ctg000240_np12-augustus-gene-0.34-mRNA-1	maker-ctg000280_np12-augustus-gene-0.108-mRNA-1	Aedes_aegypti|rna-XM_021857045.1
group630							Clunio_marinus|rna-CLUMA_CG001513	Drosophila_melanogaster|rna-NM_001103644.3	Aedes_aegypti|rna-XM_021848361.1	Belgica_antarctica|IU25_10093	maker-ctg000370_np12-augustus-gene-7.89-mRNA-1	Anopheles_gambiae|rna-XM_310156.4	Clunio_marinus|rna-CLUMA_CG009914	maker-ctg000370_np12-augustus-gene-16.101-mRNA-1
group631							Clunio_marinus|rna-CLUMA_CG009407	augustus_masked-ctg000090_np12-processed-gene-0.22-mRNA-1	Anopheles_gambiae|rna-XM_308161.4	Belgica_antarctica|IU25_08088	Drosophila_melanogaster|rna-NM_057738.4	Aedes_aegypti|rna-XM_021841013.1	Aedes_aegypti|rna-XM_021841014.1	Belgica_antarctica|IU25_08087
group632							Clunio_marinus|rna-CLUMA_CG021341	maker-ctg000540_np12-augustus-gene-4.93-mRNA-1	Anopheles_gambiae|rna-XM_313925.3	Belgica_antarctica|IU25_09019	Drosophila_melanogaster|rna-NM_078929.4	Aedes_aegypti|rna-XM_021843059.1	augustus-ctg000490_np12-processed-gene-2.33-mRNA-1	maker-ctg000540_np12-augustus-gene-4.94-mRNA-1
group633							Clunio_marinus|rna-CLUMA_CG007499	maker-ctg000130_np12-augustus-gene-27.40-mRNA-1	Anopheles_gambiae|rna-XM_314679.4	Belgica_antarctica|IU25_01119	Drosophila_melanogaster|rna-NM_001273245.2	Aedes_aegypti|rna-XM_021846180.1	maker-ctg000130_np12-augustus-gene-27.39-mRNA-1	Anopheles_gambiae|rna-XM_557716.2
group634							Clunio_marinus|rna-CLUMA_CG019587	Anopheles_gambiae|rna-XM_308239.4	Belgica_antarctica|IU25_08719	Drosophila_melanogaster|rna-NM_138989.3	Aedes_aegypti|rna-XM_021839662.1	Drosophila_melanogaster|rna-NM_001273494.1	Drosophila_melanogaster|rna-NM_144344.3	Drosophila_melanogaster|rna-NM_001038813.2
group635							Clunio_marinus|rna-CLUMA_CG011880	maker-ctg000540_np12-augustus-gene-5.45-mRNA-1	Anopheles_gambiae|rna-XM_319454.4	Belgica_antarctica|IU25_02217	Drosophila_melanogaster|rna-NM_057916.4	Aedes_aegypti|rna-XM_021854749.1	Belgica_antarctica|IU25_02218	maker-ctg000540_np12-augustus-gene-5.46-mRNA-1
group636							Clunio_marinus|rna-CLUMA_CG000035	maker-ctg000110_np12-augustus-gene-11.88-mRNA-1	Anopheles_gambiae|rna-XM_316031.4	Belgica_antarctica|IU25_09249	Drosophila_melanogaster|rna-NM_136602.5	Aedes_aegypti|rna-XM_021841294.1	Anopheles_gambiae|rna-XM_556667.3	Drosophila_melanogaster|rna-NM_136603.3
group637							Clunio_marinus|rna-CLUMA_CG000958	maker-ctg000370_np12-augustus-gene-31.82-mRNA-1	Belgica_antarctica|IU25_07602	Drosophila_melanogaster|rna-NM_164557.3	Aedes_aegypti|rna-XM_021847432.1	Clunio_marinus|rna-CLUMA_CG000955	maker-ctg000370_np12-augustus-gene-31.81-mRNA-1	Anopheles_gambiae|rna-XM_317495.3
group638							Clunio_marinus|rna-CLUMA_CG019071	augustus_masked-ctg000190_np12-processed-gene-2.53-mRNA-1	Anopheles_gambiae|rna-XM_316248.3	Belgica_antarctica|IU25_04140	Drosophila_melanogaster|rna-NM_136502.4	Aedes_aegypti|rna-XM_021842433.1	Clunio_marinus|rna-CLUMA_CG019132	Belgica_antarctica|IU25_09707
group639							Clunio_marinus|rna-CLUMA_CG017825	maker-ctg000400_np12-augustus-gene-1.76-mRNA-1	Anopheles_gambiae|rna-XM_317137.3	Belgica_antarctica|IU25_00170	Drosophila_melanogaster|rna-NM_001298902.1	Aedes_aegypti|rna-XM_021845990.1	augustus_masked-ctg000350_np12-processed-gene-16.4-mRNA-1	maker-ctg000350_np12-augustus-gene-4.55-mRNA-1
group640							Clunio_marinus|rna-CLUMA_CG005674	Anopheles_gambiae|rna-XM_307209.4	Belgica_antarctica|IU25_05008	Drosophila_melanogaster|rna-NM_001297934.1	Aedes_aegypti|rna-XM_021856552.1	Aedes_aegypti|rna-XM_001654269.2	Drosophila_melanogaster|rna-NM_001201824.2	augustus_masked-ctg000220_np12-processed-gene-18.23-mRNA-1
group641							Clunio_marinus|rna-CLUMA_CG010437	maker-ctg000140_np12-augustus-gene-19.117-mRNA-1	Anopheles_gambiae|rna-XM_312322.2	Belgica_antarctica|IU25_11836	Aedes_aegypti|rna-XM_001655239.2	augustus_masked-ctg000140_np12-processed-gene-19.62-mRNA-1	maker-ctg000140_np12-augustus-gene-19.95-mRNA-1	maker-ctg000140_np12-augustus-gene-19.115-mRNA-1
group642							Clunio_marinus|rna-CLUMA_CG001243	maker-ctg000080_np12-augustus-gene-3.134-mRNA-1	Belgica_antarctica|IU25_06904	Belgica_antarctica|IU25_05416	Drosophila_melanogaster|rna-NM_206464.3	Anopheles_gambiae|rna-XM_313289.5	Aedes_aegypti|rna-XM_001656365.2	maker-ctg000500_np12-augustus-gene-6.100-mRNA-1
group643							Clunio_marinus|rna-CLUMA_CG005958	Anopheles_gambiae|rna-XM_310172.3	Aedes_aegypti|rna-XM_001651706.3	maker-ctg000360_np12-augustus-gene-16.68-mRNA-1	Drosophila_melanogaster|rna-NM_078796.3	augustus_masked-ctg000360_np12-processed-gene-16.26-mRNA-1	Drosophila_melanogaster|rna-NM_078997.3	Aedes_aegypti|rna-XM_001651704.2
group644							Clunio_marinus|rna-CLUMA_CG015334	augustus_masked-ctg000400_np12-processed-gene-7.12-mRNA-1	Belgica_antarctica|IU25_01471	Aedes_aegypti|rna-XM_021844457.1	Anopheles_gambiae|rna-XM_001688418.1	Drosophila_melanogaster|rna-NM_170407.3	Drosophila_melanogaster|rna-NM_132560.3	Drosophila_melanogaster|rna-NM_132903.3
group645							Clunio_marinus|rna-CLUMA_CG020968	maker-ctg000300_np12-augustus-gene-10.130-mRNA-1	Anopheles_gambiae|rna-XM_310860.4	Belgica_antarctica|IU25_06855	Drosophila_melanogaster|rna-NM_001298811.1	Aedes_aegypti|rna-XM_021852142.1	Aedes_aegypti|rna-XM_021856946.1	Drosophila_melanogaster|rna-NM_135338.2
group646							Clunio_marinus|rna-CLUMA_CG001690	maker-ctg000550_np12-augustus-gene-15.87-mRNA-1	Anopheles_gambiae|rna-XM_321447.5	Belgica_antarctica|IU25_11866	Drosophila_melanogaster|rna-NM_001275951.1	Aedes_aegypti|rna-XM_001657154.2	Drosophila_melanogaster|rna-NM_142915.3	Belgica_antarctica|IU25_09192
group647							Clunio_marinus|rna-CLUMA_CG020616	maker-ctg000140_np12-augustus-gene-9.44-mRNA-1	Anopheles_gambiae|rna-XM_320264.5	Belgica_antarctica|IU25_08340	Drosophila_melanogaster|rna-NM_001272784.1	Aedes_aegypti|rna-XM_021854102.1	maker-ctg000140_np12-augustus-gene-9.45-mRNA-1	Drosophila_melanogaster|rna-NM_132544.2
group648							Clunio_marinus|rna-CLUMA_CG006618	maker-ctg000350_np12-augustus-gene-9.61-mRNA-1	Anopheles_gambiae|rna-XM_553659.3	Belgica_antarctica|IU25_11369	Drosophila_melanogaster|rna-NM_001347812.1	Belgica_antarctica|IU25_12502	Aedes_aegypti|rna-XM_021845711.1	Clunio_marinus|rna-CLUMA_CG006615
group649							Clunio_marinus|rna-CLUMA_CG020916	augustus-ctg000170_np12-processed-gene-3.15-mRNA-1	Anopheles_gambiae|rna-XM_320144.4	Belgica_antarctica|IU25_06846	Drosophila_melanogaster|rna-NM_001258476.2	Aedes_aegypti|rna-XM_001649756.2	Belgica_antarctica|IU25_06845	Aedes_aegypti|rna-XM_021854830.1
group650							Clunio_marinus|rna-CLUMA_CG005111	maker-ctg000320_np12-augustus-gene-0.65-mRNA-1	Anopheles_gambiae|rna-XM_320710.4	Belgica_antarctica|IU25_11248	Drosophila_melanogaster|rna-NM_057704.5	Aedes_aegypti|rna-XM_021852978.1	Aedes_aegypti|rna-XM_001652899.2	Drosophila_melanogaster|rna-NM_057705.4
group651							Clunio_marinus|rna-CLUMA_CG012901	maker-ctg000140_np12-augustus-gene-7.108-mRNA-1	Anopheles_gambiae|rna-XM_313338.5	Belgica_antarctica|IU25_09565	Drosophila_melanogaster|rna-NM_079587.3	Aedes_aegypti|rna-XM_021856395.1	Aedes_aegypti|rna-XM_011495283.2	Drosophila_melanogaster|rna-NM_058000.3
group652							Clunio_marinus|rna-CLUMA_CG012953	Belgica_antarctica|IU25_07009	Drosophila_melanogaster|rna-NM_058013.5	Aedes_aegypti|rna-XM_001653189.2	Drosophila_melanogaster|rna-NM_170126.5	maker-ctg000140_np12-augustus-gene-13.54-mRNA-1	Belgica_antarctica|IU25_06777	Clunio_marinus|rna-CLUMA_CG010999
group653							Clunio_marinus|rna-CLUMA_CG000181	maker-ctg000230_np12-augustus-gene-26.60-mRNA-1	Anopheles_gambiae|rna-XM_314676.4	Belgica_antarctica|IU25_08913	Drosophila_melanogaster|rna-NM_001299068.1	Aedes_aegypti|rna-XM_021846184.1	Drosophila_melanogaster|rna-NM_001103698.2	Drosophila_melanogaster|rna-NM_165198.2
group654							Clunio_marinus|rna-CLUMA_CG009958	Drosophila_melanogaster|rna-NM_078755.3	Drosophila_melanogaster|rna-NM_001272445.2	Aedes_aegypti|rna-XM_001657504.2	Anopheles_gambiae|rna-XM_321242.5	augustus_masked-ctg000220_np12-processed-gene-5.28-mRNA-1	augustus-ctg000220_np12-processed-gene-6.64-mRNA-1	augustus-ctg000220_np12-processed-gene-6.30-mRNA-1
group655							Clunio_marinus|rna-CLUMA_CG012860	Anopheles_gambiae|rna-XM_312144.5	Belgica_antarctica|IU25_06559	Drosophila_melanogaster|rna-NM_079522.4	Aedes_aegypti|rna-XM_001648018.2	Drosophila_melanogaster|rna-NM_001316623.1	Belgica_antarctica|IU25_06558	maker-ctg000550_np12-augustus-gene-0.98-mRNA-1
group656							Clunio_marinus|rna-CLUMA_CG003865	augustus_masked-ctg000230_np12-processed-gene-45.42-mRNA-1	Anopheles_gambiae|rna-XM_310052.5	Belgica_antarctica|IU25_05566	Drosophila_melanogaster|rna-NM_135275.3	Aedes_aegypti|rna-XM_021847998.1	Anopheles_gambiae|rna-XM_559860.3	Aedes_aegypti|rna-XM_001652985.2
group657							Clunio_marinus|rna-CLUMA_CG014891	maker-ctg000140_np12-augustus-gene-51.54-mRNA-1	Belgica_antarctica|IU25_04103	Drosophila_melanogaster|rna-NM_169018.2	Aedes_aegypti|rna-XM_001663123.2	Aedes_aegypti|rna-XM_001649312.2	Aedes_aegypti|rna-XM_021844663.1	maker-ctg000200_np12-augustus-gene-19.88-mRNA-1
group658							Clunio_marinus|rna-CLUMA_CG015809	maker-ctg000130_np12-augustus-gene-26.30-mRNA-1	Anopheles_gambiae|rna-XM_001688991.1	Aedes_aegypti|rna-XM_021848288.1	Belgica_antarctica|IU25_04650	Drosophila_melanogaster|rna-NM_001272872.1	Clunio_marinus|rna-CLUMA_CG016010	maker-ctg000130_np12-augustus-gene-26.31-mRNA-1
group659							Clunio_marinus|rna-CLUMA_CG014053	maker-ctg000130_np12-augustus-gene-13.56-mRNA-1	Anopheles_gambiae|rna-XM_317823.4	Aedes_aegypti|rna-XM_021854299.1	augustus-ctg000080_np12-processed-gene-8.73-mRNA-1	maker-ctg000130_np12-augustus-gene-13.57-mRNA-1	Belgica_antarctica|IU25_02969	maker-ctg000550_np12-augustus-gene-5.45-mRNA-1
group660							Clunio_marinus|rna-CLUMA_CG014207	maker-ctg000100_np12-augustus-gene-4.86-mRNA-1	Anopheles_gambiae|rna-XM_315526.4	Belgica_antarctica|IU25_08806	Belgica_antarctica|IU25_00648	Drosophila_melanogaster|rna-NM_168477.3	Drosophila_melanogaster|rna-NM_167193.2	Aedes_aegypti|rna-XM_021842746.1
group661							Clunio_marinus|rna-CLUMA_CG020207	maker-ctg000440_np12-augustus-gene-0.32-mRNA-1	Anopheles_gambiae|rna-XM_558110.3	Belgica_antarctica|IU25_06802	Drosophila_melanogaster|rna-NM_078741.4	Aedes_aegypti|rna-XM_021850453.1	maker-ctg000280_np12-augustus-gene-0.136-mRNA-1	Belgica_antarctica|IU25_10127
group662							Clunio_marinus|rna-CLUMA_CG005566	maker-ctg000320_np12-augustus-gene-4.145-mRNA-1	Anopheles_gambiae|rna-XM_001238255.1	Belgica_antarctica|IU25_05515	Drosophila_melanogaster|rna-NM_139574.4	Aedes_aegypti|rna-XM_001649716.2	augustus_masked-ctg000320_np12-processed-gene-4.60-mRNA-1	Drosophila_melanogaster|rna-NM_168041.2
group663							Clunio_marinus|rna-CLUMA_CG017921	augustus_masked-ctg000340_np12-processed-gene-0.8-mRNA-1	Anopheles_gambiae|rna-XM_309334.3	Belgica_antarctica|IU25_04170	Drosophila_melanogaster|rna-NM_136919.3	Aedes_aegypti|rna-XM_021856020.1	Aedes_aegypti|rna-XM_001650888.2	maker-ctg000400_np12-augustus-gene-8.104-mRNA-1
group664							Clunio_marinus|rna-CLUMA_CG002630	augustus_masked-ctg000220_np12-processed-gene-15.50-mRNA-1	Anopheles_gambiae|rna-XM_312762.5	Belgica_antarctica|IU25_04071	Drosophila_melanogaster|rna-NM_142016.3	Aedes_aegypti|rna-XM_021837739.1	Drosophila_melanogaster|rna-NM_169502.2	Drosophila_melanogaster|rna-NM_169503.3
group665							Drosophila_melanogaster|rna-NM_134959.2	Drosophila_melanogaster|rna-NM_001298665.1	Drosophila_melanogaster|rna-NM_001169392.2	Drosophila_melanogaster|rna-NM_134955.3	Drosophila_melanogaster|rna-NM_001258929.2	Drosophila_melanogaster|rna-NM_001258928.2	Drosophila_melanogaster|rna-NM_142888.4	Drosophila_melanogaster|rna-NM_164847.3
group666							Clunio_marinus|rna-CLUMA_CG016277	maker-ctg000360_np12-augustus-gene-13.31-mRNA-1	Anopheles_gambiae|rna-XM_313975.4	Belgica_antarctica|IU25_00151	Drosophila_melanogaster|rna-NM_001369956.1	Aedes_aegypti|rna-XM_021841466.1	Belgica_antarctica|IU25_00152	maker-ctg000360_np12-augustus-gene-13.32-mRNA-1
group667							Clunio_marinus|rna-CLUMA_CG012123	augustus_masked-ctg000540_np12-processed-gene-0.32-mRNA-1	Anopheles_gambiae|rna-XM_003436121.1	Belgica_antarctica|IU25_06122	Drosophila_melanogaster|rna-NM_080044.4	Aedes_aegypti|rna-XM_021856909.1	Aedes_aegypti|rna-XM_021850716.1	augustus_masked-ctg000540_np12-processed-gene-0.1-mRNA-1
group668							Clunio_marinus|rna-CLUMA_CG020949	Anopheles_gambiae|rna-XM_321663.4	Belgica_antarctica|IU25_12169	Aedes_aegypti|rna-XM_021853997.1	Belgica_antarctica|IU25_10313	augustus_masked-ctg000210_np12-processed-gene-8.33-mRNA-1	Clunio_marinus|rna-CLUMA_CG018101	Drosophila_melanogaster|rna-NM_001275270.1
group669							Clunio_marinus|rna-CLUMA_CG009457	augustus_masked-ctg000110_np12-processed-gene-8.23-mRNA-1	Anopheles_gambiae|rna-XM_318238.4	Belgica_antarctica|IU25_08354	Drosophila_melanogaster|rna-NM_137969.3	Aedes_aegypti|rna-XM_001650120.2	Belgica_antarctica|IU25_08353	maker-ctg000360_np12-augustus-gene-1.80-mRNA-1
group670							Clunio_marinus|rna-CLUMA_CG009316	maker-ctg000120_np12-augustus-gene-1.136-mRNA-1	Anopheles_gambiae|rna-XM_314027.4	Belgica_antarctica|IU25_09108	Drosophila_melanogaster|rna-NM_001201975.2	Aedes_aegypti|rna-XM_021841655.1	Aedes_aegypti|rna-XM_021841663.1	maker-ctg000120_np12-augustus-gene-1.137-mRNA-1
group671							Clunio_marinus|rna-CLUMA_CG015189	maker-ctg000550_np12-augustus-gene-3.95-mRNA-1	Anopheles_gambiae|rna-XM_316549.4	Belgica_antarctica|IU25_02023	Drosophila_melanogaster|rna-NM_139528.3	Aedes_aegypti|rna-XM_021840441.1	augustus_masked-ctg000490_np12-processed-gene-3.6-mRNA-1	maker-ctg000150_np12-augustus-gene-0.32-mRNA-1
group672							Clunio_marinus|rna-CLUMA_CG003109	augustus_masked-ctg000510_np12-processed-gene-5.15-mRNA-1	Belgica_antarctica|IU25_09706	Drosophila_melanogaster|rna-NM_132456.3	Anopheles_gambiae|rna-XM_308620.4	Aedes_aegypti|rna-XM_021841549.1	Aedes_aegypti|rna-XM_021841545.1	Aedes_aegypti|rna-XM_001661561.2
group673							Clunio_marinus|rna-CLUMA_CG000679	maker-ctg000220_np12-augustus-gene-18.109-mRNA-1	Anopheles_gambiae|rna-XM_320671.2	Belgica_antarctica|IU25_09204	Drosophila_melanogaster|rna-NM_176539.2	Aedes_aegypti|rna-XM_021854184.1	Anopheles_gambiae|rna-XM_308627.4	Aedes_aegypti|rna-XM_021840655.1
group674							Clunio_marinus|rna-CLUMA_CG018261	maker-ctg000340_np12-augustus-gene-8.64-mRNA-1	Belgica_antarctica|IU25_12530	Belgica_antarctica|IU25_12532	Anopheles_gambiae|rna-XM_319319.4	Aedes_aegypti|rna-XM_021845404.1	Clunio_marinus|rna-CLUMA_CG020847	Drosophila_melanogaster|rna-NM_138562.3
group675							Clunio_marinus|rna-CLUMA_CG004477	augustus_masked-ctg000400_np12-processed-gene-6.32-mRNA-1	Anopheles_gambiae|rna-XM_317430.4	Belgica_antarctica|IU25_01283	Drosophila_melanogaster|rna-NM_057214.5	Aedes_aegypti|rna-XM_021847602.1	Belgica_antarctica|IU25_01285	Anopheles_gambiae|rna-XM_555434.3
group676	+6*						Clunio_marinus|rna-CLUMA_CG018778	Belgica_antarctica|IU25_06614	Belgica_antarctica|IU25_11465	Belgica_antarctica|IU25_01761	Belgica_antarctica|IU25_08255	Belgica_antarctica|IU25_01767	Belgica_antarctica|IU25_10061	Belgica_antarctica|IU25_08256
group677						+3*	Belgica_antarctica|IU25_05961	Aedes_aegypti|rna-XM_001649655.2	Aedes_aegypti|rna-XM_001649651.2	Aedes_aegypti|rna-XM_001649652.2	Aedes_aegypti|rna-XM_001649653.2	Aedes_aegypti|rna-XM_001649654.2	Anopheles_gambiae|rna-XM_319254.2	Anopheles_gambiae|rna-XM_001238116.1
group678						+7*	Aedes_aegypti|rna-XM_001650659.2	Aedes_aegypti|rna-XM_021845498.1	Aedes_aegypti|rna-XM_021842008.1	Aedes_aegypti|rna-XM_021850806.1	Aedes_aegypti|rna-XM_021838729.1	Aedes_aegypti|rna-XM_001650125.2	Aedes_aegypti|rna-XM_021838677.1	Aedes_aegypti|rna-XM_021839485.1
group679							Belgica_antarctica|IU25_11721	Belgica_antarctica|IU25_12770	Anopheles_gambiae|rna-XM_003436649.1	Drosophila_melanogaster|rna-NM_169202.1	Aedes_aegypti|rna-XM_021837269.1	Belgica_antarctica|IU25_04108	maker-ctg000550_np12-augustus-gene-22.41-mRNA-1	Clunio_marinus|rna-CLUMA_CG015417
group680							Belgica_antarctica|IU25_12924	Belgica_antarctica|IU25_09997	maker-ctg000400_np12-augustus-gene-9.139-mRNA-1	Clunio_marinus|rna-CLUMA_CG010821	Belgica_antarctica|IU25_10008	Anopheles_gambiae|rna-XM_552266.3	Drosophila_melanogaster|rna-NM_080111.4	Aedes_aegypti|rna-XM_021854946.1
group681							Belgica_antarctica|IU25_12797	Belgica_antarctica|IU25_12618	Belgica_antarctica|IU25_09106	maker-ctg000370_np12-augustus-gene-15.55-mRNA-1	Anopheles_gambiae|rna-XM_001237260.3	Drosophila_melanogaster|rna-NM_080314.3	Aedes_aegypti|rna-XM_021848038.1	Clunio_marinus|rna-CLUMA_CG021312
group682							Belgica_antarctica|IU25_09155	Belgica_antarctica|IU25_06378	maker-ctg000050_np12-augustus-gene-1.61-mRNA-1	Anopheles_gambiae|rna-XM_315807.4	Aedes_aegypti|rna-XM_001657669.2	Clunio_marinus|rna-CLUMA_CG013423	Drosophila_melanogaster|rna-NM_001299981.1	maker-ctg000050_np12-augustus-gene-1.60-mRNA-1
group683							Belgica_antarctica|IU25_12191	Belgica_antarctica|IU25_12262	Belgica_antarctica|IU25_01540	Aedes_aegypti|rna-XM_001655005.2	augustus_masked-ctg000380_np12-processed-gene-0.9-mRNA-1	Anopheles_gambiae|rna-XM_316825.5	Drosophila_melanogaster|rna-NM_176736.2	maker-ctg000140_np12-augustus-gene-56.129-mRNA-1
group684							Belgica_antarctica|IU25_04958	Belgica_antarctica|IU25_04956	Belgica_antarctica|IU25_04497	maker-ctg000070_np12-augustus-gene-2.137-mRNA-1	Anopheles_gambiae|rna-XM_321327.5	Aedes_aegypti|rna-XM_021852094.1	Clunio_marinus|rna-CLUMA_CG000582	Clunio_marinus|rna-CLUMA_CG000584
group685							Belgica_antarctica|IU25_09850	Belgica_antarctica|IU25_12845	maker-ctg000540_np12-augustus-gene-3.116-mRNA-1	Anopheles_gambiae|rna-XM_315391.4	Drosophila_melanogaster|rna-NM_168076.2	Aedes_aegypti|rna-XM_021841288.1	Clunio_marinus|rna-CLUMA_CG011758	augustus_masked-ctg000540_np12-processed-gene-3.60-mRNA-1
group686							Belgica_antarctica|IU25_01677	Belgica_antarctica|IU25_00558	maker-ctg000480_np12-augustus-gene-1.228-mRNA-1	Anopheles_gambiae|rna-XM_556172.2	Drosophila_melanogaster|rna-NM_001103722.3	Aedes_aegypti|rna-XM_021855339.1	Clunio_marinus|rna-CLUMA_CG005737	Clunio_marinus|rna-CLUMA_CG005712
group687							Belgica_antarctica|IU25_08967	maker-ctg000160_np12-augustus-gene-0.27-mRNA-1	maker-ctg000000_np12-augustus-gene-0.25-mRNA-1	Anopheles_gambiae|rna-XM_003436526.1	Drosophila_melanogaster|rna-NM_143417.3	Aedes_aegypti|rna-XM_021857251.1	Clunio_marinus|rna-CLUMA_CG010037	maker-ctg000000_np12-augustus-gene-0.23-mRNA-1
group688							Belgica_antarctica|IU25_03855	augustus_masked-ctg000340_np12-processed-gene-5.50-mRNA-1	Anopheles_gambiae|rna-XM_310823.5	Drosophila_melanogaster|rna-NM_078653.2	Aedes_aegypti|rna-XM_021843261.1	Clunio_marinus|rna-CLUMA_CG009909	Belgica_antarctica|IU25_03853	augustus_masked-ctg000340_np12-processed-gene-5.49-mRNA-1
group689							Belgica_antarctica|IU25_11235	augustus_masked-ctg000110_np12-processed-gene-9.22-mRNA-1	Anopheles_gambiae|rna-XM_315559.4	Drosophila_melanogaster|rna-NM_001259713.3	Aedes_aegypti|rna-XM_021843143.1	Belgica_antarctica|IU25_11236	Clunio_marinus|rna-CLUMA_CG006279	Drosophila_melanogaster|rna-NM_168147.2
group690							Belgica_antarctica|IU25_04608	Clunio_marinus|rna-CLUMA_CG014254	maker-ctg000230_np12-augustus-gene-2.54-mRNA-1	Drosophila_melanogaster|rna-NM_078855.4	Aedes_aegypti|rna-XM_021846848.1	Drosophila_melanogaster|rna-NM_001299041.1	maker-ctg000230_np12-augustus-gene-2.56-mRNA-1	Anopheles_gambiae|rna-XM_319079.4
group691							Belgica_antarctica|IU25_06191	Anopheles_gambiae|rna-XM_309539.3	Drosophila_melanogaster|rna-NM_001259898.2	Aedes_aegypti|rna-XM_001657189.2	Clunio_marinus|rna-CLUMA_CG014057	Clunio_marinus|rna-CLUMA_CG014058	Drosophila_melanogaster|rna-NM_137765.3	augustus_masked-ctg000230_np12-processed-gene-1.7-mRNA-1
group692							Belgica_antarctica|IU25_01702	Anopheles_gambiae|rna-XM_313828.2	Aedes_aegypti|rna-XM_001662964.2	Belgica_antarctica|IU25_02549	Clunio_marinus|rna-CLUMA_CG002402	Clunio_marinus|rna-CLUMA_CG002664	maker-ctg000500_np12-augustus-gene-1.78-mRNA-1	augustus_masked-ctg000370_np12-processed-gene-25.11-mRNA-1
group693							Belgica_antarctica|IU25_05092	maker-ctg000140_np12-augustus-gene-51.61-mRNA-1	Anopheles_gambiae|rna-XM_003436710.1	Drosophila_melanogaster|rna-NM_140184.4	Aedes_aegypti|rna-XM_021849259.1	Belgica_antarctica|IU25_10227	maker-ctg000140_np12-augustus-gene-51.68-mRNA-1	Clunio_marinus|rna-CLUMA_CG015333
group694							Belgica_antarctica|IU25_11023	Anopheles_gambiae|rna-XM_312298.5	Aedes_aegypti|rna-XM_021855614.1	Clunio_marinus|rna-CLUMA_CG011111	Belgica_antarctica|IU25_01071	Drosophila_melanogaster|rna-NM_001260413.1	Clunio_marinus|rna-CLUMA_CG002219	maker-ctg000550_np12-augustus-gene-10.49-mRNA-1
group695							Belgica_antarctica|IU25_08091	augustus_masked-ctg000230_np12-processed-gene-42.45-mRNA-1	Anopheles_gambiae|rna-XM_319309.4	Drosophila_melanogaster|rna-NM_165190.4	Aedes_aegypti|rna-XM_021846883.1	Clunio_marinus|rna-CLUMA_CG006906	Aedes_aegypti|rna-XM_021851099.1	Aedes_aegypti|rna-XM_021845407.1
group696							Belgica_antarctica|IU25_01875	maker-ctg000490_np12-augustus-gene-0.89-mRNA-1	Anopheles_gambiae|rna-XM_317460.3	Drosophila_melanogaster|rna-NM_143511.3	Aedes_aegypti|rna-XM_001663671.2	Clunio_marinus|rna-CLUMA_CG018193	Aedes_aegypti|rna-XM_021845301.1	Anopheles_gambiae|rna-XM_317117.4
group697							Belgica_antarctica|IU25_07269	maker-ctg000230_np12-augustus-gene-30.68-mRNA-1	Anopheles_gambiae|rna-XM_315929.4	Drosophila_melanogaster|rna-NM_135657.3	Aedes_aegypti|rna-XM_001649826.2	Clunio_marinus|rna-CLUMA_CG014345	Aedes_aegypti|rna-XM_001649773.2	Anopheles_gambiae|rna-XM_001230818.2
group698							Aedes_aegypti|rna-XM_001652798.2	Belgica_antarctica|IU25_11098	maker-ctg000130_np12-augustus-gene-11.39-mRNA-1	Anopheles_gambiae|rna-XM_318942.3	Belgica_antarctica|IU25_08372	Clunio_marinus|rna-CLUMA_CG018063	Anopheles_gambiae|rna-XM_308951.2	Anopheles_gambiae|rna-XM_308952.3
group699							Belgica_antarctica|IU25_03525	maker-ctg000370_np12-augustus-gene-32.161-mRNA-1	Anopheles_gambiae|rna-XM_315069.4	Drosophila_melanogaster|rna-NM_001272403.1	Aedes_aegypti|rna-XM_021851701.1	Anopheles_gambiae|rna-XM_315070.4	Anopheles_gambiae|rna-XM_316803.5	Drosophila_melanogaster|rna-NM_135007.2
group700							Belgica_antarctica|IU25_05888	augustus_masked-ctg000200_np12-processed-gene-23.11-mRNA-1	Anopheles_gambiae|rna-XM_321721.5	Drosophila_melanogaster|rna-NM_001038976.1	Aedes_aegypti|rna-XM_001657929.2	Belgica_antarctica|IU25_05889	Aedes_aegypti|rna-XM_021856432.1	Clunio_marinus|rna-CLUMA_CG002401
group701							Belgica_antarctica|IU25_03789	augustus_masked-ctg000200_np12-processed-gene-1.53-mRNA-1	Anopheles_gambiae|rna-XM_311947.5	Drosophila_melanogaster|rna-NM_001298375.1	Aedes_aegypti|rna-XM_021857474.1	Aedes_aegypti|rna-XM_021856378.1	Clunio_marinus|rna-CLUMA_CG019051	Aedes_aegypti|rna-XM_021856672.1
group702							Belgica_antarctica|IU25_11961	maker-ctg000110_np12-augustus-gene-16.66-mRNA-1	Anopheles_gambiae|rna-XM_313576.4	Drosophila_melanogaster|rna-NM_079026.3	Aedes_aegypti|rna-XM_021843260.1	Clunio_marinus|rna-CLUMA_CG015128	Drosophila_melanogaster|rna-NM_137181.3	Drosophila_melanogaster|rna-NM_137964.2
group703							Belgica_antarctica|IU25_02191	maker-ctg000220_np12-augustus-gene-15.125-mRNA-1	Anopheles_gambiae|rna-XM_314980.4	Drosophila_melanogaster|rna-NM_001300338.1	Aedes_aegypti|rna-XM_021853832.1	Clunio_marinus|rna-CLUMA_CG002626	maker-ctg000510_np12-augustus-gene-3.111-mRNA-1	Aedes_aegypti|rna-XM_001659884.2
group704							Belgica_antarctica|IU25_05403	augustus_masked-ctg000350_np12-processed-gene-16.8-mRNA-1	Anopheles_gambiae|rna-XM_320284.5	Drosophila_melanogaster|rna-NM_001274103.1	Aedes_aegypti|rna-XM_021855836.1	Clunio_marinus|rna-CLUMA_CG017186	maker-ctg000230_np12-augustus-gene-39.50-mRNA-1	maker-ctg000350_np12-augustus-gene-16.40-mRNA-1
group705							Belgica_antarctica|IU25_04751	maker-ctg000500_np12-augustus-gene-3.74-mRNA-1	Anopheles_gambiae|rna-XM_311917.5	Drosophila_melanogaster|rna-NM_170144.3	Aedes_aegypti|rna-XM_001648227.2	Clunio_marinus|rna-CLUMA_CG018269	maker-ctg000500_np12-augustus-gene-3.75-mRNA-1	Aedes_aegypti|rna-XM_001648226.2
group706							Belgica_antarctica|IU25_04133	maker-ctg000200_np12-augustus-gene-0.81-mRNA-1	Clunio_marinus|rna-CLUMA_CG018897	Belgica_antarctica|IU25_04322	Anopheles_gambiae|rna-XM_003437070.1	Drosophila_melanogaster|rna-NM_001014680.4	Aedes_aegypti|rna-XM_021837669.1	Clunio_marinus|rna-CLUMA_CG006285
group707							Belgica_antarctica|IU25_11314	augustus_masked-ctg000220_np12-processed-gene-3.15-mRNA-1	Anopheles_gambiae|rna-XM_003436754.1	Drosophila_melanogaster|rna-NM_001014684.2	Aedes_aegypti|rna-XM_021837631.1	Clunio_marinus|rna-CLUMA_CG020448	Belgica_antarctica|IU25_11311	Clunio_marinus|rna-CLUMA_CG020445
group708							Belgica_antarctica|IU25_03392	maker-ctg000220_np12-augustus-gene-18.95-mRNA-1	Anopheles_gambiae|rna-XM_309063.4	Drosophila_melanogaster|rna-NM_001300514.1	Aedes_aegypti|rna-XM_021838135.1	Clunio_marinus|rna-CLUMA_CG003178	Belgica_antarctica|IU25_03391	Clunio_marinus|rna-CLUMA_CG003182
group709							Belgica_antarctica|IU25_04000	maker-ctg000360_np12-augustus-gene-2.58-mRNA-1	Anopheles_gambiae|rna-XM_001688813.1	Aedes_aegypti|rna-XM_001654437.2	Clunio_marinus|rna-CLUMA_CG010439	Anopheles_gambiae|rna-XM_557068.3	Drosophila_melanogaster|rna-NM_140921.3	maker-ctg000360_np12-augustus-gene-2.59-mRNA-1
group710							Belgica_antarctica|IU25_08470	Anopheles_gambiae|rna-XM_564748.3	Aedes_aegypti|rna-XM_021840055.1	Clunio_marinus|rna-CLUMA_CG014150	Aedes_aegypti|rna-XM_021853157.1	Aedes_aegypti|rna-XM_001659852.2	Drosophila_melanogaster|rna-NM_079006.4	augustus-ctg000530_np12-processed-gene-2.27-mRNA-1
group711							Belgica_antarctica|IU25_00250	maker-ctg000130_np12-augustus-gene-13.66-mRNA-1	Anopheles_gambiae|rna-XM_308433.4	Drosophila_melanogaster|rna-NM_135867.4	Aedes_aegypti|rna-XM_001656667.2	Clunio_marinus|rna-CLUMA_CG014416	maker-ctg000140_np12-augustus-gene-54.75-mRNA-1	Aedes_aegypti|rna-XM_021840732.1
group712							Belgica_antarctica|IU25_00663	maker-ctg000230_np12-augustus-gene-22.85-mRNA-1	Anopheles_gambiae|rna-XM_001689139.1	Aedes_aegypti|rna-XM_021845092.1	Clunio_marinus|rna-CLUMA_CG014266	Belgica_antarctica|IU25_00662	maker-ctg000230_np12-augustus-gene-22.83-mRNA-1	Drosophila_melanogaster|rna-NM_001201843.2
group713							Belgica_antarctica|IU25_06309	augustus_masked-ctg000230_np12-processed-gene-42.15-mRNA-1	Anopheles_gambiae|rna-XM_555522.3	Anopheles_gambiae|rna-XM_317510.4	Drosophila_melanogaster|rna-NM_001299073.1	Aedes_aegypti|rna-XM_021844583.1	Clunio_marinus|rna-CLUMA_CG007483	Belgica_antarctica|IU25_06307
group714							Belgica_antarctica|IU25_04332	augustus_masked-ctg000120_np12-processed-gene-1.12-mRNA-1	Anopheles_gambiae|rna-XM_003435693.1	Drosophila_melanogaster|rna-NM_140055.4	Clunio_marinus|rna-CLUMA_CG006335	Aedes_aegypti|rna-XM_021840548.1	Anopheles_gambiae|rna-XM_001687894.1	Drosophila_melanogaster|rna-NM_140056.3
group715							Belgica_antarctica|IU25_08637	Aedes_aegypti|rna-XM_001659344.2	Belgica_antarctica|IU25_08638	maker-ctg000140_np12-augustus-gene-43.73-mRNA-1	Anopheles_gambiae|rna-XM_321677.5	Clunio_marinus|rna-CLUMA_CG010549	Anopheles_gambiae|rna-XM_003435792.1	Drosophila_melanogaster|rna-NM_141439.3
group716							Belgica_antarctica|IU25_08571	maker-ctg000130_np12-augustus-gene-28.99-mRNA-1	Belgica_antarctica|IU25_06410	maker-ctg000370_np12-augustus-gene-7.107-mRNA-1	Drosophila_melanogaster|rna-NM_001014492.2	Aedes_aegypti|rna-XM_001652061.2	Clunio_marinus|rna-CLUMA_CG004258	Aedes_aegypti|rna-XM_021848211.1
group717							Belgica_antarctica|IU25_03270	maker-ctg000360_np12-augustus-gene-11.28-mRNA-1	Anopheles_gambiae|rna-XM_315906.4	Drosophila_melanogaster|rna-NM_139799.4	Aedes_aegypti|rna-XM_001653099.2	Belgica_antarctica|IU25_08463	Clunio_marinus|rna-CLUMA_CG003679	maker-ctg000220_np12-augustus-gene-5.128-mRNA-1
group718							Belgica_antarctica|IU25_02655	augustus-ctg000080_np12-processed-gene-4.28-mRNA-1	Anopheles_gambiae|rna-XM_003436483.1	Drosophila_melanogaster|rna-NM_079345.4	Aedes_aegypti|rna-XM_021852474.1	Clunio_marinus|rna-CLUMA_CG020477	Aedes_aegypti|rna-XM_021852477.1	Anopheles_gambiae|rna-XM_313339.4
group719				+7*			maker-ctg000370_np12-augustus-gene-4.122-mRNA-1	augustus-ctg000370_np12-processed-gene-27.25-mRNA-1	maker-ctg000370_np12-augustus-gene-4.106-mRNA-1	maker-ctg000370_np12-augustus-gene-4.127-mRNA-1	maker-ctg000370_np12-augustus-gene-27.69-mRNA-1	maker-ctg000370_np12-augustus-gene-4.123-mRNA-1	maker-ctg000370_np12-augustus-gene-4.124-mRNA-1	maker-ctg000370_np12-augustus-gene-4.107-mRNA-1
group720							Belgica_antarctica|IU25_11989	augustus_masked-ctg000070_np12-processed-gene-0.12-mRNA-1	Anopheles_gambiae|rna-XM_552371.3	Drosophila_melanogaster|rna-NM_057962.5	Aedes_aegypti|rna-XM_001650943.2	Clunio_marinus|rna-CLUMA_CG005537	Clunio_marinus|rna-CLUMA_CG004711	augustus_masked-ctg000480_np12-processed-gene-0.4-mRNA-1
group721							Belgica_antarctica|IU25_11516	Anopheles_gambiae|rna-XM_311483.3	Drosophila_melanogaster|rna-NM_057655.4	Clunio_marinus|rna-CLUMA_CG021028	Belgica_antarctica|IU25_07221	maker-ctg000140_np12-augustus-gene-21.91-mRNA-1	Aedes_aegypti|rna-XM_001660897.2	Clunio_marinus|rna-CLUMA_CG012831
group722							Belgica_antarctica|IU25_02262	maker-ctg000540_np12-augustus-gene-2.94-mRNA-1	Aedes_aegypti|rna-XM_021844112.1	Clunio_marinus|rna-CLUMA_CG010025	Belgica_antarctica|IU25_02798	maker-ctg000540_np12-augustus-gene-2.93-mRNA-1	Anopheles_gambiae|rna-XM_314340.2	Drosophila_melanogaster|rna-NM_139451.2
group723							Belgica_antarctica|IU25_05458	maker-ctg000220_np12-augustus-gene-17.76-mRNA-1	maker-ctg000220_np12-augustus-gene-17.74-mRNA-1	Anopheles_gambiae|rna-XM_313613.5	Drosophila_melanogaster|rna-NM_001275728.1	Aedes_aegypti|rna-XM_021857517.1	Clunio_marinus|rna-CLUMA_CG020139	Clunio_marinus|rna-CLUMA_CG020138
group724							Belgica_antarctica|IU25_01782	maker-ctg000370_np12-augustus-gene-13.68-mRNA-1	Anopheles_gambiae|rna-XM_311166.5	Drosophila_melanogaster|rna-NM_170178.3	Clunio_marinus|rna-CLUMA_CG009944	Belgica_antarctica|IU25_01783	augustus_masked-ctg000370_np12-processed-gene-13.28-mRNA-1	Aedes_aegypti|rna-XM_021838779.1
group725							Belgica_antarctica|IU25_04346	Anopheles_gambiae|rna-XM_001688573.1	Aedes_aegypti|rna-XM_021853726.1	Clunio_marinus|rna-CLUMA_CG007382	Belgica_antarctica|IU25_03302	maker-ctg000210_np12-augustus-gene-7.114-mRNA-1	Clunio_marinus|rna-CLUMA_CG021141	maker-ctg000130_np12-augustus-gene-1.78-mRNA-1
group726							Belgica_antarctica|IU25_01456	maker-ctg000140_np12-augustus-gene-28.48-mRNA-1	Anopheles_gambiae|rna-XM_001237634.3	Drosophila_melanogaster|rna-NM_130602.4	Aedes_aegypti|rna-XM_021845319.1	Clunio_marinus|rna-CLUMA_CG015251	augustus-ctg000440_np12-processed-gene-0.9-mRNA-1	maker-ctg000280_np12-augustus-gene-0.135-mRNA-1
group727							Belgica_antarctica|IU25_02946	maker-ctg000140_np12-augustus-gene-54.61-mRNA-1	Anopheles_gambiae|rna-XM_308432.4	Drosophila_melanogaster|rna-NM_001275119.1	Aedes_aegypti|rna-XM_001659153.2	Clunio_marinus|rna-CLUMA_CG009204	Drosophila_melanogaster|rna-NM_001275121.1	Drosophila_melanogaster|rna-NM_140862.2
group728							Belgica_antarctica|IU25_10734	Anopheles_gambiae|rna-XM_317468.3	Drosophila_melanogaster|rna-NM_167157.2	Aedes_aegypti|rna-XM_021845147.1	Clunio_marinus|rna-CLUMA_CG014427	Belgica_antarctica|IU25_10735	maker-ctg000230_np12-augustus-gene-38.94-mRNA-1	Drosophila_melanogaster|rna-NM_001043309.3
group729							Belgica_antarctica|IU25_02250	maker-ctg000370_np12-augustus-gene-8.89-mRNA-1	Anopheles_gambiae|rna-XM_003437131.1	Drosophila_melanogaster|rna-NM_168523.2	Aedes_aegypti|rna-XM_021839483.1	Clunio_marinus|rna-CLUMA_CG017640	Aedes_aegypti|rna-XM_001664144.2	Aedes_aegypti|rna-XM_001664145.2
group730							Belgica_antarctica|IU25_12315	Drosophila_melanogaster|rna-NM_142238.3	Anopheles_gambiae|rna-XM_001688007.1	Anopheles_gambiae|rna-XM_001237125.2	Anopheles_gambiae|rna-XM_001688005.1	Anopheles_gambiae|rna-XM_001688006.1	Anopheles_gambiae|rna-XM_001688008.1	Aedes_aegypti|rna-XM_021841776.1
group731							Belgica_antarctica|IU25_09737	maker-ctg000220_np12-augustus-gene-13.78-mRNA-1	Anopheles_gambiae|rna-XM_320774.4	Drosophila_melanogaster|rna-NM_143395.1	Aedes_aegypti|rna-XM_001658000.2	Clunio_marinus|rna-CLUMA_CG018864	Clunio_marinus|rna-CLUMA_CG013629	maker-ctg000530_np12-augustus-gene-8.124-mRNA-1
group732							Belgica_antarctica|IU25_11252	augustus_masked-ctg000050_np12-processed-gene-2.7-mRNA-1	Anopheles_gambiae|rna-XM_315104.2	Drosophila_melanogaster|rna-NM_001031951.3	Aedes_aegypti|rna-XM_021842635.1	Clunio_marinus|rna-CLUMA_CG013358	Aedes_aegypti|rna-XM_021842636.1	Anopheles_gambiae|rna-XM_557643.3
group733							Belgica_antarctica|IU25_00364	maker-ctg000400_np12-augustus-gene-9.179-mRNA-1	Anopheles_gambiae|rna-XM_308748.3	Drosophila_melanogaster|rna-NM_001272821.1	Aedes_aegypti|rna-XM_001653989.2	Clunio_marinus|rna-CLUMA_CG005760	Drosophila_melanogaster|rna-NM_136034.2	Anopheles_gambiae|rna-XM_003436962.1
group734							Belgica_antarctica|IU25_07231	maker-ctg000500_np12-augustus-gene-2.103-mRNA-1	Anopheles_gambiae|rna-XM_003436009.1	Drosophila_melanogaster|rna-NM_001274247.2	Aedes_aegypti|rna-XM_001652211.2	Clunio_marinus|rna-CLUMA_CG000450	Anopheles_gambiae|rna-XM_003436007.1	Anopheles_gambiae|rna-XM_003436008.1
group735							Belgica_antarctica|IU25_09880	maker-ctg000130_np12-augustus-gene-3.64-mRNA-1	Anopheles_gambiae|rna-XM_317285.3	Aedes_aegypti|rna-XM_021845184.1	Clunio_marinus|rna-CLUMA_CG014221	maker-ctg000110_np12-augustus-gene-21.71-mRNA-1	Drosophila_melanogaster|rna-NM_135781.3	Drosophila_melanogaster|rna-NM_001273510.2
group736							Belgica_antarctica|IU25_11245	maker-ctg000320_np12-augustus-gene-0.63-mRNA-1	Anopheles_gambiae|rna-XM_306831.2	Drosophila_melanogaster|rna-NM_079104.3	Aedes_aegypti|rna-XM_021857402.1	Aedes_aegypti|rna-XM_001662861.2	Clunio_marinus|rna-CLUMA_CG005109	Anopheles_gambiae|rna-XM_312974.3
group737							Belgica_antarctica|IU25_04739	maker-ctg000510_np12-augustus-gene-5.108-mRNA-1	Anopheles_gambiae|rna-XM_309300.4	Drosophila_melanogaster|rna-NM_140758.3	Aedes_aegypti|rna-XM_021852243.1	Aedes_aegypti|rna-XM_001660109.2	Clunio_marinus|rna-CLUMA_CG007927	maker-ctg000350_np12-augustus-gene-0.44-mRNA-1
group738							Belgica_antarctica|IU25_08461	maker-ctg000320_np12-augustus-gene-4.120-mRNA-1	Anopheles_gambiae|rna-XM_307206.3	Drosophila_melanogaster|rna-NM_132877.2	Aedes_aegypti|rna-XM_021843367.1	Clunio_marinus|rna-CLUMA_CG003682	Drosophila_melanogaster|rna-NM_132872.2	Drosophila_melanogaster|rna-NM_141763.3
group739							Belgica_antarctica|IU25_06541	maker-ctg000370_np12-augustus-gene-22.121-mRNA-1	Anopheles_gambiae|rna-XM_316826.4	Drosophila_melanogaster|rna-NM_001298308.1	Aedes_aegypti|rna-XM_001655821.2	Belgica_antarctica|IU25_03077	maker-ctg000230_np12-augustus-gene-35.90-mRNA-1	Clunio_marinus|rna-CLUMA_CG014269
group740							Belgica_antarctica|IU25_10243	augustus_masked-ctg000090_np12-processed-gene-9.0-mRNA-1	Clunio_marinus|rna-CLUMA_CG019614	Belgica_antarctica|IU25_10101	Anopheles_gambiae|rna-XM_316615.4	Drosophila_melanogaster|rna-NM_001104048.2	Aedes_aegypti|rna-XM_021842102.1	Drosophila_melanogaster|rna-NM_001347802.1
group741							Belgica_antarctica|IU25_04177	maker-ctg000340_np12-augustus-gene-4.87-mRNA-1	Anopheles_gambiae|rna-XM_314811.4	Drosophila_melanogaster|rna-NM_170542.2	Aedes_aegypti|rna-XM_001650833.2	Clunio_marinus|rna-CLUMA_CG006551	Aedes_aegypti|rna-XM_021840563.1	Aedes_aegypti|rna-XM_021856461.1
group742							Belgica_antarctica|IU25_10453	maker-ctg000550_np12-augustus-gene-16.36-mRNA-1	Anopheles_gambiae|rna-XM_001238460.2	Drosophila_melanogaster|rna-NM_142909.4	Aedes_aegypti|rna-XM_001654472.2	Clunio_marinus|rna-CLUMA_CG002594	Drosophila_melanogaster|rna-NM_142908.3	Anopheles_gambiae|rna-XM_003435879.1
group743							maker-ctg000140_np12-augustus-gene-53.101-mRNA-1	Anopheles_gambiae|rna-XM_312527.5	Drosophila_melanogaster|rna-NM_001297877.1	Aedes_aegypti|rna-XM_021855288.1	Drosophila_melanogaster|rna-NM_143763.4	Drosophila_melanogaster|rna-NM_079237.3	Drosophila_melanogaster|rna-NM_139466.5	Drosophila_melanogaster|rna-NM_135285.3
group744							Anopheles_gambiae|rna-XM_309726.4	Belgica_antarctica|IU25_10090	maker-ctg000130_np12-augustus-gene-8.51-mRNA-1	Clunio_marinus|rna-CLUMA_CG000071	augustus-ctg000130_np12-processed-gene-8.37-mRNA-1	Drosophila_melanogaster|rna-NM_057551.4	Aedes_aegypti|rna-XM_021853934.1	Aedes_aegypti|rna-XM_021855294.1
group745							Belgica_antarctica|IU25_07765	maker-ctg000140_np12-augustus-gene-12.64-mRNA-1	Anopheles_gambiae|rna-XM_307919.5	Drosophila_melanogaster|rna-NM_001275210.1	Aedes_aegypti|rna-XM_021849912.1	Clunio_marinus|rna-CLUMA_CG012822	Belgica_antarctica|IU25_07763	Clunio_marinus|rna-CLUMA_CG012819
group746							Belgica_antarctica|IU25_08177	maker-ctg000090_np12-augustus-gene-10.83-mRNA-1	Anopheles_gambiae|rna-XM_320808.3	Drosophila_melanogaster|rna-NM_001299772.1	Aedes_aegypti|rna-XM_021856309.1	Clunio_marinus|rna-CLUMA_CG016478	Clunio_marinus|rna-CLUMA_CG016447	Aedes_aegypti|rna-XM_021849075.1
group747							Belgica_antarctica|IU25_10479	maker-ctg000130_np12-augustus-gene-24.54-mRNA-1	Anopheles_gambiae|rna-XM_310129.4	Drosophila_melanogaster|rna-NM_001201767.2	Aedes_aegypti|rna-XM_021848381.1	Clunio_marinus|rna-CLUMA_CG011992	Belgica_antarctica|IU25_07663	Aedes_aegypti|rna-XM_021839705.1
group748							Belgica_antarctica|IU25_05615	augustus_masked-ctg000110_np12-processed-gene-14.8-mRNA-1	Anopheles_gambiae|rna-XM_316669.4	Drosophila_melanogaster|rna-NM_001103939.2	Aedes_aegypti|rna-XM_021842544.1	Clunio_marinus|rna-CLUMA_CG016232	augustus_masked-ctg000110_np12-processed-gene-14.9-mRNA-1	Clunio_marinus|rna-CLUMA_CG018209
group749							Belgica_antarctica|IU25_00573	maker-ctg000370_np12-augustus-gene-24.69-mRNA-1	Belgica_antarctica|IU25_00572	maker-ctg000370_np12-augustus-gene-24.70-mRNA-1	Anopheles_gambiae|rna-XM_003436412.1	Drosophila_melanogaster|rna-NM_001031911.1	Aedes_aegypti|rna-XM_001662851.2	Clunio_marinus|rna-CLUMA_CG017328
group750							Belgica_antarctica|IU25_11464	maker-ctg000490_np12-augustus-gene-1.42-mRNA-1	Anopheles_gambiae|rna-XM_315119.4	Drosophila_melanogaster|rna-NM_168307.3	Aedes_aegypti|rna-XM_001650025.2	Clunio_marinus|rna-CLUMA_CG016182	Anopheles_gambiae|rna-XM_307270.4	Anopheles_gambiae|rna-XM_315120.4
group751							Belgica_antarctica|IU25_06994	maker-ctg000370_np12-augustus-gene-16.80-mRNA-1	Anopheles_gambiae|rna-XM_307843.4	Drosophila_melanogaster|rna-NM_078738.5	Aedes_aegypti|rna-XM_021848057.1	Aedes_aegypti|rna-XM_001649222.2	Aedes_aegypti|rna-XM_001647899.2	Aedes_aegypti|rna-XM_021848738.1
group752							Belgica_antarctica|IU25_09104	Anopheles_gambiae|rna-XM_308831.4	Aedes_aegypti|rna-XM_001661629.2	Clunio_marinus|rna-CLUMA_CG009318	Aedes_aegypti|rna-XM_021843434.1	maker-ctg000120_np12-augustus-gene-1.133-mRNA-1	Drosophila_melanogaster|rna-NM_140627.3	Drosophila_melanogaster|rna-NM_140626.2
group753							Belgica_antarctica|IU25_03159	maker-ctg000510_np12-augustus-gene-3.103-mRNA-1	Anopheles_gambiae|rna-XM_313403.3	Drosophila_melanogaster|rna-NM_001258559.2	Aedes_aegypti|rna-XM_021849675.1	Clunio_marinus|rna-CLUMA_CG001848	augustus_masked-ctg000510_np12-processed-gene-3.29-mRNA-1	maker-ctg000510_np12-augustus-gene-3.105-mRNA-1
group754							Belgica_antarctica|IU25_05581	maker-ctg000350_np12-augustus-gene-10.61-mRNA-1	Anopheles_gambiae|rna-XM_319478.3	Anopheles_gambiae|rna-XM_307611.3	Anopheles_gambiae|rna-XM_307067.3	Drosophila_melanogaster|rna-NM_001259299.3	Aedes_aegypti|rna-XM_021844485.1	Clunio_marinus|rna-CLUMA_CG004542
group755							Belgica_antarctica|IU25_04047	maker-ctg000230_np12-augustus-gene-15.68-mRNA-1	Anopheles_gambiae|rna-XM_317681.4	Drosophila_melanogaster|rna-NM_136042.2	Aedes_aegypti|rna-XM_021845505.1	Clunio_marinus|rna-CLUMA_CG006980	Aedes_aegypti|rna-XM_021856158.1	Aedes_aegypti|rna-XM_021856160.1
group756							Belgica_antarctica|IU25_12062	maker-ctg000190_np12-augustus-gene-5.60-mRNA-1	Anopheles_gambiae|rna-XM_003437036.1	Drosophila_melanogaster|rna-NM_001144454.3	Aedes_aegypti|rna-XM_021842941.1	Clunio_marinus|rna-CLUMA_CG008699	Anopheles_gambiae|rna-XM_311278.4	Aedes_aegypti|rna-XM_001661566.2
group757							Belgica_antarctica|IU25_05194	maker-ctg000540_np12-augustus-gene-7.148-mRNA-1	Anopheles_gambiae|rna-XM_321154.5	Drosophila_melanogaster|rna-NM_170554.2	Aedes_aegypti|rna-XM_021849255.1	Belgica_antarctica|IU25_05191	maker-ctg000540_np12-augustus-gene-7.151-mRNA-1	Clunio_marinus|rna-CLUMA_CG012136
group758							Belgica_antarctica|IU25_08562	maker-ctg000190_np12-augustus-gene-0.51-mRNA-1	Anopheles_gambiae|rna-XM_311781.4	Drosophila_melanogaster|rna-NM_001298095.2	Aedes_aegypti|rna-XM_001650310.2	Clunio_marinus|rna-CLUMA_CG009716	Belgica_antarctica|IU25_11131	augustus_masked-ctg000190_np12-processed-gene-0.6-mRNA-1
group759							Belgica_antarctica|IU25_04945	maker-ctg000210_np12-augustus-gene-9.54-mRNA-1	Anopheles_gambiae|rna-XM_001230871.3	Drosophila_melanogaster|rna-NM_001297874.1	Aedes_aegypti|rna-XM_021848755.1	Clunio_marinus|rna-CLUMA_CG002349	Drosophila_melanogaster|rna-NM_001103395.2	Aedes_aegypti|rna-XM_021848758.1
group760							Belgica_antarctica|IU25_06924	maker-ctg000050_np12-augustus-gene-4.73-mRNA-1	Anopheles_gambiae|rna-XM_314163.4	Drosophila_melanogaster|rna-NM_144058.3	Aedes_aegypti|rna-XM_001658588.2	Belgica_antarctica|IU25_13028	Clunio_marinus|rna-CLUMA_CG013472	maker-ctg000050_np12-augustus-gene-4.72-mRNA-1
group761							Belgica_antarctica|IU25_10340	maker-ctg000340_np12-augustus-gene-0.61-mRNA-1	Anopheles_gambiae|rna-XM_313167.4	Drosophila_melanogaster|rna-NM_168024.2	Aedes_aegypti|rna-XM_001653202.3	Clunio_marinus|rna-CLUMA_CG017929	maker-ctg000080_np12-augustus-gene-3.116-mRNA-1	Aedes_aegypti|rna-XM_001662189.3
group762							Belgica_antarctica|IU25_09622	maker-ctg000140_np12-augustus-gene-52.82-mRNA-1	Anopheles_gambiae|rna-XM_316213.2	Drosophila_melanogaster|rna-NM_001103965.3	Aedes_aegypti|rna-XM_021843875.1	Clunio_marinus|rna-CLUMA_CG015431	Anopheles_gambiae|rna-XM_316212.3	maker-ctg000140_np12-augustus-gene-52.81-mRNA-1
group763							Belgica_antarctica|IU25_00530	maker-ctg000140_np12-augustus-gene-4.75-mRNA-1	Anopheles_gambiae|rna-XM_320341.5	Drosophila_melanogaster|rna-NM_136519.2	Aedes_aegypti|rna-XM_021853225.1	Aedes_aegypti|rna-XM_001651458.2	Clunio_marinus|rna-CLUMA_CG012490	Drosophila_melanogaster|rna-NM_001273939.2
group764							Clunio_marinus|rna-CLUMA_CG020886	Belgica_antarctica|IU25_03746	maker-ctg000370_np12-augustus-gene-25.58-mRNA-1	Anopheles_gambiae|rna-XM_001237924.1	Drosophila_melanogaster|rna-NM_001298139.1	Aedes_aegypti|rna-XM_001660698.2	Drosophila_melanogaster|rna-NM_001299570.1	Clunio_marinus|rna-CLUMA_CG018142
group765							Belgica_antarctica|IU25_02558	augustus_masked-ctg000130_np12-processed-gene-28.63-mRNA-1	Anopheles_gambiae|rna-XM_317528.4	Drosophila_melanogaster|rna-NM_001273730.1	Aedes_aegypti|rna-XM_021848202.1	augustus_masked-ctg000130_np12-processed-gene-28.62-mRNA-1	Aedes_aegypti|rna-XM_021848209.1	Aedes_aegypti|rna-XM_001652055.2
group766							Belgica_antarctica|IU25_00357	maker-ctg000120_np12-augustus-gene-1.124-mRNA-1	Anopheles_gambiae|rna-XM_308964.4	Drosophila_melanogaster|rna-NM_167247.2	Aedes_aegypti|rna-XM_001649861.2	Clunio_marinus|rna-CLUMA_CG013490	Anopheles_gambiae|rna-XM_003436050.1	Aedes_aegypti|rna-XM_021857589.1
group767							Belgica_antarctica|IU25_04239	maker-ctg000310_np12-augustus-gene-1.109-mRNA-1	Anopheles_gambiae|rna-XM_320813.4	Aedes_aegypti|rna-XM_001653428.2	Clunio_marinus|rna-CLUMA_CG002495	Aedes_aegypti|rna-XM_001653429.2	Anopheles_gambiae|rna-XM_318056.4	Anopheles_gambiae|rna-XM_320812.4
group768							Belgica_antarctica|IU25_10858	maker-ctg000140_np12-augustus-gene-9.39-mRNA-1	Anopheles_gambiae|rna-XM_312445.4	Drosophila_melanogaster|rna-NM_001258644.2	Aedes_aegypti|rna-XM_001652347.2	Clunio_marinus|rna-CLUMA_CG011402	Aedes_aegypti|rna-XM_021856911.1	Clunio_marinus|rna-CLUMA_CG011420
group769							Belgica_antarctica|IU25_00621	maker-ctg000230_np12-augustus-gene-14.55-mRNA-1	Anopheles_gambiae|rna-XM_313470.5	Drosophila_melanogaster|rna-NM_143340.4	Aedes_aegypti|rna-XM_021857471.1	Clunio_marinus|rna-CLUMA_CG004618	Aedes_aegypti|rna-XM_021856381.1	Aedes_aegypti|rna-XM_021856868.1
group770							Belgica_antarctica|IU25_10879	maker-ctg000370_np12-augustus-gene-4.108-mRNA-1	Anopheles_gambiae|rna-XM_310632.5	Drosophila_melanogaster|rna-NM_078642.4	Aedes_aegypti|rna-XM_021856543.1	Aedes_aegypti|rna-XM_001655612.2	Clunio_marinus|rna-CLUMA_CG001489	Drosophila_melanogaster|rna-NM_168584.4
group771							Belgica_antarctica|IU25_04475	Clunio_marinus|rna-CLUMA_CG013992	Belgica_antarctica|IU25_04476	maker-ctg000230_np12-augustus-gene-38.121-mRNA-1	Anopheles_gambiae|rna-XM_312433.5	Drosophila_melanogaster|rna-NM_078544.3	Aedes_aegypti|rna-XM_021847344.1	Aedes_aegypti|rna-XM_021857187.1
group772							Belgica_antarctica|IU25_02350	maker-ctg000060_np12-augustus-gene-3.108-mRNA-1	Anopheles_gambiae|rna-XM_312658.5	Drosophila_melanogaster|rna-NM_142192.4	Aedes_aegypti|rna-XM_001653216.2	Clunio_marinus|rna-CLUMA_CG020943	Anopheles_gambiae|rna-XM_001688348.2	Aedes_aegypti|rna-XM_021853617.1
group773							Belgica_antarctica|IU25_00153	maker-ctg000360_np12-augustus-gene-13.40-mRNA-1	Clunio_marinus|rna-CLUMA_CG016482	Belgica_antarctica|IU25_00154	maker-ctg000360_np12-augustus-gene-13.39-mRNA-1	Anopheles_gambiae|rna-XM_313972.3	Aedes_aegypti|rna-XM_021841463.1	Clunio_marinus|rna-CLUMA_CG016455
group774							Belgica_antarctica|IU25_10772	maker-ctg000470_np12-augustus-gene-0.29-mRNA-1	Anopheles_gambiae|rna-XM_554747.3	Drosophila_melanogaster|rna-NM_166583.2	Aedes_aegypti|rna-XM_021853753.1	Clunio_marinus|rna-CLUMA_CG009251	Aedes_aegypti|rna-XM_021851369.1	maker-ctg000470_np12-augustus-gene-0.30-mRNA-1
group775							Belgica_antarctica|IU25_04964	maker-ctg000230_np12-augustus-gene-17.40-mRNA-1	Anopheles_gambiae|rna-XM_001238311.2	Aedes_aegypti|rna-XM_001660151.2	Clunio_marinus|rna-CLUMA_CG015046	Drosophila_melanogaster|rna-NM_140272.2	Drosophila_melanogaster|rna-NM_206342.2	Aedes_aegypti|rna-XM_001657511.2
group776							Belgica_antarctica|IU25_12153	maker-ctg000360_np12-augustus-gene-2.57-mRNA-1	Anopheles_gambiae|rna-XM_316431.4	Drosophila_melanogaster|rna-NM_001299438.1	Aedes_aegypti|rna-XM_001661422.2	Clunio_marinus|rna-CLUMA_CG020962	Clunio_marinus|rna-CLUMA_CG007270	Drosophila_melanogaster|rna-NM_136986.4
group777							Belgica_antarctica|IU25_02427	maker-ctg000130_np12-augustus-gene-12.28-mRNA-1	Anopheles_gambiae|rna-XM_310164.5	Belgica_antarctica|IU25_08645	maker-ctg000130_np12-augustus-gene-12.29-mRNA-1	Drosophila_melanogaster|rna-NM_001144357.2	Aedes_aegypti|rna-XM_021848353.1	Clunio_marinus|rna-CLUMA_CG014459
group778				+7*			maker-ctg000230_np12-augustus-gene-8.52-mRNA-1	maker-ctg000230_np12-augustus-gene-9.98-mRNA-1	maker-ctg000360_np12-augustus-gene-10.60-mRNA-1	maker-ctg000230_np12-augustus-gene-8.53-mRNA-1	maker-ctg000230_np12-augustus-gene-8.61-mRNA-1	maker-ctg000230_np12-augustus-gene-8.59-mRNA-1	maker-ctg000230_np12-augustus-gene-8.60-mRNA-1	maker-ctg000230_np12-augustus-gene-9.79-mRNA-1
group779							Belgica_antarctica|IU25_06844	maker-ctg000170_np12-augustus-gene-1.100-mRNA-1	Anopheles_gambiae|rna-XM_313559.5	Drosophila_melanogaster|rna-NM_167299.2	Aedes_aegypti|rna-XM_021851447.1	Clunio_marinus|rna-CLUMA_CG020851	Aedes_aegypti|rna-XM_021857462.1	Anopheles_gambiae|rna-XM_551109.3
group780							Belgica_antarctica|IU25_02042	maker-ctg000140_np12-augustus-gene-51.58-mRNA-1	Anopheles_gambiae|rna-XM_313364.5	Drosophila_melanogaster|rna-NM_001274411.1	Aedes_aegypti|rna-XM_021851047.1	Clunio_marinus|rna-CLUMA_CG017510	maker-ctg000140_np12-augustus-gene-51.57-mRNA-1	Anopheles_gambiae|rna-XM_313363.4
group781							Belgica_antarctica|IU25_05700	maker-ctg000220_np12-augustus-gene-11.83-mRNA-1	Anopheles_gambiae|rna-XM_309592.5	Drosophila_melanogaster|rna-NM_142391.5	Aedes_aegypti|rna-XM_001648979.3	Clunio_marinus|rna-CLUMA_CG000762	Aedes_aegypti|rna-XM_001648980.3	Aedes_aegypti|rna-XM_001648981.3
group782							Belgica_antarctica|IU25_06379	maker-ctg000370_np12-augustus-gene-20.95-mRNA-1	Anopheles_gambiae|rna-XM_001237594.2	Drosophila_melanogaster|rna-NM_001298961.1	Aedes_aegypti|rna-XM_021857218.1	Clunio_marinus|rna-CLUMA_CG004830	Aedes_aegypti|rna-XM_021844618.1	Aedes_aegypti|rna-XM_021856697.1
group783							Belgica_antarctica|IU25_11267	maker-ctg000230_np12-augustus-gene-32.80-mRNA-1	Anopheles_gambiae|rna-XM_317663.4	Drosophila_melanogaster|rna-NM_135348.3	Aedes_aegypti|rna-XM_001658252.2	Drosophila_melanogaster|rna-NM_001103585.3	Drosophila_melanogaster|rna-NM_001103586.4	Drosophila_melanogaster|rna-NM_169752.2
group784							Belgica_antarctica|IU25_10852	maker-ctg000370_np12-augustus-gene-6.71-mRNA-1	Anopheles_gambiae|rna-XM_553121.3	Drosophila_melanogaster|rna-NM_135832.3	Aedes_aegypti|rna-XM_001658219.2	Clunio_marinus|rna-CLUMA_CG017386	Clunio_marinus|rna-CLUMA_CG017387	Anopheles_gambiae|rna-XM_001238232.2
group785							Aedes_aegypti|rna-XM_001658067.2	Aedes_aegypti|rna-XM_001647752.2	Aedes_aegypti|rna-XM_001658068.2	Aedes_aegypti|rna-XM_021842350.1	Anopheles_gambiae|rna-XM_316012.2	Anopheles_gambiae|rna-XM_316011.3	Anopheles_gambiae|rna-XM_556644.1	Anopheles_gambiae|rna-XM_556645.1
group786						+7*	Aedes_aegypti|rna-XM_021854214.1	Aedes_aegypti|rna-XM_021841317.1	Aedes_aegypti|rna-XM_021845066.1	Aedes_aegypti|rna-XM_021847343.1	Aedes_aegypti|rna-XM_021848967.1	Aedes_aegypti|rna-XM_021851622.1	Aedes_aegypti|rna-XM_021856760.1	Aedes_aegypti|rna-XM_021850648.1
group787						+4*	Aedes_aegypti|rna-XM_021846414.1	Aedes_aegypti|rna-XM_021846757.1	Aedes_aegypti|rna-XM_001652992.3	Aedes_aegypti|rna-XM_001652990.2	Aedes_aegypti|rna-XM_001652993.3	Aedes_aegypti|rna-XM_021847990.1	Anopheles_gambiae|rna-XM_001688210.1	Anopheles_gambiae|rna-XM_310047.4
group788							Aedes_aegypti|rna-XM_001651966.2	Aedes_aegypti|rna-XM_021856220.1	augustus_masked-ctg000350_np12-processed-gene-8.51-mRNA-1	Anopheles_gambiae|rna-XM_310208.4	Drosophila_melanogaster|rna-NM_001273303.1	Clunio_marinus|rna-CLUMA_CG017854	maker-ctg000350_np12-augustus-gene-8.102-mRNA-1	Aedes_aegypti|rna-XM_021844772.1
group789						+7*	Aedes_aegypti|rna-XM_021847813.1	Aedes_aegypti|rna-XM_021842630.1	Aedes_aegypti|rna-XM_021845871.1	Aedes_aegypti|rna-XM_021846361.1	Aedes_aegypti|rna-XM_021852567.1	Aedes_aegypti|rna-XM_021852931.1	Aedes_aegypti|rna-XM_021855264.1	Aedes_aegypti|rna-XM_021852792.1
group790						+7*	Aedes_aegypti|rna-XM_021839579.1	Aedes_aegypti|rna-XM_021846831.1	Aedes_aegypti|rna-XM_021839610.1	Aedes_aegypti|rna-XM_021845694.1	Aedes_aegypti|rna-XM_021850291.1	Aedes_aegypti|rna-XM_021853663.1	Aedes_aegypti|rna-XM_021854031.1	Aedes_aegypti|rna-XM_021838617.1
group791						+7*	Aedes_aegypti|rna-XM_021850421.1	Aedes_aegypti|rna-XM_001648855.2	Aedes_aegypti|rna-XM_001648859.2	Aedes_aegypti|rna-XM_021843422.1	Aedes_aegypti|rna-XM_021841571.1	Aedes_aegypti|rna-XM_001648857.2	Aedes_aegypti|rna-XM_021837891.1	Aedes_aegypti|rna-XM_021837892.1
group792						+7*	Aedes_aegypti|rna-XM_021848233.1	Aedes_aegypti|rna-XM_021839564.1	Aedes_aegypti|rna-XM_021839699.1	Aedes_aegypti|rna-XM_021842540.1	Aedes_aegypti|rna-XM_021843402.1	Aedes_aegypti|rna-XM_021851736.1	Aedes_aegypti|rna-XM_021852173.1	Aedes_aegypti|rna-XM_021856773.1
group793						+4*	Aedes_aegypti|rna-XM_021854450.1	Aedes_aegypti|rna-XM_021854446.1	Aedes_aegypti|rna-XM_021854449.1	Anopheles_gambiae|rna-XM_322037.3	Anopheles_gambiae|rna-XM_322038.1	Aedes_aegypti|rna-XM_001663324.3	Aedes_aegypti|rna-XM_001663320.3	Aedes_aegypti|rna-XM_021854514.1
group794							Aedes_aegypti|rna-XM_021854962.1	maker-ctg000510_np12-augustus-gene-1.90-mRNA-1	Anopheles_gambiae|rna-XM_003436559.1	Drosophila_melanogaster|rna-NM_132749.2	augustus-ctg000510_np12-processed-gene-1.60-mRNA-1	maker-ctg000510_np12-augustus-gene-1.89-mRNA-1	maker-ctg000510_np12-augustus-gene-1.91-mRNA-1	Drosophila_melanogaster|rna-NM_132750.3
group795							Clunio_marinus|rna-CLUMA_CG018668	maker-ctg000500_np12-augustus-gene-4.76-mRNA-1	Anopheles_gambiae|rna-XM_311916.4	Clunio_marinus|rna-CLUMA_CG018208	Drosophila_melanogaster|rna-NM_206559.2	Aedes_aegypti|rna-XM_001648225.2	Aedes_aegypti|rna-XM_001648254.2	Drosophila_melanogaster|rna-NM_142999.2
group796							Clunio_marinus|rna-CLUMA_CG010882	maker-ctg000140_np12-augustus-gene-45.28-mRNA-1	Anopheles_gambiae|rna-XM_310012.3	Aedes_aegypti|rna-XM_001654570.3	augustus_masked-ctg000230_np12-processed-gene-1.19-mRNA-1	augustus-ctg000230_np12-processed-gene-1.39-mRNA-1	augustus-ctg000230_np12-processed-gene-1.40-mRNA-1	maker-ctg000230_np12-augustus-gene-1.82-mRNA-1
group797							Clunio_marinus|rna-CLUMA_CG002926	maker-ctg000310_np12-augustus-gene-3.64-mRNA-1	Anopheles_gambiae|rna-XM_309417.4	Drosophila_melanogaster|rna-NM_001382077.1	Aedes_aegypti|rna-XM_001663174.2	Aedes_aegypti|rna-XM_001663176.2	Anopheles_gambiae|rna-XM_309414.4	maker-ctg000320_np12-augustus-gene-0.61-mRNA-1
group798							Clunio_marinus|rna-CLUMA_CG000454	augustus_masked-ctg000210_np12-processed-gene-10.14-mRNA-1	Anopheles_gambiae|rna-XM_320369.5	Drosophila_melanogaster|rna-NM_001038895.3	Aedes_aegypti|rna-XM_001659031.2	Drosophila_melanogaster|rna-NM_001014558.3	maker-ctg000210_np12-augustus-gene-10.81-mRNA-1	Aedes_aegypti|rna-XM_001659030.2
group799		+7*					Anopheles_gambiae|rna-XM_001688036.1	Anopheles_gambiae|rna-XM_001688032.1	Anopheles_gambiae|rna-XM_565217.3	Anopheles_gambiae|rna-XM_001688033.1	Anopheles_gambiae|rna-XM_001688034.1	Anopheles_gambiae|rna-XM_001688035.1	Anopheles_gambiae|rna-XM_001688037.1	Anopheles_gambiae|rna-XM_001688038.1
group800		+7*					Anopheles_gambiae|rna-XM_001688180.1	Anopheles_gambiae|rna-XM_001688179.1	Anopheles_gambiae|rna-XM_001688182.1	Anopheles_gambiae|rna-XM_001688183.1	Anopheles_gambiae|rna-XM_001688184.1	Anopheles_gambiae|rna-XM_001688176.1	Anopheles_gambiae|rna-XM_001688178.1	Anopheles_gambiae|rna-XM_001688181.1
group801		+7*					Anopheles_gambiae|rna-XM_001237683.2	Anopheles_gambiae|rna-XM_001237684.2	Anopheles_gambiae|rna-XM_001237685.2	Anopheles_gambiae|rna-XM_001237687.2	Anopheles_gambiae|rna-XM_001688637.1	Anopheles_gambiae|rna-XM_001688638.1	Anopheles_gambiae|rna-XM_315601.4	Anopheles_gambiae|rna-XM_315604.2
group802		+7*					Anopheles_gambiae|rna-XM_313059.2	Anopheles_gambiae|rna-XM_306603.4	Anopheles_gambiae|rna-XM_307500.3	Anopheles_gambiae|rna-XM_313666.2	Anopheles_gambiae|rna-XM_313667.5	Anopheles_gambiae|rna-XM_313668.4	Anopheles_gambiae|rna-XM_562132.2	Anopheles_gambiae|rna-XM_561497.1
group803						+7*	Aedes_aegypti|rna-XM_001654908.2	Aedes_aegypti|rna-XM_001654896.2	Aedes_aegypti|rna-XM_001654902.2	Aedes_aegypti|rna-XM_001654906.2	Aedes_aegypti|rna-XM_021847667.1	Aedes_aegypti|rna-XM_021847671.1	Aedes_aegypti|rna-XM_001654907.2	Aedes_aegypti|rna-XM_021847664.1
group804						+5*	Anopheles_gambiae|rna-XM_003436811.1	Aedes_aegypti|rna-XM_021847989.1	Aedes_aegypti|rna-XM_021851230.1	Aedes_aegypti|rna-XM_021839018.1	Aedes_aegypti|rna-XM_021840775.1	Aedes_aegypti|rna-XM_021851570.1	Aedes_aegypti|rna-XM_021856021.1	Aedes_aegypti|rna-XM_021857213.1
group805						+5*	Anopheles_gambiae|rna-XM_320901.4	Aedes_aegypti|rna-XM_011495391.2	Aedes_aegypti|rna-XM_021841595.1	Aedes_aegypti|rna-XM_001648972.2	Aedes_aegypti|rna-XM_001663168.2	Aedes_aegypti|rna-XM_021839614.1	Aedes_aegypti|rna-XM_021841594.1	Aedes_aegypti|rna-XM_021852880.1
group806						+5*	Anopheles_gambiae|rna-XM_317700.4	Aedes_aegypti|rna-XM_021845373.1	Aedes_aegypti|rna-XM_021845178.1	Aedes_aegypti|rna-XM_021845752.1	Aedes_aegypti|rna-XM_021839581.1	Aedes_aegypti|rna-XM_001657096.2	Aedes_aegypti|rna-XM_001657095.2	Aedes_aegypti|rna-XM_001657093.2
group807							Drosophila_melanogaster|rna-NM_168770.2	Drosophila_melanogaster|rna-NM_001103631.3	Drosophila_melanogaster|rna-NM_140786.2	Drosophila_melanogaster|rna-NM_140787.2	Drosophila_melanogaster|rna-NM_168769.2	Drosophila_melanogaster|rna-NM_001300299.1	Drosophila_melanogaster|rna-NM_143926.2	Drosophila_melanogaster|rna-NM_140788.2
group808							Drosophila_melanogaster|rna-NM_141960.3	Drosophila_melanogaster|rna-NM_001043245.2	Drosophila_melanogaster|rna-NM_141961.4	Drosophila_melanogaster|rna-NM_144457.3	Drosophila_melanogaster|rna-NM_134932.3	Drosophila_melanogaster|rna-NM_140972.3	Drosophila_melanogaster|rna-NM_170249.2	Drosophila_melanogaster|rna-NM_170248.3
group809							Drosophila_melanogaster|rna-NM_080174.4	Drosophila_melanogaster|rna-NM_080173.2	Drosophila_melanogaster|rna-NM_080175.3	Drosophila_melanogaster|rna-NM_080176.3	Drosophila_melanogaster|rna-NM_080177.4	Drosophila_melanogaster|rna-NM_080375.3	Drosophila_melanogaster|rna-NM_141924.2	Drosophila_melanogaster|rna-NM_176479.2
group810							Drosophila_melanogaster|rna-NM_135292.3	Drosophila_melanogaster|rna-NM_001144335.2	Drosophila_melanogaster|rna-NM_001298782.1	Drosophila_melanogaster|rna-NM_001298783.1	Drosophila_melanogaster|rna-NM_135293.3	Drosophila_melanogaster|rna-NM_164769.2	Drosophila_melanogaster|rna-NM_135297.3	Drosophila_melanogaster|rna-NM_057767.4
group811							Drosophila_melanogaster|rna-NM_176277.1	Drosophila_melanogaster|rna-NM_138127.2	Drosophila_melanogaster|rna-NM_139531.5	Drosophila_melanogaster|rna-NM_141013.2	Drosophila_melanogaster|rna-NM_141015.2	Drosophila_melanogaster|rna-NM_168001.2	Drosophila_melanogaster|rna-NM_168003.4	Drosophila_melanogaster|rna-NM_141016.2
group812						+7*	Aedes_aegypti|rna-XM_021838606.1	Aedes_aegypti|rna-XM_001652810.2	Aedes_aegypti|rna-XM_001657690.2	Aedes_aegypti|rna-XM_001657691.2	Aedes_aegypti|rna-XM_021838602.1	Aedes_aegypti|rna-XM_021838603.1	Aedes_aegypti|rna-XM_021838604.1	Aedes_aegypti|rna-XM_021842437.1
group813				+3*		+3*	Aedes_aegypti|rna-XM_021845693.1	Aedes_aegypti|rna-XM_021850268.1	Aedes_aegypti|rna-XM_021852929.1	Aedes_aegypti|rna-XM_021853547.1	augustus_masked-ctg000190_np12-processed-gene-2.8-mRNA-1	maker-ctg000370_np12-augustus-gene-31.95-mRNA-1	maker-ctg000210_np12-augustus-gene-6.66-mRNA-1	augustus-ctg000190_np12-processed-gene-2.27-mRNA-1
group814				+7*			maker-ctg000200_np12-augustus-gene-11.115-mRNA-1	maker-ctg000070_np12-augustus-gene-2.126-mRNA-1	maker-ctg000340_np12-augustus-gene-11.122-mRNA-1	maker-ctg000340_np12-augustus-gene-10.66-mRNA-1	maker-ctg000140_np12-augustus-gene-20.55-mRNA-1	maker-ctg000340_np12-augustus-gene-10.76-mRNA-1	maker-ctg000480_np12-augustus-gene-1.169-mRNA-1	maker-ctg000550_np12-augustus-gene-11.119-mRNA-1
group815					+3*		Clunio_marinus|rna-CLUMA_CG007772	Clunio_marinus|rna-CLUMA_CG002030	Clunio_marinus|rna-CLUMA_CG007768	Clunio_marinus|rna-CLUMA_CG007773	Clunio_marinus|rna-CLUMA_CG007765	Belgica_antarctica|IU25_13297	Belgica_antarctica|IU25_12816
group816					+6*		Clunio_marinus|rna-CLUMA_CG009005	Clunio_marinus|rna-CLUMA_CG004516	Clunio_marinus|rna-CLUMA_CG004517	Clunio_marinus|rna-CLUMA_CG004623	Clunio_marinus|rna-CLUMA_CG004624	Clunio_marinus|rna-CLUMA_CG008953	Clunio_marinus|rna-CLUMA_CG004412
group817							Clunio_marinus|rna-CLUMA_CG015269	Clunio_marinus|rna-CLUMA_CG015094	maker-ctg000400_np12-augustus-gene-1.94-mRNA-1	Anopheles_gambiae|rna-XM_314783.3	Belgica_antarctica|IU25_06346	Drosophila_melanogaster|rna-NM_176233.4	Aedes_aegypti|rna-XM_001661541.2
group818					+4*		Clunio_marinus|rna-CLUMA_CG010068	Clunio_marinus|rna-CLUMA_CG010032	Clunio_marinus|rna-CLUMA_CG009968	Clunio_marinus|rna-CLUMA_CG009927	Clunio_marinus|rna-CLUMA_CG009945	Belgica_antarctica|IU25_05634	Aedes_aegypti|rna-XM_001660182.2
group819							Clunio_marinus|rna-CLUMA_CG011188	Clunio_marinus|rna-CLUMA_CG011179	Belgica_antarctica|IU25_13150	Drosophila_melanogaster|rna-NM_136770.2	maker-ctg000320_np12-augustus-gene-0.58-mRNA-1	Aedes_aegypti|rna-XM_021850769.1	Anopheles_gambiae|rna-XM_001238330.2
group820							Clunio_marinus|rna-CLUMA_CG003054	Clunio_marinus|rna-CLUMA_CG002068	maker-ctg000130_np12-augustus-gene-23.46-mRNA-1	Anopheles_gambiae|rna-XM_319201.4	Belgica_antarctica|IU25_03083	Drosophila_melanogaster|rna-NM_001272955.1	Aedes_aegypti|rna-XM_021844869.1
group821							Clunio_marinus|rna-CLUMA_CG020691	Clunio_marinus|rna-CLUMA_CG020694	Anopheles_gambiae|rna-XM_552227.3	Drosophila_melanogaster|rna-NM_001042788.4	augustus_masked-ctg000190_np12-processed-gene-6.56-mRNA-1	Aedes_aegypti|rna-XM_021853140.1	maker-ctg000190_np12-augustus-gene-6.85-mRNA-1
group822							Clunio_marinus|rna-CLUMA_CG018267	Clunio_marinus|rna-CLUMA_CG018079	Anopheles_gambiae|rna-XM_314791.4	maker-ctg000550_np12-augustus-gene-20.55-mRNA-1	Belgica_antarctica|IU25_11024	Drosophila_melanogaster|rna-NM_141688.1	Aedes_aegypti|rna-XM_021846807.1
group823							Clunio_marinus|rna-CLUMA_CG000961	Clunio_marinus|rna-CLUMA_CG003008	maker-ctg000340_np12-augustus-gene-5.104-mRNA-1	Anopheles_gambiae|rna-XM_313852.5	Belgica_antarctica|IU25_09543	Drosophila_melanogaster|rna-NM_001038869.3	Aedes_aegypti|rna-XM_021838096.1
group824					+6*		Clunio_marinus|rna-CLUMA_CG019304	Clunio_marinus|rna-CLUMA_CG004663	Clunio_marinus|rna-CLUMA_CG006406	Clunio_marinus|rna-CLUMA_CG015619	Clunio_marinus|rna-CLUMA_CG019191	Clunio_marinus|rna-CLUMA_CG020216	Clunio_marinus|rna-CLUMA_CG015663
group825					+6*		Clunio_marinus|rna-CLUMA_CG012092	Clunio_marinus|rna-CLUMA_CG010456	Clunio_marinus|rna-CLUMA_CG010460	Clunio_marinus|rna-CLUMA_CG010335	Clunio_marinus|rna-CLUMA_CG010458	Clunio_marinus|rna-CLUMA_CG012003	Clunio_marinus|rna-CLUMA_CG017050
group826					+6*		Clunio_marinus|rna-CLUMA_CG001119	Clunio_marinus|rna-CLUMA_CG001118	Clunio_marinus|rna-CLUMA_CG001120	Clunio_marinus|rna-CLUMA_CG001121	Clunio_marinus|rna-CLUMA_CG001123	Clunio_marinus|rna-CLUMA_CG001124	Clunio_marinus|rna-CLUMA_CG001117
group827							Clunio_marinus|rna-CLUMA_CG017365B	Clunio_marinus|rna-CLUMA_CG017365A	maker-ctg000400_np12-augustus-gene-9.133-mRNA-1	Anopheles_gambiae|rna-XM_310900.5	Belgica_antarctica|IU25_03220	Drosophila_melanogaster|rna-NM_001272762.2	Aedes_aegypti|rna-XM_021847678.1
group828							Clunio_marinus|rna-CLUMA_CG000870	augustus_masked-ctg000230_np12-processed-gene-15.2-mRNA-1	augustus_masked-ctg000210_np12-processed-gene-4.7-mRNA-1	Belgica_antarctica|IU25_04845	Anopheles_gambiae|rna-XM_001689221.1	Clunio_marinus|rna-CLUMA_CG003005	augustus_masked-ctg000210_np12-processed-gene-4.27-mRNA-1
group829							Clunio_marinus|rna-CLUMA_CG011587	Clunio_marinus|rna-CLUMA_CG011584	maker-ctg000080_np12-augustus-gene-6.98-mRNA-1	Anopheles_gambiae|rna-XM_553427.3	Belgica_antarctica|IU25_06621	Drosophila_melanogaster|rna-NM_001043247.2	Aedes_aegypti|rna-XM_021844847.1
group830					+6*		Clunio_marinus|rna-CLUMA_CG007074	Clunio_marinus|rna-CLUMA_CG007007	Clunio_marinus|rna-CLUMA_CG007008	Clunio_marinus|rna-CLUMA_CG007075	Clunio_marinus|rna-CLUMA_CG007076	Clunio_marinus|rna-CLUMA_CG007077	Clunio_marinus|rna-CLUMA_CG007079
group831							Clunio_marinus|rna-CLUMA_CG019058	Clunio_marinus|rna-CLUMA_CG018907	augustus_masked-ctg000200_np12-processed-gene-16.47-mRNA-1	Anopheles_gambiae|rna-XM_312261.5	Belgica_antarctica|IU25_13147	Drosophila_melanogaster|rna-NM_001276070.1	Aedes_aegypti|rna-XM_021857513.1
group832	+3*						Clunio_marinus|rna-CLUMA_CG004193	Clunio_marinus|rna-CLUMA_CG012817	Belgica_antarctica|IU25_02804	Belgica_antarctica|IU25_08283	Belgica_antarctica|IU25_12910	Belgica_antarctica|IU25_12170	Belgica_antarctica|IU25_12895
group833					+6*		Clunio_marinus|rna-CLUMA_CG009062	Clunio_marinus|rna-CLUMA_CG000913	Clunio_marinus|rna-CLUMA_CG016606	Clunio_marinus|rna-CLUMA_CG016633	Clunio_marinus|rna-CLUMA_CG014536	Clunio_marinus|rna-CLUMA_CG011820	Clunio_marinus|rna-CLUMA_CG008900
group834							Clunio_marinus|rna-CLUMA_CG018844	Clunio_marinus|rna-CLUMA_CG020189	maker-ctg000550_np12-augustus-gene-24.101-mRNA-1	Anopheles_gambiae|rna-XM_319526.5	Belgica_antarctica|IU25_04516	Drosophila_melanogaster|rna-NM_079823.4	Aedes_aegypti|rna-XM_021857477.1
group835							Clunio_marinus|rna-CLUMA_CG012658	Clunio_marinus|rna-CLUMA_CG020468	maker-ctg000100_np12-augustus-gene-4.62-mRNA-1	Anopheles_gambiae|rna-XM_315044.3	Belgica_antarctica|IU25_07380	Drosophila_melanogaster|rna-NM_079490.4	Aedes_aegypti|rna-XM_021843731.1
group836							Clunio_marinus|rna-CLUMA_CG020495	Clunio_marinus|rna-CLUMA_CG020496	Belgica_antarctica|IU25_02669	Aedes_aegypti|rna-XM_021841969.1	maker-ctg000210_np12-augustus-gene-7.107-mRNA-1	Anopheles_gambiae|rna-XM_310792.5	Drosophila_melanogaster|rna-NM_132345.2
group837					+6*		Clunio_marinus|rna-CLUMA_CG018307	Clunio_marinus|rna-CLUMA_CG003556	Clunio_marinus|rna-CLUMA_CG003557	Clunio_marinus|rna-CLUMA_CG003611	Clunio_marinus|rna-CLUMA_CG018308	Clunio_marinus|rna-CLUMA_CG018309	Clunio_marinus|rna-CLUMA_CG018310
group838							Clunio_marinus|rna-CLUMA_CG017432	Clunio_marinus|rna-CLUMA_CG017433	augustus_masked-ctg000400_np12-processed-gene-2.4-mRNA-1	Anopheles_gambiae|rna-XM_318249.4	Belgica_antarctica|IU25_01750	Drosophila_melanogaster|rna-NM_001298255.1	Aedes_aegypti|rna-XM_001660869.2
group839					+6*		Clunio_marinus|rna-CLUMA_CG007776	Clunio_marinus|rna-CLUMA_CG007774	Clunio_marinus|rna-CLUMA_CG007775	Clunio_marinus|rna-CLUMA_CG007777	Clunio_marinus|rna-CLUMA_CG007778	Clunio_marinus|rna-CLUMA_CG007779	Clunio_marinus|rna-CLUMA_CG007780
group840							Clunio_marinus|rna-CLUMA_CG018489	Clunio_marinus|rna-CLUMA_CG018069	Clunio_marinus|rna-CLUMA_CG018087	augustus_masked-ctg000230_np12-processed-gene-2.7-mRNA-1	Belgica_antarctica|IU25_09971	Clunio_marinus|rna-CLUMA_CG018082	maker-ctg000510_np12-augustus-gene-0.70-mRNA-1
group841							Clunio_marinus|rna-CLUMA_CG006115	Clunio_marinus|rna-CLUMA_CG006081	maker-ctg000540_np12-augustus-gene-0.71-mRNA-1	Anopheles_gambiae|rna-XM_312168.5	Belgica_antarctica|IU25_11559	Drosophila_melanogaster|rna-NM_141661.2	Aedes_aegypti|rna-XM_021853111.1
group842							Clunio_marinus|rna-CLUMA_CG001833	Clunio_marinus|rna-CLUMA_CG001836	augustus-ctg000220_np12-processed-gene-9.113-mRNA-1	Anopheles_gambiae|rna-XM_320601.4	Belgica_antarctica|IU25_02109	Drosophila_melanogaster|rna-NM_140569.2	Aedes_aegypti|rna-XM_021855022.1
group843							Clunio_marinus|rna-CLUMA_CG020265	Clunio_marinus|rna-CLUMA_CG020267	Anopheles_gambiae|rna-XM_558570.2	Aedes_aegypti|rna-XM_021842564.1	Clunio_marinus|rna-CLUMA_CG001029	Belgica_antarctica|IU25_07593	Drosophila_melanogaster|rna-NM_001299247.1
group844							Clunio_marinus|rna-CLUMA_CG015738	Clunio_marinus|rna-CLUMA_CG019585	Belgica_antarctica|IU25_04613	Drosophila_melanogaster|rna-NM_136097.4	Aedes_aegypti|rna-XM_001651159.2	maker-ctg000230_np12-augustus-gene-12.103-mRNA-1	Anopheles_gambiae|rna-XM_320055.4
group845					+6*		Clunio_marinus|rna-CLUMA_CG012185	Clunio_marinus|rna-CLUMA_CG012032	Clunio_marinus|rna-CLUMA_CG012231	Clunio_marinus|rna-CLUMA_CG012249	Clunio_marinus|rna-CLUMA_CG012371	Clunio_marinus|rna-CLUMA_CG012379	Clunio_marinus|rna-CLUMA_CG012386
group846							Clunio_marinus|rna-CLUMA_CG015897	Clunio_marinus|rna-CLUMA_CG015777	Belgica_antarctica|IU25_11965	maker-ctg000090_np12-augustus-gene-3.60-mRNA-1	Anopheles_gambiae|rna-XM_314301.3	Drosophila_melanogaster|rna-NM_139722.4	Aedes_aegypti|rna-XM_001662103.2
group847							Clunio_marinus|rna-CLUMA_CG013230	Clunio_marinus|rna-CLUMA_CG013228	maker-ctg000130_np12-augustus-gene-16.51-mRNA-1	Anopheles_gambiae|rna-XM_311398.3	Belgica_antarctica|IU25_00752	Drosophila_melanogaster|rna-NM_001259585.2	Drosophila_melanogaster|rna-NM_138139.4
group848							Clunio_marinus|rna-CLUMA_CG021223	Clunio_marinus|rna-CLUMA_CG020282	maker-ctg000550_np12-augustus-gene-17.70-mRNA-1	Drosophila_melanogaster|rna-NM_079854.2	Anopheles_gambiae|rna-XM_314899.2	Belgica_antarctica|IU25_02686	Aedes_aegypti|rna-XM_001659692.2
group849							Clunio_marinus|rna-CLUMA_CG006978	Clunio_marinus|rna-CLUMA_CG006971	maker-ctg000320_np12-augustus-gene-2.60-mRNA-1	Anopheles_gambiae|rna-XM_311469.2	Belgica_antarctica|IU25_04049	Drosophila_melanogaster|rna-NM_140279.3	Aedes_aegypti|rna-XM_001652804.2
group850							Clunio_marinus|rna-CLUMA_CG008597	Clunio_marinus|rna-CLUMA_CG008594	augustus_masked-ctg000220_np12-processed-gene-14.54-mRNA-1	Anopheles_gambiae|rna-XM_321345.3	Belgica_antarctica|IU25_12254	Drosophila_melanogaster|rna-NM_169213.2	Aedes_aegypti|rna-XM_001649469.2
group851							Clunio_marinus|rna-CLUMA_CG017383	Clunio_marinus|rna-CLUMA_CG017379	maker-ctg000370_np12-augustus-gene-6.57-mRNA-1	Anopheles_gambiae|rna-XM_321838.4	Drosophila_melanogaster|rna-NM_142312.2	Aedes_aegypti|rna-XM_001655733.2	Belgica_antarctica|IU25_13110
group852							Clunio_marinus|rna-CLUMA_CG003434	Clunio_marinus|rna-CLUMA_CG003446	maker-ctg000510_np12-augustus-gene-2.64-mRNA-1	Anopheles_gambiae|rna-XM_309009.4	Belgica_antarctica|IU25_09157	Aedes_aegypti|rna-XM_001650333.2	Drosophila_melanogaster|rna-NM_001042868.2
group853							Drosophila_melanogaster|rna-NM_206186.4	Clunio_marinus|rna-CLUMA_CG016553	maker-ctg000360_np12-augustus-gene-13.35-mRNA-1	Belgica_antarctica|IU25_00144	maker-ctg000360_np12-augustus-gene-13.38-mRNA-1	Anopheles_gambiae|rna-XM_313942.4	Aedes_aegypti|rna-XM_021841480.1
group854							Clunio_marinus|rna-CLUMA_CG002378	augustus-ctg000210_np12-processed-gene-9.13-mRNA-1	Anopheles_gambiae|rna-XM_313089.4	Belgica_antarctica|IU25_04946	Drosophila_melanogaster|rna-NM_166930.2	Aedes_aegypti|rna-XM_021848760.1	Anopheles_gambiae|rna-XM_001230872.3
group855							Clunio_marinus|rna-CLUMA_CG016254	maker-ctg000120_np12-augustus-gene-2.178-mRNA-1	Anopheles_gambiae|rna-XM_316514.4	Belgica_antarctica|IU25_12372	Drosophila_melanogaster|rna-NM_140959.2	Aedes_aegypti|rna-XM_021842242.1	Belgica_antarctica|IU25_05530
group856							Clunio_marinus|rna-CLUMA_CG010015	maker-ctg000400_np12-augustus-gene-4.55-mRNA-1	Anopheles_gambiae|rna-XM_311256.5	Belgica_antarctica|IU25_10148	Drosophila_melanogaster|rna-NM_001298506.1	Aedes_aegypti|rna-XM_001659104.2	Drosophila_melanogaster|rna-NM_133139.2
group857							Clunio_marinus|rna-CLUMA_CG020983	augustus_masked-ctg000090_np12-processed-gene-10.51-mRNA-1	Anopheles_gambiae|rna-XM_309165.4	Belgica_antarctica|IU25_03749	Drosophila_melanogaster|rna-NM_001276180.1	Aedes_aegypti|rna-XM_001658043.2	maker-ctg000400_np12-augustus-gene-1.89-mRNA-1
group858							Clunio_marinus|rna-CLUMA_CG005168	maker-ctg000220_np12-augustus-gene-10.86-mRNA-1	Anopheles_gambiae|rna-XM_313497.3	Drosophila_melanogaster|rna-NM_143021.3	Aedes_aegypti|rna-XM_001657176.2	Belgica_antarctica|IU25_01030	Clunio_marinus|rna-CLUMA_CG017453
group859							Clunio_marinus|rna-CLUMA_CG009341	maker-ctg000090_np12-augustus-gene-0.52-mRNA-1	Anopheles_gambiae|rna-XM_317621.3	Belgica_antarctica|IU25_00867	Drosophila_melanogaster|rna-NM_001272384.1	Aedes_aegypti|rna-XM_021849771.1	Drosophila_melanogaster|rna-NM_136369.2
group860							Clunio_marinus|rna-CLUMA_CG012501	augustus_masked-ctg000140_np12-processed-gene-44.42-mRNA-1	Anopheles_gambiae|rna-XM_321046.4	Belgica_antarctica|IU25_08756	Drosophila_melanogaster|rna-NM_001274505.2	Aedes_aegypti|rna-XM_021853194.1	Aedes_aegypti|rna-XM_021849689.1
group861							Clunio_marinus|rna-CLUMA_CG019040	maker-ctg000140_np12-augustus-gene-6.65-mRNA-1	Anopheles_gambiae|rna-XM_003436120.1	Belgica_antarctica|IU25_06637	Drosophila_melanogaster|rna-NM_205957.3	Aedes_aegypti|rna-XM_021849633.1	Aedes_aegypti|rna-XM_021851037.1
group862							Clunio_marinus|rna-CLUMA_CG011013	maker-ctg000140_np12-augustus-gene-4.100-mRNA-1	Anopheles_gambiae|rna-XM_001688304.2	Drosophila_melanogaster|rna-NM_001298240.1	Aedes_aegypti|rna-XM_021848798.1	Belgica_antarctica|IU25_12006	Clunio_marinus|rna-CLUMA_CG016336
group863							Clunio_marinus|rna-CLUMA_CG016320	augustus_masked-ctg000360_np12-processed-gene-4.40-mRNA-1	Anopheles_gambiae|rna-XM_306986.3	Belgica_antarctica|IU25_04407	Drosophila_melanogaster|rna-NM_141272.1	Aedes_aegypti|rna-XM_001652493.2	Anopheles_gambiae|rna-XM_317860.3
group864							Clunio_marinus|rna-CLUMA_CG004562	augustus_masked-ctg000370_np12-processed-gene-17.17-mRNA-1	Anopheles_gambiae|rna-XM_312256.5	Belgica_antarctica|IU25_13229	Aedes_aegypti|rna-XM_001656372.2	Anopheles_gambiae|rna-XM_003436156.1	Drosophila_melanogaster|rna-NM_001043225.2
group865							Clunio_marinus|rna-CLUMA_CG001030	Anopheles_gambiae|rna-XM_001688799.1	Belgica_antarctica|IU25_09243	Drosophila_melanogaster|rna-NM_139381.2	Aedes_aegypti|rna-XM_001660015.2	Belgica_antarctica|IU25_00155	Belgica_antarctica|IU25_13423
group866				+4*			Clunio_marinus|rna-CLUMA_CG020862	augustus_masked-ctg000090_np12-processed-gene-9.43-mRNA-1	Aedes_aegypti|rna-XM_001647590.2	maker-ctg000080_np12-augustus-gene-8.96-mRNA-1	maker-ctg000080_np12-augustus-gene-8.97-mRNA-1	augustus-ctg000540_np12-processed-gene-4.60-mRNA-1	augustus_masked-ctg000090_np12-processed-gene-9.44-mRNA-1
group867							Clunio_marinus|rna-CLUMA_CG009931	maker-ctg000350_np12-augustus-gene-13.95-mRNA-1	Anopheles_gambiae|rna-XM_001231125.3	Belgica_antarctica|IU25_12641	Drosophila_melanogaster|rna-NM_001272289.1	Aedes_aegypti|rna-XM_021844222.1	maker-ctg000350_np12-augustus-gene-13.96-mRNA-1
group868							Clunio_marinus|rna-CLUMA_CG014233	maker-ctg000130_np12-augustus-gene-5.98-mRNA-1	Anopheles_gambiae|rna-XM_317715.5	Belgica_antarctica|IU25_00628	Drosophila_melanogaster|rna-NM_001259199.2	Aedes_aegypti|rna-XM_021845003.1	Aedes_aegypti|rna-XM_021857105.1
group869							Clunio_marinus|rna-CLUMA_CG002486	maker-ctg000370_np12-augustus-gene-21.38-mRNA-1	Anopheles_gambiae|rna-XM_313941.4	Belgica_antarctica|IU25_06229	Drosophila_melanogaster|rna-NM_001298094.1	Aedes_aegypti|rna-XM_021838847.1	Anopheles_gambiae|rna-XM_307577.3
group870							Clunio_marinus|rna-CLUMA_CG018983	maker-ctg000140_np12-augustus-gene-38.91-mRNA-1	Anopheles_gambiae|rna-XM_314275.5	Belgica_antarctica|IU25_11038	Drosophila_melanogaster|rna-NM_057881.5	Aedes_aegypti|rna-XM_021853456.1	maker-ctg000360_np12-augustus-gene-14.77-mRNA-1
group871							Clunio_marinus|rna-CLUMA_CG011617	maker-ctg000530_np12-augustus-gene-0.54-mRNA-1	Anopheles_gambiae|rna-XM_562883.4	Belgica_antarctica|IU25_04453	Drosophila_melanogaster|rna-NM_001202301.2	Aedes_aegypti|rna-XM_021854642.1	Aedes_aegypti|rna-XM_021856245.1
group872							Clunio_marinus|rna-CLUMA_CG020849	maker-ctg000220_np12-augustus-gene-9.146-mRNA-1	Anopheles_gambiae|rna-XM_564094.3	Belgica_antarctica|IU25_07360	Drosophila_melanogaster|rna-NM_001274028.2	Aedes_aegypti|rna-XM_001651456.2	Belgica_antarctica|IU25_09662
group873							Clunio_marinus|rna-CLUMA_CG008708	augustus_masked-ctg000200_np12-processed-gene-13.0-mRNA-1	Anopheles_gambiae|rna-XM_003436839.1	Belgica_antarctica|IU25_00274	Drosophila_melanogaster|rna-NM_001260216.2	Aedes_aegypti|rna-XM_021838498.1	maker-ctg000200_np12-augustus-gene-13.12-mRNA-1
group874							Clunio_marinus|rna-CLUMA_CG003988	augustus_masked-ctg000230_np12-processed-gene-38.22-mRNA-1	Aedes_aegypti|rna-XM_021845766.1	Clunio_marinus|rna-CLUMA_CG011450	Drosophila_melanogaster|rna-NM_136881.3	Belgica_antarctica|IU25_05497	Drosophila_melanogaster|rna-NM_132675.3
group875							Clunio_marinus|rna-CLUMA_CG004126	maker-ctg000130_np12-augustus-gene-15.77-mRNA-1	Belgica_antarctica|IU25_05825	Aedes_aegypti|rna-XM_021849502.1	Belgica_antarctica|IU25_00137	Aedes_aegypti|rna-XM_021854970.1	Anopheles_gambiae|rna-XM_001238264.1
group876							Clunio_marinus|rna-CLUMA_CG002257	maker-ctg000550_np12-augustus-gene-20.60-mRNA-1	Anopheles_gambiae|rna-XM_312924.5	Anopheles_gambiae|rna-XM_312923.5	Belgica_antarctica|IU25_01853	Drosophila_melanogaster|rna-NM_001300564.1	Aedes_aegypti|rna-XM_001655803.2
group877							Clunio_marinus|rna-CLUMA_CG009532	maker-ctg000360_np12-augustus-gene-10.57-mRNA-1	Anopheles_gambiae|rna-XM_316331.2	Belgica_antarctica|IU25_02453	Aedes_aegypti|rna-XM_021843543.1	maker-ctg000360_np12-augustus-gene-10.48-mRNA-1	Drosophila_melanogaster|rna-NM_141055.4
group878							Clunio_marinus|rna-CLUMA_CG012031	maker-ctg000540_np12-augustus-gene-0.70-mRNA-1	Belgica_antarctica|IU25_06117	Aedes_aegypti|rna-XM_021848493.1	Anopheles_gambiae|rna-XM_321033.5	Drosophila_melanogaster|rna-NM_001316461.1	Clunio_marinus|rna-CLUMA_CG012033
group879							Clunio_marinus|rna-CLUMA_CG015910	Anopheles_gambiae|rna-XM_552910.3	Clunio_marinus|rna-CLUMA_CG016118	augustus_masked-ctg000130_np12-processed-gene-3.18-mRNA-1	Belgica_antarctica|IU25_02600	Drosophila_melanogaster|rna-NM_139626.2	Aedes_aegypti|rna-XM_021839635.1
group880							Clunio_marinus|rna-CLUMA_CG010940	maker-ctg000140_np12-augustus-gene-3.138-mRNA-1	Anopheles_gambiae|rna-XM_311455.4	Belgica_antarctica|IU25_02239	Drosophila_melanogaster|rna-NM_001043067.2	Aedes_aegypti|rna-XM_021849148.1	Drosophila_melanogaster|rna-NM_001299510.1
group881							Clunio_marinus|rna-CLUMA_CG009387	maker-ctg000120_np12-augustus-gene-2.172-mRNA-1	Anopheles_gambiae|rna-XM_311575.4	Belgica_antarctica|IU25_07657	Drosophila_melanogaster|rna-NM_001274171.1	Aedes_aegypti|rna-XM_021850442.1	maker-ctg000490_np12-augustus-gene-1.46-mRNA-1
group882							Clunio_marinus|rna-CLUMA_CG016403	maker-ctg000400_np12-augustus-gene-8.101-mRNA-1	Drosophila_melanogaster|rna-NM_001298987.1	Aedes_aegypti|rna-XM_021849899.1	Belgica_antarctica|IU25_03972	Drosophila_melanogaster|rna-NM_001275683.1	Clunio_marinus|rna-CLUMA_CG012619
group883							Clunio_marinus|rna-CLUMA_CG017609	maker-ctg000350_np12-augustus-gene-13.129-mRNA-1	Anopheles_gambiae|rna-XM_003436862.1	Belgica_antarctica|IU25_00612	Drosophila_melanogaster|rna-NM_132573.3	Aedes_aegypti|rna-XM_021838338.1	Belgica_antarctica|IU25_00613
group884							Clunio_marinus|rna-CLUMA_CG015911	maker-ctg000110_np12-augustus-gene-21.63-mRNA-1	Anopheles_gambiae|rna-XM_307249.4	Belgica_antarctica|IU25_00385	Anopheles_gambiae|rna-XM_319043.4	Aedes_aegypti|rna-XM_001659730.2	Drosophila_melanogaster|rna-NM_001299031.1
group885							Clunio_marinus|rna-CLUMA_CG020837	maker-ctg000550_np12-augustus-gene-24.95-mRNA-1	Anopheles_gambiae|rna-XM_312652.4	Belgica_antarctica|IU25_10025	Drosophila_melanogaster|rna-NM_138108.3	Aedes_aegypti|rna-XM_021853508.1	Aedes_aegypti|rna-XM_011494649.2
group886							Clunio_marinus|rna-CLUMA_CG011911	maker-ctg000400_np12-augustus-gene-0.46-mRNA-1	Anopheles_gambiae|rna-XM_314932.4	Belgica_antarctica|IU25_01661	Drosophila_melanogaster|rna-NM_164864.2	Aedes_aegypti|rna-XM_021856106.1	Aedes_aegypti|rna-XM_001650092.2
group887							Clunio_marinus|rna-CLUMA_CG000087	maker-ctg000300_np12-augustus-gene-1.87-mRNA-1	maker-ctg000200_np12-augustus-gene-16.86-mRNA-1	Anopheles_gambiae|rna-XM_311484.3	Belgica_antarctica|IU25_05793	Drosophila_melanogaster|rna-NM_168640.2	Aedes_aegypti|rna-XM_001650039.2
group888							Clunio_marinus|rna-CLUMA_CG012864	augustus_masked-ctg000550_np12-processed-gene-0.38-mRNA-1	Anopheles_gambiae|rna-XM_313280.5	Belgica_antarctica|IU25_01641	Drosophila_melanogaster|rna-NM_170566.3	Aedes_aegypti|rna-XM_021850968.1	Belgica_antarctica|IU25_06555
group889							Clunio_marinus|rna-CLUMA_CG008131	maker-ctg000550_np12-augustus-gene-20.54-mRNA-1	Belgica_antarctica|IU25_06940	Clunio_marinus|rna-CLUMA_CG008147	Anopheles_gambiae|rna-XM_315238.5	Aedes_aegypti|rna-XM_021850847.1	Drosophila_melanogaster|rna-NM_001014612.3
group890							Clunio_marinus|rna-CLUMA_CG001237	maker-ctg000370_np12-augustus-gene-31.90-mRNA-1	Anopheles_gambiae|rna-XM_310452.5	Belgica_antarctica|IU25_06898	Drosophila_melanogaster|rna-NM_206623.2	Aedes_aegypti|rna-XM_021841711.1	Aedes_aegypti|rna-XM_021841706.1
group891							Clunio_marinus|rna-CLUMA_CG004858	maker-ctg000370_np12-augustus-gene-23.58-mRNA-1	Anopheles_gambiae|rna-XM_316831.5	Belgica_antarctica|IU25_07895	Drosophila_melanogaster|rna-NM_134606.4	Aedes_aegypti|rna-XM_021848767.1	maker-ctg000010_np12-augustus-gene-0.15-mRNA-1
group892							Clunio_marinus|rna-CLUMA_CG009851	maker-ctg000360_np12-augustus-gene-14.96-mRNA-1	Anopheles_gambiae|rna-XM_316640.4	Belgica_antarctica|IU25_07804	Drosophila_melanogaster|rna-NM_001274142.1	Aedes_aegypti|rna-XM_021857290.1	Aedes_aegypti|rna-XM_001649426.2
group893							Clunio_marinus|rna-CLUMA_CG011553	maker-ctg000140_np12-augustus-gene-14.49-mRNA-1	Anopheles_gambiae|rna-XM_313328.4	Belgica_antarctica|IU25_04298	Drosophila_melanogaster|rna-NM_142436.4	Aedes_aegypti|rna-XM_001663892.2	Belgica_antarctica|IU25_04297
group894							Clunio_marinus|rna-CLUMA_CG003750	maker-ctg000510_np12-augustus-gene-0.64-mRNA-1	Clunio_marinus|rna-CLUMA_CG000565	augustus_masked-ctg000230_np12-processed-gene-28.0-mRNA-1	Belgica_antarctica|IU25_06754	maker-ctg000230_np12-augustus-gene-13.108-mRNA-1	maker-ctg000230_np12-augustus-gene-20.76-mRNA-1
group895							Clunio_marinus|rna-CLUMA_CG007505	maker-ctg000230_np12-augustus-gene-35.104-mRNA-1	Anopheles_gambiae|rna-XM_560906.4	Anopheles_gambiae|rna-XM_319185.3	Belgica_antarctica|IU25_07308	Drosophila_melanogaster|rna-NM_142637.1	Aedes_aegypti|rna-XM_001647598.2
group896							Clunio_marinus|rna-CLUMA_CG021242	maker-ctg000120_np12-augustus-gene-2.167-mRNA-1	Anopheles_gambiae|rna-XM_556083.1	Belgica_antarctica|IU25_00333	Aedes_aegypti|rna-XM_001660258.2	Anopheles_gambiae|rna-XM_315450.4	Drosophila_melanogaster|rna-NM_142629.4
group897							Clunio_marinus|rna-CLUMA_CG015134	maker-ctg000140_np12-augustus-gene-40.63-mRNA-1	Anopheles_gambiae|rna-XM_001230804.1	Belgica_antarctica|IU25_10471	Drosophila_melanogaster|rna-NM_001275739.1	Aedes_aegypti|rna-XM_001661458.2	Aedes_aegypti|rna-XM_001647603.2
group898							Clunio_marinus|rna-CLUMA_CG014015	maker-ctg000130_np12-augustus-gene-25.67-mRNA-1	Anopheles_gambiae|rna-XM_317780.4	Belgica_antarctica|IU25_11833	Drosophila_melanogaster|rna-NM_001272893.1	Aedes_aegypti|rna-XM_001656889.2	Aedes_aegypti|rna-XM_001650143.2
group899							Clunio_marinus|rna-CLUMA_CG000053	augustus_masked-ctg000230_np12-processed-gene-44.4-mRNA-1	Anopheles_gambiae|rna-XM_320004.4	Belgica_antarctica|IU25_09673	Drosophila_melanogaster|rna-NM_134831.3	Aedes_aegypti|rna-XM_001660444.2	Anopheles_gambiae|rna-XM_319076.4
group900							Clunio_marinus|rna-CLUMA_CG018059	maker-ctg000360_np12-augustus-gene-13.34-mRNA-1	maker-ctg000220_np12-augustus-gene-14.93-mRNA-1	Anopheles_gambiae|rna-XM_003436536.1	Belgica_antarctica|IU25_06829	Drosophila_melanogaster|rna-NM_170393.3	Aedes_aegypti|rna-XM_021837447.1
group901							Clunio_marinus|rna-CLUMA_CG013153	Belgica_antarctica|IU25_05630	Clunio_marinus|rna-CLUMA_CG002914	maker-ctg000080_np12-augustus-gene-2.93-mRNA-1	Anopheles_gambiae|rna-XM_319116.4	Drosophila_melanogaster|rna-NM_164840.2	Aedes_aegypti|rna-XM_021844761.1
group902							Clunio_marinus|rna-CLUMA_CG007413	maker-ctg000130_np12-augustus-gene-17.86-mRNA-1	Anopheles_gambiae|rna-XM_314848.4	Belgica_antarctica|IU25_12298	Drosophila_melanogaster|rna-NM_001273407.2	Aedes_aegypti|rna-XM_021845523.1	Aedes_aegypti|rna-XM_021857141.1
group903							Clunio_marinus|rna-CLUMA_CG017262	augustus-ctg000370_np12-processed-gene-25.33-mRNA-1	Belgica_antarctica|IU25_07971	Drosophila_melanogaster|rna-NM_001272115.1	Belgica_antarctica|IU25_07970	Anopheles_gambiae|rna-XM_001688588.1	Clunio_marinus|rna-CLUMA_CG017263
group904							Clunio_marinus|rna-CLUMA_CG008160	Drosophila_melanogaster|rna-NM_143582.2	Belgica_antarctica|IU25_10943	maker-ctg000220_np12-augustus-gene-15.98-mRNA-1	Anopheles_gambiae|rna-XM_560125.2	Aedes_aegypti|rna-XM_021855992.1	Clunio_marinus|rna-CLUMA_CG008162
group905							Clunio_marinus|rna-CLUMA_CG000661	maker-ctg000200_np12-augustus-gene-9.111-mRNA-1	Anopheles_gambiae|rna-XM_314234.4	Belgica_antarctica|IU25_01189	Drosophila_melanogaster|rna-NM_143733.2	Aedes_aegypti|rna-XM_001653956.2	maker-ctg000220_np12-augustus-gene-14.79-mRNA-1
group906							Clunio_marinus|rna-CLUMA_CG014468	augustus_masked-ctg000230_np12-processed-gene-5.36-mRNA-1	Anopheles_gambiae|rna-XM_310154.2	Belgica_antarctica|IU25_00652	Drosophila_melanogaster|rna-NM_057828.4	Aedes_aegypti|rna-XM_001649186.2	Aedes_aegypti|rna-XM_021849902.1
group907							Clunio_marinus|rna-CLUMA_CG017990	maker-ctg000430_np12-augustus-gene-0.10-mRNA-1	Anopheles_gambiae|rna-XM_551659.3	Belgica_antarctica|IU25_00913	Drosophila_melanogaster|rna-NM_001272381.2	Aedes_aegypti|rna-XM_021852179.1	maker-ctg000520_np12-augustus-gene-0.154-mRNA-1
group908							Clunio_marinus|rna-CLUMA_CG012091	maker-ctg000350_np12-augustus-gene-1.109-mRNA-1	Anopheles_gambiae|rna-XM_311262.5	Belgica_antarctica|IU25_12371	Drosophila_melanogaster|rna-NM_001382046.1	Aedes_aegypti|rna-XM_001656223.2	Anopheles_gambiae|rna-XM_320825.3
group909							Clunio_marinus|rna-CLUMA_CG007979	maker-ctg000220_np12-augustus-gene-3.81-mRNA-1	Anopheles_gambiae|rna-XM_311410.4	Belgica_antarctica|IU25_12290	Drosophila_melanogaster|rna-NM_168440.3	Aedes_aegypti|rna-XM_001648086.2	Drosophila_melanogaster|rna-NM_001104110.4
group910							Belgica_antarctica|IU25_00935	maker-ctg000200_np12-augustus-gene-7.116-mRNA-1	Anopheles_gambiae|rna-XM_314281.2	Drosophila_melanogaster|rna-NM_164752.4	Aedes_aegypti|rna-XM_021854041.1	augustus_masked-ctg000140_np12-processed-gene-51.37-mRNA-1	maker-ctg000140_np12-augustus-gene-51.70-mRNA-1
group911							Clunio_marinus|rna-CLUMA_CG019533	augustus-ctg000360_np12-processed-gene-1.63-mRNA-1	Belgica_antarctica|IU25_02521	Drosophila_melanogaster|rna-NM_136569.4	Aedes_aegypti|rna-XM_021848641.1	Aedes_aegypti|rna-XM_001654375.2	Aedes_aegypti|rna-XM_021856716.1
group912							Clunio_marinus|rna-CLUMA_CG020001	maker-ctg000550_np12-augustus-gene-15.74-mRNA-1	Anopheles_gambiae|rna-XM_562342.4	Belgica_antarctica|IU25_01953	Drosophila_melanogaster|rna-NM_001170195.3	Aedes_aegypti|rna-XM_001663426.2	Aedes_aegypti|rna-XM_001662440.2
group913							Clunio_marinus|rna-CLUMA_CG005411	Anopheles_gambiae|rna-XM_003436393.1	Belgica_antarctica|IU25_07166	Drosophila_melanogaster|rna-NM_169333.3	Aedes_aegypti|rna-XM_021849534.1	Belgica_antarctica|IU25_07164	Clunio_marinus|rna-CLUMA_CG005415
group914							Clunio_marinus|rna-CLUMA_CG001536	maker-ctg000370_np12-augustus-gene-25.57-mRNA-1	maker-ctg000350_np12-augustus-gene-8.79-mRNA-1	Anopheles_gambiae|rna-XM_316832.5	Belgica_antarctica|IU25_02545	Drosophila_melanogaster|rna-NM_167758.2	Aedes_aegypti|rna-XM_021848064.1
group915							Clunio_marinus|rna-CLUMA_CG006014	maker-ctg000340_np12-augustus-gene-3.55-mRNA-1	Anopheles_gambiae|rna-XM_311104.5	Belgica_antarctica|IU25_11874	Drosophila_melanogaster|rna-NM_001260392.1	Aedes_aegypti|rna-XM_021838909.1	Belgica_antarctica|IU25_10623
group916							Clunio_marinus|rna-CLUMA_CG014298	maker-ctg000230_np12-augustus-gene-2.50-mRNA-1	Anopheles_gambiae|rna-XM_320060.4	Belgica_antarctica|IU25_04610	Drosophila_melanogaster|rna-NM_001299046.1	Aedes_aegypti|rna-XM_021846853.1	maker-ctg000230_np12-augustus-gene-2.53-mRNA-1
group917							Clunio_marinus|rna-CLUMA_CG004860	maker-ctg000010_np12-augustus-gene-0.17-mRNA-1	Anopheles_gambiae|rna-XM_001688261.2	Belgica_antarctica|IU25_07896	Drosophila_melanogaster|rna-NM_132128.3	Aedes_aegypti|rna-XM_021848737.1	maker-ctg000370_np12-augustus-gene-23.52-mRNA-1
group918							Clunio_marinus|rna-CLUMA_CG015039	maker-ctg000370_np12-augustus-gene-30.40-mRNA-1	Belgica_antarctica|IU25_04314	Drosophila_melanogaster|rna-NM_001298438.1	Anopheles_gambiae|rna-XM_313980.4	Aedes_aegypti|rna-XM_021841771.1	Clunio_marinus|rna-CLUMA_CG000039
group919							Clunio_marinus|rna-CLUMA_CG017531	maker-ctg000140_np12-augustus-gene-50.100-mRNA-1	Anopheles_gambiae|rna-XM_314006.4	Belgica_antarctica|IU25_02759	Drosophila_melanogaster|rna-NM_165534.3	Aedes_aegypti|rna-XM_021843751.1	Aedes_aegypti|rna-XM_021856860.1
group920							Clunio_marinus|rna-CLUMA_CG015801	maker-ctg000230_np12-augustus-gene-28.74-mRNA-1	Anopheles_gambiae|rna-XM_320056.4	Belgica_antarctica|IU25_04612	Drosophila_melanogaster|rna-NM_165028.2	Aedes_aegypti|rna-XM_021846860.1	maker-ctg000230_np12-augustus-gene-10.66-mRNA-1
group921							Clunio_marinus|rna-CLUMA_CG009955	maker-ctg000230_np12-augustus-gene-39.56-mRNA-1	Anopheles_gambiae|rna-XM_319726.4	Belgica_antarctica|IU25_10151	Aedes_aegypti|rna-XM_021856848.1	Aedes_aegypti|rna-XM_021851970.1	Anopheles_gambiae|rna-XM_317707.4
group922							Clunio_marinus|rna-CLUMA_CG021232	maker-ctg000490_np12-augustus-gene-4.41-mRNA-1	Anopheles_gambiae|rna-XM_001688775.1	Belgica_antarctica|IU25_06395	Drosophila_melanogaster|rna-NM_206288.4	Aedes_aegypti|rna-XM_021843388.1	maker-ctg000490_np12-augustus-gene-4.43-mRNA-1
group923							Clunio_marinus|rna-CLUMA_CG014957	maker-ctg000390_np12-augustus-gene-0.78-mRNA-1	Anopheles_gambiae|rna-XM_319412.2	Anopheles_gambiae|rna-XM_307101.3	Belgica_antarctica|IU25_02302	Drosophila_melanogaster|rna-NM_164928.3	Aedes_aegypti|rna-XM_021846390.1
group924							Clunio_marinus|rna-CLUMA_CG017968	maker-ctg000130_np12-augustus-gene-9.102-mRNA-1	Anopheles_gambiae|rna-XM_314926.4	Belgica_antarctica|IU25_09129	Aedes_aegypti|rna-XM_021846826.1	Drosophila_melanogaster|rna-NM_080765.4	Clunio_marinus|rna-CLUMA_CG013630
group925							Clunio_marinus|rna-CLUMA_CG008352	maker-ctg000550_np12-augustus-gene-18.72-mRNA-1	Anopheles_gambiae|rna-XM_315275.3	Belgica_antarctica|IU25_06182	Aedes_aegypti|rna-XM_021851154.1	Aedes_aegypti|rna-XM_021851776.1	Anopheles_gambiae|rna-XM_315274.4
group926							Clunio_marinus|rna-CLUMA_CG008016	maker-ctg000200_np12-augustus-gene-16.101-mRNA-1	Anopheles_gambiae|rna-XM_309065.4	Belgica_antarctica|IU25_10460	Drosophila_melanogaster|rna-NM_001260174.3	Aedes_aegypti|rna-XM_021838145.1	Belgica_antarctica|IU25_10459
group927							Clunio_marinus|rna-CLUMA_CG009200	maker-ctg000050_np12-augustus-gene-5.153-mRNA-1	Belgica_antarctica|IU25_08211	Aedes_aegypti|rna-XM_001663038.2	maker-ctg000260_np12-augustus-gene-0.15-mRNA-1	Anopheles_gambiae|rna-XM_001688668.1	Drosophila_melanogaster|rna-NM_139973.3
group928							Clunio_marinus|rna-CLUMA_CG012808	Drosophila_melanogaster|rna-NM_001104376.3	Belgica_antarctica|IU25_12366	maker-ctg000140_np12-augustus-gene-40.54-mRNA-1	Anopheles_gambiae|rna-XM_312391.5	Aedes_aegypti|rna-XM_021851885.1	Clunio_marinus|rna-CLUMA_CG012807
group929							Clunio_marinus|rna-CLUMA_CG004326	Anopheles_gambiae|rna-XM_320419.3	Belgica_antarctica|IU25_10811	Drosophila_melanogaster|rna-NM_132174.3	maker-ctg000400_np12-augustus-gene-2.55-mRNA-1	Aedes_aegypti|rna-XM_021857243.1	Aedes_aegypti|rna-XM_001649484.2
group930							Clunio_marinus|rna-CLUMA_CG009257	maker-ctg000050_np12-augustus-gene-5.138-mRNA-1	Anopheles_gambiae|rna-XM_316389.4	Belgica_antarctica|IU25_05474	Drosophila_melanogaster|rna-NM_079161.4	Aedes_aegypti|rna-XM_001655624.2	Aedes_aegypti|rna-XM_021841422.1
group931							Clunio_marinus|rna-CLUMA_CG021229	maker-ctg000110_np12-augustus-gene-9.68-mRNA-1	Anopheles_gambiae|rna-XM_315893.4	Drosophila_melanogaster|rna-NM_080091.4	Aedes_aegypti|rna-XM_001655750.2	Belgica_antarctica|IU25_01269	Clunio_marinus|rna-CLUMA_CG021239
group932							Clunio_marinus|rna-CLUMA_CG001446	maker-ctg000370_np12-augustus-gene-12.74-mRNA-1	Anopheles_gambiae|rna-XM_313165.5	Belgica_antarctica|IU25_07019	Drosophila_melanogaster|rna-NM_206691.3	Drosophila_melanogaster|rna-NM_001169198.2	Aedes_aegypti|rna-XM_021849646.1
group933							Clunio_marinus|rna-CLUMA_CG009212	maker-ctg000550_np12-augustus-gene-16.50-mRNA-1	Anopheles_gambiae|rna-XM_318478.5	Belgica_antarctica|IU25_08216	Drosophila_melanogaster|rna-NM_136296.4	Aedes_aegypti|rna-XM_021838068.1	maker-ctg000550_np12-augustus-gene-16.49-mRNA-1
group934							Clunio_marinus|rna-CLUMA_CG009971	maker-ctg000400_np12-augustus-gene-9.167-mRNA-1	Anopheles_gambiae|rna-XM_310830.4	Belgica_antarctica|IU25_12066	Drosophila_melanogaster|rna-NM_169849.2	Aedes_aegypti|rna-XM_001662911.2	Aedes_aegypti|rna-XM_001653213.2
group935							Clunio_marinus|rna-CLUMA_CG005143	augustus_masked-ctg000550_np12-processed-gene-7.30-mRNA-1	Anopheles_gambiae|rna-XM_313332.4	Belgica_antarctica|IU25_01012	Belgica_antarctica|IU25_01010	Drosophila_melanogaster|rna-NM_169440.3	Aedes_aegypti|rna-XM_021837330.1
group936							Clunio_marinus|rna-CLUMA_CG006343	maker-ctg000140_np12-augustus-gene-29.76-mRNA-1	Anopheles_gambiae|rna-XM_318438.4	Belgica_antarctica|IU25_05168	Drosophila_melanogaster|rna-NM_166244.3	Aedes_aegypti|rna-XM_001660279.2	Drosophila_melanogaster|rna-NM_166243.3
group937							Clunio_marinus|rna-CLUMA_CG015395	augustus_masked-ctg000140_np12-processed-gene-25.51-mRNA-1	Anopheles_gambiae|rna-XM_312135.5	Belgica_antarctica|IU25_11613	Drosophila_melanogaster|rna-NM_001300426.1	Aedes_aegypti|rna-XM_021853116.1	maker-ctg000140_np12-augustus-gene-25.86-mRNA-1
group938							Clunio_marinus|rna-CLUMA_CG013444	Belgica_antarctica|IU25_05104	maker-ctg000090_np12-augustus-gene-2.81-mRNA-1	Anopheles_gambiae|rna-XM_311323.4	Drosophila_melanogaster|rna-NM_001299241.1	Aedes_aegypti|rna-XM_021844545.1	Clunio_marinus|rna-CLUMA_CG011295
group939							Clunio_marinus|rna-CLUMA_CG000857	augustus-ctg000220_np12-processed-gene-11.55-mRNA-1	Anopheles_gambiae|rna-XM_307591.4	Belgica_antarctica|IU25_01380	Drosophila_melanogaster|rna-NM_001382153.1	Aedes_aegypti|rna-XM_021838626.1	Anopheles_gambiae|rna-XM_313010.5
group940							augustus-ctg000210_np12-processed-gene-7.65-mRNA-1	Belgica_antarctica|IU25_03428	Anopheles_gambiae|rna-XM_003436341.1	Drosophila_melanogaster|rna-NM_001275348.1	Aedes_aegypti|rna-XM_001656530.2	Clunio_marinus|rna-CLUMA_CG006996	Clunio_marinus|rna-CLUMA_CG006995
group941							Clunio_marinus|rna-CLUMA_CG017858	maker-ctg000070_np12-augustus-gene-0.72-mRNA-1	Anopheles_gambiae|rna-XM_312450.4	Belgica_antarctica|IU25_04537	Drosophila_melanogaster|rna-NM_001014754.1	Aedes_aegypti|rna-XM_021853687.1	Belgica_antarctica|IU25_00189
group942							Clunio_marinus|rna-CLUMA_CG009197	maker-ctg000050_np12-augustus-gene-5.154-mRNA-1	Anopheles_gambiae|rna-XM_316035.4	Belgica_antarctica|IU25_08206	Drosophila_melanogaster|rna-NM_139596.3	Aedes_aegypti|rna-XM_021840570.1	maker-ctg000260_np12-augustus-gene-0.16-mRNA-1
group943							Clunio_marinus|rna-CLUMA_CG003245	augustus_masked-ctg000370_np12-processed-gene-17.27-mRNA-1	Anopheles_gambiae|rna-XM_320522.4	Belgica_antarctica|IU25_08393	Drosophila_melanogaster|rna-NM_167654.2	Aedes_aegypti|rna-XM_021851040.1	augustus_masked-ctg000150_np12-processed-gene-0.19-mRNA-1
group944							Clunio_marinus|rna-CLUMA_CG020124	maker-ctg000220_np12-augustus-gene-13.102-mRNA-1	Anopheles_gambiae|rna-XM_312561.4	Belgica_antarctica|IU25_12553	Drosophila_melanogaster|rna-NM_001202283.1	Aedes_aegypti|rna-XM_021857569.1	Aedes_aegypti|rna-XM_001652743.2
group945							Clunio_marinus|rna-CLUMA_CG001943	maker-ctg000140_np12-augustus-gene-17.152-mRNA-1	Anopheles_gambiae|rna-XM_307793.5	Belgica_antarctica|IU25_08794	Drosophila_melanogaster|rna-NM_142255.3	Aedes_aegypti|rna-XM_021851070.1	Anopheles_gambiae|rna-XM_306070.4
group946							Clunio_marinus|rna-CLUMA_CG020481	maker-ctg000130_np12-augustus-gene-11.35-mRNA-1	Anopheles_gambiae|rna-XM_310190.3	Belgica_antarctica|IU25_02661	Drosophila_melanogaster|rna-NM_001298614.1	Aedes_aegypti|rna-XM_021848317.1	Aedes_aegypti|rna-XM_001652775.2
group947							Clunio_marinus|rna-CLUMA_CG011990	augustus-ctg000350_np12-processed-gene-1.26-mRNA-1	Anopheles_gambiae|rna-XM_311057.4	Belgica_antarctica|IU25_08399	Drosophila_melanogaster|rna-NM_001272540.1	Aedes_aegypti|rna-XM_021857461.1	maker-ctg000340_np12-augustus-gene-11.103-mRNA-1
group948							Clunio_marinus|rna-CLUMA_CG020910	maker-ctg000300_np12-augustus-gene-0.54-mRNA-1	Anopheles_gambiae|rna-XM_320238.3	Belgica_antarctica|IU25_08121	Drosophila_melanogaster|rna-NM_079110.3	Aedes_aegypti|rna-XM_021850892.1	Aedes_aegypti|rna-XM_021850893.1
group949							Clunio_marinus|rna-CLUMA_CG006475	maker-ctg000400_np12-augustus-gene-4.78-mRNA-1	Anopheles_gambiae|rna-XM_310850.4	Belgica_antarctica|IU25_07708	Drosophila_melanogaster|rna-NM_132046.3	Aedes_aegypti|rna-XM_021839107.1	Aedes_aegypti|rna-XM_021856729.1
group950							Clunio_marinus|rna-CLUMA_CG011159	maker-ctg000540_np12-augustus-gene-4.100-mRNA-1	Anopheles_gambiae|rna-XM_312618.3	Drosophila_melanogaster|rna-NM_167137.2	Drosophila_melanogaster|rna-NM_080427.4	Aedes_aegypti|rna-XM_001650566.2	Anopheles_gambiae|rna-XM_311181.3
group951							Clunio_marinus|rna-CLUMA_CG003157	maker-ctg000550_np12-augustus-gene-24.97-mRNA-1	Anopheles_gambiae|rna-XM_319528.4	Belgica_antarctica|IU25_00062	Drosophila_melanogaster|rna-NM_142983.3	Aedes_aegypti|rna-XM_021857482.1	augustus_masked-ctg000550_np12-processed-gene-24.39-mRNA-1
group952							Clunio_marinus|rna-CLUMA_CG002006	maker-ctg000060_np12-augustus-gene-1.118-mRNA-1	Anopheles_gambiae|rna-XM_562320.4	Belgica_antarctica|IU25_03176	Drosophila_melanogaster|rna-NM_001298316.1	Aedes_aegypti|rna-XM_021856971.1	Aedes_aegypti|rna-XM_001659867.2
group953							Clunio_marinus|rna-CLUMA_CG018758	augustus_masked-ctg000210_np12-processed-gene-1.42-mRNA-1	Anopheles_gambiae|rna-XM_320589.3	Belgica_antarctica|IU25_09122	Drosophila_melanogaster|rna-NM_138059.3	Aedes_aegypti|rna-XM_021852598.1	Aedes_aegypti|rna-XM_001656731.3
group954							Clunio_marinus|rna-CLUMA_CG003237	maker-ctg000130_np12-augustus-gene-6.106-mRNA-1	Anopheles_gambiae|rna-XM_553771.3	Belgica_antarctica|IU25_00199	Drosophila_melanogaster|rna-NM_001298178.1	Aedes_aegypti|rna-XM_021847114.1	Drosophila_melanogaster|rna-NM_141468.1
group955							Clunio_marinus|rna-CLUMA_CG004408	augustus_masked-ctg000350_np12-processed-gene-3.59-mRNA-1	Anopheles_gambiae|rna-XM_001237296.2	Belgica_antarctica|IU25_07509	Belgica_antarctica|IU25_07507	Drosophila_melanogaster|rna-NM_001298038.1	Aedes_aegypti|rna-XM_021848697.1
group956							Clunio_marinus|rna-CLUMA_CG014135	augustus_masked-ctg000130_np12-processed-gene-5.0-mRNA-1	Anopheles_gambiae|rna-XM_001237967.2	Belgica_antarctica|IU25_07973	Drosophila_melanogaster|rna-NM_057819.4	Aedes_aegypti|rna-XM_001654214.2	maker-ctg000230_np12-augustus-gene-34.97-mRNA-1
group957							Clunio_marinus|rna-CLUMA_CG009714	maker-ctg000360_np12-augustus-gene-21.80-mRNA-1	Anopheles_gambiae|rna-XM_317989.4	Belgica_antarctica|IU25_08560	Drosophila_melanogaster|rna-NM_001201999.2	Aedes_aegypti|rna-XM_011495194.2	Drosophila_melanogaster|rna-NM_001300604.1
group958							Clunio_marinus|rna-CLUMA_CG003633	maker-ctg000300_np12-augustus-gene-10.123-mRNA-1	Anopheles_gambiae|rna-XM_316102.4	Belgica_antarctica|IU25_00267	Drosophila_melanogaster|rna-NM_001300189.1	Aedes_aegypti|rna-XM_021840809.1	Aedes_aegypti|rna-XM_021840796.1
group959							Clunio_marinus|rna-CLUMA_CG006604	maker-ctg000220_np12-augustus-gene-7.105-mRNA-1	Anopheles_gambiae|rna-XM_320569.3	Belgica_antarctica|IU25_05784	Drosophila_melanogaster|rna-NM_140519.4	Aedes_aegypti|rna-XM_021856157.1	Aedes_aegypti|rna-XM_001651879.2
group960							augustus_masked-ctg000400_np12-processed-gene-0.28-mRNA-1	Anopheles_gambiae|rna-XM_313461.4	Clunio_marinus|rna-CLUMA_CG004001	Belgica_antarctica|IU25_01656	Aedes_aegypti|rna-XM_021838581.1	Aedes_aegypti|rna-XM_021856196.1	Aedes_aegypti|rna-XM_021854579.1
group961							Clunio_marinus|rna-CLUMA_CG017952	maker-ctg000130_np12-augustus-gene-6.103-mRNA-1	Anopheles_gambiae|rna-XM_563485.4	Belgica_antarctica|IU25_09448	Drosophila_melanogaster|rna-NM_132796.3	Aedes_aegypti|rna-XM_021857490.1	maker-ctg000550_np12-augustus-gene-7.39-mRNA-1
[truncated: 12,521 more rows]
[truncated: 21 more columns]
